# Supplementary material for: Delineating reef fish trophic guilds with global gut content data synthesis and phylogeny
Source: PLoS Biol. 2020 Dec 28;18(12):e3000702. doi: 10.1371/journal.pbio.3000702 (PMC7793298; doi:10.1371/journal.pbio.3000702)
Supplement: S1 Table — (CSV) [file pbio.3000702.s002.csv]

ID	Authors	Title	Year	Source	Fishes
1	Mouillot et al.	Functional over-redundancy and high functional vulnerability in global fish faunas on tropical reefs	2014	Proc Natl Acad Sci	6316
2	Parravicini et al.	Global mismatch between species richness and vulnerability of reef fish assemblages	2014	Ecol Lett	6316
3	Stuart-Smith et al.	Ecosystem restructuring along the Great Barrier Reef following mass coral bleaching	2018	Nature	3189
4	Halpern and Floeter	Functional diversity responses to changing species richness in reef fish communities	2008	Mar Ecol Prog Ser	1046
5	Morais and Bellwood	Global drivers of reef fish growth	2018	Fish Fish	515
6	Yeager et al.	Scale dependence of environmental controls on the functional diversity of coral reef fish communities	2017	Glob Ecol Biogeogr	480
7	Brandl et al.	Habitat degradation increases functional originality in highly diverse coral reef fish assemblages	2016	Ecosphere	257
8	Graham et al.	Extinction vulnerability of coral reef fishes: Reef fish extinction vulnerability	2011	Ecol Lett	126
9	Honorio et al.	Composition and structure of reef fish communities in Paraíba State, north-eastern Brazil	2010	J Fish Biol	105
10	Alvarez-Filip et al.	Complex reef architecture supports more small-bodied fishes and longer food chains on Caribbean reefs	2011	Ecosphere	90
11	Luiz et al.	Community structure of reef fishes on a remote oceanic island (St Peter and St Paul’s Archipelago, equatorial Atlantic): the relative influence of abiotic and biotic variables	2015	Mar Freshw Res	85
12	Newman et al.	Structure of Caribbean coral reef communities across a large gradient of fish biomass	2006	Ecology Letters	84
13	Johnson et al.	Fish communities on staghorn coral: effects of habitat characteristics and resident farmerfishes	2011	Environ Biol Fish	67
14	Chaves et al.	Coral reef fish association with macroalgal beds on a tropical reef system in North-eastern Brazil	2013	Mar Freshw Res	63
15	Rodríguez-Zaragoza et al.	Trophic models and short-term dynamical simulations for benthic-pelagic communities at Chinchorro Bank National Park (Mexican Caribbean): a conservation case	2016	Community Ecol	61
16	Clarke et al.	Nocturnal fish movement and trophic flow across habitat boundaries in a coral reef ecosystem (SW Puerto Rico)	2009	Caribb J Sci	49
17	Bertoncini et al.	Rocky reef fish community structure in two Azorean islands (Portugal) central North Atlantic	2010	J Mar Biolog Assoc	41
18	Wyatt et al.	Stable isotope analysis reveals community-level variation in fish trophodynamics across a fringing coral reef	2012	Coral Reefs	40
19	Fitzpatrick et al.	Effects of fishing on fish assemblages at the reefscape scale	2015	Mar Ecol Prog Ser	39
20	Williams and Polunin	Differences between protected and unprotected reefs of the western Caribbean in attributes preferred by dive tourists	2000	Environ Conserv	35
21	Colaço Ramos et al.	A test of herbivory-mediated coral–algae interaction on a Brazilian reef during a bleaching event	2014	J Exp Mar Biol Ecol	33
22	Parrish and Boland	Habitat and reef-fish assemblages of banks in the Northwestern Hawaiian Islands	2004	Mar Biol	32
23	Kattan et al.	Reef fish communities in the central Red Sea show evidence of asymmetrical fishing pressure	2017	Mar Biodiv	31
24	Pereira et al.	Difference in the trophic structure of fish communities between artificial and natural habitats in a tropical estuary	2016	Mar Freshw Res	31
25	Nagelkerkena and van der Velde	A comparison of fish communities of subtidal seagrass beds and sandy seabeds in 13 marine embayments of a Caribbean island, based on species, families, size distribution and functional groups	2004	J Sea Res	28
26	Ilarri et al.	Effects of tourist visitation and supplementary feeding on fish assemblage composition on a tropical reef in the Southwestern Atlantic	2008	Neotrop Ichthyol	26
27	Silva Leal et al.	The influence of fire-coral colony size and agonistic behaviour of territorial damselfish on associated coral reef fish communities	2015	Mar Environ Res	22
28	Andradi-Brown et al.	Reef fish community biomass and trophic structure changes across shallow to upper-mesophotic reefs in the Mesoamerican Barrier Reef, Caribbean	2016	PLOS One	20
29	Unsworth et al.	Diel trophic structuring of seagrass bed fish assemblages in the Wakatobi Marine National Park, Indonesia	2006	Estuar Coast Shelf Sci	20
30	Mendes et al.	An experimental evaluation of macroalgal consumption and selectivity by nominally herbivorous fishes on subtropical rocky reefs	2015	J Exp Mar Biol Ecol	18
31	Rogerio Rosa et al.	Mesophotic reef fish assemblages of the remote St. Peter and St. Paul’s Archipelago, Mid-Atlantic Ridge, Brazil	2015	Coral Reefs	18
32	Paula et al.	The effects of fish feeding by visitors on reef fish in a Marine Protected Area open to tourism	2018	Biota Neotrop	17
33	Pastro et al.	The consequences of small-scale variations in habitat conditions driven by a floating marina on reef fish assemblages of SE Brazil	2017	Ocean Coast Manag	16
