# Supplementary material for: Delineating reef fish trophic guilds with global gut content data synthesis and phylogeny
Source: PLoS Biol. 2020 Dec 28;18(12):e3000702. doi: 10.1371/journal.pbio.3000702 (PMC7793298; doi:10.1371/journal.pbio.3000702)
Supplement: S2 Table — The column named “Fishes” refers to the number of fish species included in that study. (CSV) [file pbio.3000702.s003.csv]

Prey categories
Actinopterygii
Annelida
Anthozoa
Arachnida
Asteroidea
Benthic autotroph
Bivalvia
Bryozoa
Cephalopoda
Cirripedia
Coralline algae
Cyanobacteria
Decapoda
Detritus
Echinoidea
Foraminifera
Gastropoda
Harpacticoida
Hemichordata
Holothuroidea
Inorganic
Insecta
Medusozoa
Nematoda
Nemertea
Ophiuroidea
Peracarida
Phytoplankton
Polyplacophora
Porifera
Priapulida
Pycnogonida
Scaphopoda
Sipuncula
Solenogastres
Stomatopoda
Tunicata
Zooplankton
