# Supplementary material for: Delineating reef fish trophic guilds with global gut content data synthesis and phylogeny
Source: PLoS Biol. 2020 Dec 28;18(12):e3000702. doi: 10.1371/journal.pbio.3000702 (PMC7793298; doi:10.1371/journal.pbio.3000702)
Supplement: S3 Table — The mean and the standard deviation (e.g., p1-8_m, and p1-8_sd) of the posterior probabilities are reported alongside with the mean and standard deviation of the negentropy. (CSV) [file pbio.3000702.s004.csv]

family	species	p4_m	p4_sd	p7_m	p7_sd	p2_m	p2_sd	p3_m	p3_sd	p8_m	p8_sd	p6_m	p6_sd	p1_m	p1_sd	p5_m	p5_sd	nentropy_m	nentropy_sd	sd_tot	trophic_guild_predicted	trophic_guild_predicted_text
Acanthuridae	Naso_thynnoides	0.04839293	0.089429563	0.029771154	0.071134923	0.728394029	0.301574099	0.001215997	0.013944637	0.177841213	0.238045598	0.001862543	0.01670877	0.002014265	0.021281857	0.010507869	0.036957448	0.849970172	0.131052922	0.403686604	2	Herbivores Microvores Detritivores
Acanthuridae	Naso_caeruleacauda	0.045392131	0.086117867	0.028319386	0.070135829	0.726071812	0.303936705	0.001289047	0.01523283	0.184602286	0.244732638	0.001835064	0.016794637	0.002185298	0.022858938	0.010304975	0.038021296	0.852978952	0.128601004	0.408765404	2	Herbivores Microvores Detritivores
Acanthuridae	Naso_minor	0.020324845	0.048488532	0.02097365	0.062273577	0.662844975	0.340883977	0.001616015	0.020657806	0.277297721	0.311388238	8.00E-04	0.010659457	0.003939645	0.034331257	0.012203401	0.0475259	0.869098301	0.113071547	0.472621807	2	Herbivores Microvores Detritivores
Acanthuridae	Naso_maculatus	0.069124137	0.129441508	0.026611834	0.07443402	0.738664945	0.306609007	0.001549077	0.019188679	0.148306955	0.225404951	0.005844457	0.042832866	0.002843288	0.029649976	0.007055307	0.038423929	0.861406118	0.128814584	0.414331246	2	Herbivores Microvores Detritivores
Acanthuridae	Naso_reticulatus	0.046861468	0.09716957	0.024319666	0.070787879	0.7204918	0.317906633	0.001728417	0.021793956	0.19158868	0.262921172	0.003356335	0.030140167	0.003273129	0.032116755	0.008380506	0.042256004	0.865550425	0.123391517	0.434563553	2	Herbivores Microvores Detritivores
Acanthuridae	Naso_elegans	0.015397851	0.053775104	0.008991715	0.040441875	0.896089497	0.199445993	7.80E-04	0.010255937	0.0676549	0.156265612	0.001963435	0.021794235	0.004015577	0.040597463	0.005106754	0.036526248	0.937730479	0.094429764	0.268863248	2	Herbivores Microvores Detritivores
Acanthuridae	Naso_caesius	0.076784712	0.137379897	0.044200816	0.108724514	0.172224129	0.266653613	0.005361592	0.043927741	0.665062789	0.329437888	0.006446463	0.045759495	0.012879082	0.07531022	0.017040415	0.058000219	0.841137522	0.130454561	0.472638297	8	planktivore
Acanthuridae	Naso_vlamingii	0.079965688	0.14188412	0.031695785	0.083877803	0.651138902	0.347621258	0.002019415	0.022670849	0.216167013	0.276466162	0.00686539	0.046214474	0.003763345	0.034855687	0.008384462	0.040567572	0.843276492	0.129171834	0.479532125	2	Herbivores Microvores Detritivores
Acanthuridae	Naso_brevirostris	0.079965688	0.14188412	0.031695785	0.083877803	0.651138902	0.347621258	0.002019415	0.022670849	0.216167013	0.276466162	0.00686539	0.046214474	0.003763345	0.034855687	0.008384462	0.040567572	0.843276492	0.129171834	0.479532125	2	Herbivores Microvores Detritivores
Acanthuridae	Naso_annulatus	0.175146485	0.237773769	0.035273076	0.086960215	0.649703484	0.353167362	0.001559061	0.017147699	0.109094981	0.193858317	0.021742641	0.096869668	0.003036501	0.031997907	0.004443772	0.023854183	0.841683492	0.128207429	0.487521632	2	Herbivores Microvores Detritivores
Acanthuridae	Naso_lopezi	0.079965688	0.14188412	0.031695785	0.083877803	0.651138902	0.347621258	0.002019415	0.022670849	0.216167013	0.276466162	0.00686539	0.046214474	0.003763345	0.034855687	0.008384462	0.040567572	0.843276492	0.129171834	0.479532125	2	Herbivores Microvores Detritivores
Acanthuridae	Naso_tonganus	0.079965688	0.14188412	0.031695785	0.083877803	0.651138902	0.347621258	0.002019415	0.022670849	0.216167013	0.276466162	0.00686539	0.046214474	0.003763345	0.034855687	0.008384462	0.040567572	0.843276492	0.129171834	0.479532125	2	Herbivores Microvores Detritivores
Acanthuridae	Naso_tuberosus	0.079965688	0.14188412	0.031695785	0.083877803	0.651138902	0.347621258	0.002019415	0.022670849	0.216167013	0.276466162	0.00686539	0.046214474	0.003763345	0.034855687	0.008384462	0.040567572	0.843276492	0.129171834	0.479532125	2	Herbivores Microvores Detritivores
Acanthuridae	Naso_brachycentron	0.152719626	0.218246908	0.035104296	0.087303331	0.657339576	0.348250263	0.001650721	0.018147791	0.127091277	0.209181511	0.017722126	0.085419924	0.003151892	0.032439436	0.005220486	0.027828281	0.839764119	0.130017353	0.479313437	2	Herbivores Microvores Detritivores
Acanthuridae	Naso_fageni	0.129135705	0.196065575	0.034560439	0.087136812	0.661225277	0.345015388	0.00175817	0.019388544	0.149989667	0.227725097	0.013874056	0.073187039	0.003298212	0.032926188	0.006158474	0.032583454	0.838980199	0.130933194	0.474138108	2	Herbivores Microvores Detritivores
Acanthuridae	Naso_mcdadei	0.117004113	0.183797237	0.034102588	0.086742484	0.661335347	0.344357818	0.001818285	0.020114933	0.163646329	0.238344106	0.012021666	0.066566911	0.003384928	0.033219848	0.006686745	0.035092188	0.839269728	0.130955859	0.473145524	2	Herbivores Microvores Detritivores
Acanthuridae	Prionurus_microlepidotus	0.041277821	0.105725355	0.010281215	0.039091153	0.938426288	0.144753472	1.57E-04	0.003223903	0.007103329	0.02633802	0.001522825	0.013981466	8.01E-05	8.20E-04	0.00115153	0.005462408	0.953837225	0.078451373	0.185982831	2	Herbivores Microvores Detritivores
Acanthuridae	Prionurus_maculatus	0.016045157	0.051246854	0.006913887	0.025927218	0.963729273	0.096340201	1.48E-04	0.002455967	0.011147605	0.039844397	3.61E-04	0.00368294	6.73E-05	5.62E-04	0.00158738	0.007351755	0.96668873	0.066749278	0.119337467	2	Herbivores Microvores Detritivores
Acanthuridae	Prionurus_scalprum	0.020186364	0.061792125	0.007623412	0.029015204	0.960125486	0.103960003	1.48E-04	0.002490823	0.009902191	0.035617573	5.00E-04	0.005259305	6.54E-05	5.70E-04	0.001449415	0.006433756	0.964519288	0.068967204	0.129661192	2	Herbivores Microvores Detritivores
Acanthuridae	Prionurus_chrysurus	0.006803591	0.022786708	0.005184598	0.018912721	0.966071974	0.089353166	1.73E-04	0.002769147	0.019087367	0.061210519	1.24E-04	0.001223132	1.23E-04	0.00115066	0.002432837	0.01246409	0.968505817	0.06406683	0.113019833	2	Herbivores Microvores Detritivores
Acanthuridae	Prionurus_biafraensis	0.003137368	0.010364763	0.004715736	0.017784827	0.949292909	0.120784737	2.20E-04	0.003111488	0.038131553	0.10086704	5.75E-05	6.81E-04	4.30E-04	0.004971717	0.00401443	0.017651091	0.960468751	0.069213782	0.159791316	2	Herbivores Microvores Detritivores
Acanthuridae	Prionurus_laticlavius	0.029945306	0.083638449	0.00902796	0.034750431	0.950363041	0.123695414	1.53E-04	0.002812332	0.008253878	0.030346814	9.03E-04	0.00922511	7.09E-05	6.71E-04	0.001283029	0.005901325	0.959279317	0.074302163	0.156693188	2	Herbivores Microvores Detritivores
Acanthuridae	Prionurus_punctatus	0.029945306	0.083638449	0.00902796	0.034750431	0.950363041	0.123695414	1.53E-04	0.002812332	0.008253878	0.030346814	9.03E-04	0.00922511	7.09E-05	6.71E-04	0.001283029	0.005901325	0.959279317	0.074302163	0.156693188	2	Herbivores Microvores Detritivores
Acanthuridae	Acanthurus_tristis	0.001695698	0.012371215	0.002465002	0.028868555	0.970560313	0.13542404	3.14E-04	0.009318572	0.022424518	0.11389872	6.36E-05	7.66E-04	6.37E-04	0.013773089	0.001840415	0.025523308	0.986928974	0.044581248	0.182284365	2	Herbivores Microvores Detritivores
Acanthuridae	Paracanthurus_hepatus	0.001498221	0.011707796	0.001062504	0.006562922	0.993347646	0.02818881	4.31E-05	7.48E-04	0.003349944	0.015772954	4.84E-05	5.61E-04	6.17E-05	6.51E-04	5.88E-04	0.004373635	0.99288426	0.02699005	0.035269892	2	Herbivores Microvores Detritivores
Acanthuridae	Zebrasoma_desjardinii	0.003409375	0.026457737	0.00162078	0.010575336	0.989701948	0.049805229	6.64E-05	0.001023412	0.003989149	0.023479679	2.80E-04	0.003388378	1.87E-04	0.002705995	7.46E-04	0.006839381	0.990269378	0.037918051	0.062532661	2	Herbivores Microvores Detritivores
Acanthuridae	Zebrasoma_xanthurum	0.003763911	0.02977029	0.00210656	0.014584432	0.986593177	0.06337655	8.33E-05	0.001033925	0.004709036	0.029258079	9.71E-04	0.019313674	6.54E-04	0.016428763	0.001118407	0.012367882	0.988767079	0.041970705	0.082271222	2	Herbivores Microvores Detritivores
Acanthuridae	Zebrasoma_gemmatum	8.14E-04	0.007500495	9.84E-04	0.006169629	0.991726548	0.035289652	8.67E-05	0.00141324	0.005097606	0.02557211	2.25E-05	2.55E-04	2.03E-04	0.002064803	0.001065395	0.010075899	0.991667683	0.029717228	0.04584172	2	Herbivores Microvores Detritivores
Acanthuridae	Zebrasoma_rostratum	0.001239245	0.010585665	0.002149612	0.015722453	0.983820291	0.063485853	4.85E-04	0.00904305	0.008947421	0.042909251	1.08E-04	0.002017689	0.001172754	0.016464318	0.002077636	0.020716481	0.986233223	0.043788167	0.083767555	2	Herbivores Microvores Detritivores
Acanthuridae	Acanthurus_polyzona	2.19E-04	0.001516846	0.001237897	0.009714179	0.953644292	0.142090556	1.37E-04	0.002152928	0.039583955	0.131311075	1.39E-05	2.14E-04	0.002310032	0.025409441	0.002853814	0.027312682	0.976030639	0.054464636	0.197294941	2	Herbivores Microvores Detritivores
Acanthuridae	Acanthurus_albipectoralis	0.002750489	0.013398673	0.002202344	0.016242486	0.980023827	0.092714791	7.11E-05	0.001174422	0.013735335	0.07543471	1.69E-04	0.003609548	2.38E-04	0.004008158	8.10E-04	0.005695024	0.986157584	0.048587015	0.121625151	2	Herbivores Microvores Detritivores
Acanthuridae	Acanthurus_guttatus	4.67E-04	0.003279624	4.24E-04	0.002984242	0.995300128	0.021666401	4.08E-05	8.44E-04	0.003370491	0.016881685	4.12E-05	6.37E-04	5.23E-05	0.001101778	3.04E-04	0.003546887	0.995035026	0.019662022	0.028089101	2	Herbivores Microvores Detritivores
Acanthuridae	Acanthurus_leucosternon	0.001843589	0.009618658	6.21E-04	0.005135401	0.996044198	0.019349269	2.31E-05	4.05E-04	9.77E-04	0.004828484	3.45E-04	0.008584239	5.27E-06	5.40E-05	1.41E-04	0.002230722	0.995669597	0.019502091	0.024401471	2	Herbivores Microvores Detritivores
Acanthuridae	Acanthurus_achilles	3.09E-04	0.00216377	2.99E-04	0.00216175	0.995814577	0.019101666	3.31E-05	7.90E-04	0.003256215	0.016955467	2.88E-05	5.14E-04	2.19E-05	3.91E-04	2.37E-04	0.002166442	0.995573171	0.016885265	0.025835071	2	Herbivores Microvores Detritivores
Acanthuridae	Acanthurus_japonicus	2.48E-04	0.001929925	2.87E-04	0.00204964	0.994744952	0.024064261	3.91E-05	9.21E-04	0.004329615	0.021872966	2.08E-05	3.59E-04	4.19E-05	9.86E-04	2.88E-04	0.00276117	0.994651147	0.019434624	0.03278738	2	Herbivores Microvores Detritivores
Acanthuridae	Acanthurus_nigricans	2.54E-04	0.001952028	2.88E-04	0.002059197	0.994881928	0.0234653	3.83E-05	9.06E-04	0.004195258	0.021289115	2.15E-05	3.72E-04	3.90E-05	8.93E-04	2.82E-04	0.002688159	0.994762708	0.019173021	0.031951215	2	Herbivores Microvores Detritivores
Acanthuridae	Ctenochaetus_hawaiiensis	0.001307246	0.012271691	0.001146856	0.009662821	0.986323109	0.059450165	2.43E-04	0.008160756	0.00950824	0.044167468	8.23E-05	0.001220518	1.68E-04	0.001688974	0.001221597	0.013330283	0.988134452	0.038667951	0.077315513	2	Herbivores Microvores Detritivores
Acanthuridae	Acanthurus_nubilus	4.91E-04	0.003366767	4.10E-04	0.00289091	0.995340761	0.020515128	7.94E-05	0.002686103	0.003270257	0.016115795	2.70E-05	5.30E-04	2.08E-05	2.17E-04	3.61E-04	0.003473469	0.994941417	0.019781126	0.026830762	2	Herbivores Microvores Detritivores
Acanthuridae	Acanthurus_pyroferus	6.28E-04	0.0044882	4.28E-04	0.002888163	0.995637996	0.020127789	7.08E-05	0.002407849	0.002843376	0.015110111	4.09E-05	7.32E-04	1.79E-05	1.93E-04	3.33E-04	0.003454275	0.995305336	0.019326572	0.026081252	2	Herbivores Microvores Detritivores
Acanthuridae	Ctenochaetus_cyanocheilus	1.87E-04	0.001059031	3.76E-04	0.002603671	0.987111487	0.054702478	1.36E-04	0.00418898	0.011297568	0.052247171	8.46E-06	1.68E-04	1.46E-04	0.002273057	7.37E-04	0.006426344	0.989011411	0.031664771	0.076118782	2	Herbivores Microvores Detritivores
Acanthuridae	Acanthurus_reversus	0.004043602	0.029996375	0.001748863	0.011910077	0.970466506	0.130881347	2.54E-04	0.004878958	0.021017261	0.106730801	8.61E-04	0.015646929	2.84E-04	0.008161731	0.001324324	0.015810643	0.985382136	0.050919906	0.173632497	2	Herbivores Microvores Detritivores
Acanthuridae	Ctenochaetus_tominiensis	1.87E-04	0.001058677	3.79E-04	0.002625471	0.987007683	0.055172224	1.38E-04	0.004201125	0.011356675	0.052672829	8.46E-06	1.68E-04	1.80E-04	0.002976803	7.44E-04	0.006520135	0.989004375	0.031827023	0.07678194	2	Herbivores Microvores Detritivores
Acanthuridae	Ctenochaetus_binotatus	3.44E-04	0.002173553	3.81E-04	0.002496701	0.993792753	0.026701771	1.01E-04	0.003184111	0.004889158	0.023518407	1.75E-05	3.54E-04	3.65E-05	3.85E-04	4.39E-04	0.003850621	0.99365039	0.022086916	0.036087354	2	Herbivores Microvores Detritivores
Acanthuridae	Acanthurus_randalli	6.81E-04	0.006613739	0.001584856	0.020201106	0.9688349	0.127148702	2.21E-04	0.00500225	0.026107986	0.113637856	9.38E-05	0.002788057	9.33E-04	0.014167161	0.001543445	0.016336544	0.984417694	0.04538004	0.173299071	2	Herbivores Microvores Detritivores
Acanthuridae	Ctenochaetus_strigosus	1.68E-04	9.59E-04	3.83E-04	0.002693239	0.984437527	0.065089729	1.54E-04	0.004475057	0.013786215	0.062464425	7.42E-06	1.45E-04	2.18E-04	0.003721683	8.47E-04	0.007531399	0.98775252	0.03432973	0.090759411	2	Herbivores Microvores Detritivores
Acanthuridae	Ctenochaetus_flavicauda	1.87E-04	0.001059672	3.80E-04	0.002636266	0.986772287	0.057125241	1.43E-04	0.004242347	0.011608684	0.054653595	8.48E-06	1.68E-04	1.54E-04	0.002432532	7.47E-04	0.006539147	0.989033342	0.031828144	0.079530402	2	Herbivores Microvores Detritivores
Acanthuridae	Ctenochaetus_truncatus	1.87E-04	0.001059672	3.80E-04	0.002636266	0.986772287	0.057125241	1.43E-04	0.004242347	0.011608684	0.054653595	8.48E-06	1.68E-04	1.54E-04	0.002432532	7.47E-04	0.006539147	0.989033342	0.031828144	0.079530402	2	Herbivores Microvores Detritivores
Acanthuridae	Acanthurus_monroviae	0.001024277	0.005589132	3.80E-04	0.002843395	0.997174648	0.013387393	1.86E-05	3.16E-04	0.001095349	0.006205006	1.21E-04	0.002311455	5.38E-06	5.45E-05	1.81E-04	0.002511167	0.996777045	0.01523006	0.016395107	2	Herbivores Microvores Detritivores
Acanthuridae	Acanthurus_fowleri	0.002779078	0.019266899	9.24E-04	0.005719591	0.991075715	0.042689937	6.30E-05	8.60E-04	0.004399104	0.026054472	3.42E-04	0.005134037	6.25E-05	0.001260577	3.55E-04	0.003030978	0.991538093	0.031419816	0.054250037	2	Herbivores Microvores Detritivores
Acanthuridae	Acanthurus_tennentii	0.001464249	0.012808998	0.001041746	0.007518036	0.988453531	0.051041389	6.93E-05	9.89E-04	0.007815623	0.041105165	2.62E-04	0.006399889	1.35E-04	0.001828276	7.59E-04	0.007441389	0.989820883	0.035463521	0.067941909	2	Herbivores Microvores Detritivores
Acanthuridae	Acanthurus_leucocheilus	9.32E-04	0.00488764	4.29E-04	0.003747353	0.997049534	0.014715015	2.19E-05	5.10E-04	0.001242103	0.006871092	1.04E-04	0.001741358	1.27E-05	1.49E-04	2.08E-04	0.003080766	0.996651535	0.016429718	0.017733611	2	Herbivores Microvores Detritivores
Acanthuridae	Acanthurus_auranticavus	9.34E-04	0.004887836	4.30E-04	0.003747599	0.997025393	0.01476108	2.20E-05	5.10E-04	0.001251037	0.006883671	1.04E-04	0.001741346	1.43E-05	1.65E-04	2.20E-04	0.00320946	0.996623945	0.01648364	0.017799727	2	Herbivores Microvores Detritivores
Acanthuridae	Acanthurus_leucopareius	7.04E-04	0.004913189	8.96E-04	0.007866365	0.985936769	0.072688938	2.83E-04	0.01059633	0.011199412	0.063250751	6.94E-05	0.00103166	2.16E-04	0.005403697	6.96E-04	0.007378147	0.990208514	0.033896061	0.09781279	2	Herbivores Microvores Detritivores
Acanthuridae	Acanthurus_nigricauda	7.39E-04	0.003853005	3.98E-04	0.003202992	0.997123706	0.013517515	2.24E-05	5.57E-04	0.001401825	0.007102006	6.52E-05	9.99E-04	1.28E-05	1.46E-04	2.36E-04	0.003155359	0.996712807	0.015448589	0.01641804	2	Herbivores Microvores Detritivores
Acanthuridae	Acanthurus_bariene	0.003148006	0.022673169	0.001596762	0.011524583	0.990203371	0.041388742	1.49E-04	0.002593077	0.004056758	0.021789365	3.38E-04	0.005156712	1.36E-04	0.002150179	3.72E-04	0.003782629	0.990498073	0.032859978	0.053730255	2	Herbivores Microvores Detritivores
Acanthuridae	Ctenochaetus_marginatus	0.003513859	0.027044974	0.003004219	0.028511125	0.957886941	0.165097207	5.25E-04	0.011890051	0.03064913	0.132939567	0.001025707	0.017007677	5.20E-04	0.011319493	0.002875085	0.028147856	0.982345789	0.057344349	0.218690188	2	Herbivores Microvores Detritivores
Acanthuridae	Acanthurus_chronixis	9.05E-04	0.006230308	6.33E-04	0.005052832	0.99318085	0.035585695	5.05E-05	8.71E-04	0.004731003	0.030860543	4.40E-05	7.07E-04	5.08E-05	8.00E-04	4.05E-04	0.002669104	0.993471701	0.023338286	0.047875723	2	Herbivores Microvores Detritivores
Acanthuridae	Acanthurus_xanthopterus	0.004219921	0.022424867	0.001030688	0.008383811	0.992251464	0.036831698	4.40E-05	9.33E-04	0.001399224	0.008648041	7.37E-04	0.008770828	7.76E-05	0.001739398	2.40E-04	0.003786243	0.992168106	0.031577165	0.045822312	2	Herbivores Microvores Detritivores
Acanthuridae	Acanthurus_maculiceps	0.004705002	0.034702523	0.001668966	0.013809323	0.980141604	0.102730761	1.23E-04	0.00186927	0.011888395	0.074008641	4.15E-04	0.006685978	1.30E-04	0.002087595	9.27E-04	0.008550692	0.987755594	0.047601168	0.132482148	2	Herbivores Microvores Detritivores
Acanthuridae	Acanthurus_grammoptilus	0.002028547	0.016849204	0.001094773	0.010453033	0.990342065	0.052787784	1.26E-04	0.002082512	0.005494584	0.036467178	1.26E-04	0.001467738	4.63E-05	8.96E-04	7.42E-04	0.008453112	0.991657392	0.033683096	0.067737113	2	Herbivores Microvores Detritivores
Acanthuridae	Acanthurus_mata	0.002611411	0.016295406	9.44E-04	0.007067762	0.993109182	0.034258899	5.10E-05	8.87E-04	0.002513274	0.015367559	2.74E-04	0.00295721	1.16E-04	0.002455578	3.81E-04	0.005171016	0.992921186	0.031134272	0.042043172	2	Herbivores Microvores Detritivores
Acanthuridae	Acanthurus_sohal	0.002776868	0.017236663	0.00112135	0.006025757	0.99075179	0.040173678	4.99E-05	6.98E-04	0.004125856	0.022785159	3.50E-04	0.004457479	0.000175116	0.00498894	6.49E-04	0.007409472	0.990742091	0.035310887	0.050662076	2	Herbivores Microvores Detritivores
Acanthuridae	Acanthurus_bahianus	0.00365262	0.020575207	0.002681769	0.020442449	0.977745752	0.087413723	5.56E-04	0.016696963	0.011951046	0.058478376	6.50E-04	0.008463034	0.001126974	0.016844955	0.001636026	0.021818713	0.983108802	0.053804805	0.114071612	2	Herbivores Microvores Detritivores
Acanthuridae	Acanthurus_blochii	0.006853917	0.041341639	0.003045334	0.020698189	0.974593075	0.10224881	3.02E-04	0.004900293	0.011678631	0.063425534	0.001269902	0.014905644	8.90E-04	0.018673298	0.001366574	0.013380781	0.982107392	0.057952768	0.131867707	2	Herbivores Microvores Detritivores
Acanthuridae	Acanthurus_chirurgus	0.005481904	0.033467174	0.002555777	0.017058292	0.973578538	0.101907987	4.85E-04	0.012240218	0.013429864	0.067178716	5.97E-04	0.006814961	0.00198583	0.032461463	0.001886058	0.015809151	0.981591647	0.056691065	0.133451104	2	Herbivores Microvores Detritivores
Acanthuridae	Acanthurus_coeruleus	0.006133823	0.033851006	0.004193354	0.026665379	0.972948432	0.098889672	8.06E-04	0.011759148	0.012595635	0.060877655	0.001120193	0.013615946	7.92E-04	0.011664463	0.001410391	0.011382754	0.979464598	0.060363913	0.126219996	2	Herbivores Microvores Detritivores
Acanthuridae	Acanthurus_dussumieri	0.006350403	0.038109203	0.003363927	0.02378231	0.979342979	0.078051438	5.06E-04	0.0082967	0.008268421	0.043377601	0.001118899	0.015565563	3.83E-04	0.005407236	6.66E-04	0.006921378	0.983163814	0.051591327	0.101881394	2	Herbivores Microvores Detritivores
Acanthuridae	Acanthurus_gahhm	0.004145295	0.022470668	0.003131774	0.02286173	0.973126757	0.100200255	2.58E-04	0.004380549	0.015041331	0.074457155	0.001491361	0.019726103	0.001264133	0.021133456	0.001541166	0.016284915	0.980898717	0.056010089	0.133160349	2	Herbivores Microvores Detritivores
Acanthuridae	Acanthurus_lineatus	0.005233534	0.028442208	0.003166082	0.022363205	0.969371203	0.106968277	1.85E-04	0.003128214	0.017353139	0.073672169	9.19E-04	0.010810306	0.001802378	0.026246084	0.001969796	0.02453576	0.978060709	0.061566169	0.139987077	2	Herbivores Microvores Detritivores
Acanthuridae	Acanthurus_nigrofuscus	0.001494852	0.012688667	0.002257613	0.020079546	0.969608344	0.104618072	8.15E-04	0.019595445	0.021600379	0.084172562	4.56E-04	0.008813239	0.00129348	0.018449523	0.002474352	0.02005772	0.980197342	0.054841648	0.140707155	2	Herbivores Microvores Detritivores
Acanthuridae	Acanthurus_nigroris	0.002626157	0.018745371	0.00238661	0.017659409	0.974096353	0.097496475	3.84E-04	0.006770584	0.016286564	0.069867254	8.42E-04	0.013420761	0.001124135	0.017866403	0.002254941	0.023089932	0.981241133	0.055717037	0.12699823	2	Herbivores Microvores Detritivores
Acanthuridae	Acanthurus_olivaceus	0.004130605	0.029201864	0.003067456	0.021798738	0.972284858	0.101977421	2.80E-04	0.004461256	0.016694931	0.073273888	0.001337195	0.021843382	6.20E-04	0.009545104	0.001584994	0.01571572	0.980375674	0.057882233	0.133908625	2	Herbivores Microvores Detritivores
Acanthuridae	Acanthurus_thompsoni	0.044779663	0.092164464	0.045266131	0.108970835	0.270469747	0.309668172	0.00546204	0.039634151	0.583057078	0.333124494	0.008308303	0.053626638	0.012821065	0.074531517	0.029835973	0.084107434	0.824664419	0.128250226	0.494278187	8	planktivore
Acanthuridae	Acanthurus_triostegus	0.003354386	0.020797416	0.004290501	0.027195604	0.965683375	0.113988122	5.05E-04	0.012187031	0.019312111	0.080133464	0.001489217	0.020723346	0.002220248	0.025994238	0.003145455	0.030843009	0.976059143	0.063146954	0.150969433	2	Herbivores Microvores Detritivores
Acanthuridae	Ctenochaetus_striatus	0.003167138	0.024953503	0.003344393	0.027632817	0.965914399	0.118385798	5.67E-04	0.011861807	0.021675934	0.090104343	5.12E-04	0.006270144	0.001985517	0.023903475	0.002833372	0.025629434	0.977554949	0.059594976	0.157887621	2	Herbivores Microvores Detritivores
Acanthuridae	Naso_hexacanthus	0.191847171	0.236886192	0.058472823	0.123411526	0.180293832	0.262277465	0.005380845	0.042040877	0.521487593	0.342870293	0.022251183	0.092622565	0.009057024	0.056808251	0.011209529	0.040362255	0.799647925	0.12520897	0.522396059	8	planktivore
Acanthuridae	Naso_lituratus	0.016365386	0.057414387	0.009222898	0.041302178	0.896615244	0.203367947	8.56E-04	0.011770096	0.064724838	0.154977543	0.002422745	0.027159401	0.004477403	0.044269149	0.005315374	0.038128173	0.939133537	0.095452394	0.273255423	2	Herbivores Microvores Detritivores
Acanthuridae	Naso_unicornis	0.033688697	0.092760429	0.011722026	0.05084273	0.889243538	0.206676157	0.001473868	0.02105956	0.051384477	0.130369422	0.005374844	0.040011605	0.00427497	0.036207314	0.002837579	0.017855768	0.929769979	0.105975772	0.273084112	2	Herbivores Microvores Detritivores
Acanthuridae	Zebrasoma_flavescens	0.001586429	0.012617802	0.003746049	0.027333182	0.970897264	0.104714363	0.001030498	0.02004276	0.01641804	0.073036045	2.36E-04	0.004486508	0.002433251	0.031031479	0.003652458	0.032383506	0.980941796	0.055715344	0.140139782	2	Herbivores Microvores Detritivores
Acanthuridae	Zebrasoma_scopas	0.007678408	0.045225334	0.004175964	0.028162619	0.976320639	0.094259254	6.57E-04	0.011960165	0.006443932	0.036338922	0.001164675	0.014931836	0.001245144	0.015250972	0.002314109	0.021326044	0.981656736	0.060949095	0.11873157	2	Herbivores Microvores Detritivores
Acanthuridae	Zebrasoma_velifer	0.007508265	0.045560028	0.004960749	0.030517319	0.968959169	0.111933374	5.05E-04	0.012933641	0.012437346	0.062599734	0.001723876	0.02210721	0.001894702	0.024678904	0.002010942	0.018096625	0.978321649	0.063106871	0.145077131	2	Herbivores Microvores Detritivores
Apogonidae	Pseudamia_hayashii	0.030513296	0.019824708	0.212898879	0.105708582	5.17E-05	3.72E-04	4.32E-04	0.001778925	0.180637284	0.147012751	1.44E-04	7.48E-04	8.41E-06	8.77E-05	0.575314103	0.157601251	0.726607453	0.062397474	0.240877761	5	microinvertivore
Apogonidae	Pseudamia_gelatinosa	0.040007965	0.024511622	0.240261229	0.112987262	5.54E-05	4.16E-04	4.40E-04	0.001817264	0.169896323	0.142876266	1.90E-04	9.68E-04	8.13E-06	8.63E-05	0.549140605	0.155365351	0.716132796	0.063653823	0.240672768	5	microinvertivore
Apogonidae	Pseudamia_nigra	0.006556461	0.006006347	0.100698596	0.070510341	3.85E-05	2.57E-04	3.85E-04	0.001696088	0.24130471	0.175198245	2.94E-05	1.72E-04	1.16E-05	1.30E-04	0.650975226	0.179397127	0.779987298	0.064570371	0.26055427	5	microinvertivore
Apogonidae	Pseudamia_amblyuroptera	0.018949372	0.013684289	0.170371474	0.093524903	4.60E-05	3.10E-04	4.18E-04	0.00172885	0.199048525	0.15413221	8.80E-05	4.74E-04	9.00E-06	9.19E-05	0.611070061	0.162394925	0.743438391	0.062279746	0.243035667	5	microinvertivore
Apogonidae	Pseudamia_tarri	0.001424758	0.001786869	0.045522271	0.045003666	4.06E-05	4.86E-04	3.48E-04	0.001800119	0.313830685	0.2289401	6.16E-06	3.97E-05	1.80E-05	2.71E-04	0.638809288	0.228391531	0.827187098	0.060289438	0.326509319	5	microinvertivore
Apogonidae	Pseudamia_zonata	0.1911048	0.08424678	0.40855389	0.14818287	7.11E-05	6.60E-04	4.28E-04	0.002023841	0.093227773	0.102550078	9.58E-04	0.004226113	5.93E-06	7.15E-05	0.305650977	0.135897547	0.652713217	0.062958389	0.240962115	7	crustacivore
Apogonidae	Pseudamia_rubra	0.005000973	0.004858946	0.087673781	0.065281185	3.77E-05	2.65E-04	3.78E-04	0.001701941	0.25288816	0.182060217	2.22E-05	1.32E-04	1.27E-05	1.51E-04	0.653986345	0.185416143	0.789211694	0.064478598	0.26798007	5	microinvertivore
Apogonidae	Lachneratus_phasmaticus	0.01610095	0.019621798	0.307016884	0.21114751	1.12E-04	0.001800992	0.001122376	0.00818056	0.229567513	0.241127764	1.39E-04	8.86E-04	1.02E-04	0.002761886	0.445839297	0.252298615	0.763441524	0.077311734	0.408465486	5	microinvertivore
Apogonidae	Sphaeramia_orbicularis	0.034649598	0.026313644	0.300269847	0.132916679	3.64E-05	3.59E-04	4.95E-04	0.002540071	0.151783122	0.130363107	1.85E-04	0.001279578	1.38E-05	2.10E-04	0.512566442	0.160937214	0.72245501	0.062872289	0.247513314	5	microinvertivore
Apogonidae	Fowleria_marmorata	0.015421295	0.013691247	0.209704274	0.113922149	3.19E-05	2.69E-04	5.45E-04	0.003869902	0.187532984	0.149884093	2.25E-04	0.006471055	9.17E-05	0.002680262	0.586447369	0.169157802	0.74276267	0.061879406	0.253593014	5	microinvertivore
Apogonidae	Ostorhinchus_nanus	0.009897821	0.015458888	0.246051652	0.202683878	1.82E-04	0.003362958	0.001309209	0.012961673	0.248565238	0.2627374	2.33E-04	0.003434374	0.001414834	0.024787392	0.492346059	0.272416622	0.781106807	0.08388071	0.430542696	5	microinvertivore
Apogonidae	Cheilodipterus_parazonatus	0.009888647	0.014014356	0.250152291	0.208430338	1.05E-04	0.001378762	0.001425817	0.013708483	0.273031323	0.28017532	1.22E-04	9.85E-04	8.78E-05	0.001663925	0.465186867	0.274380198	0.781547791	0.083117357	0.44454007	5	microinvertivore
Apogonidae	Ostorhinchus_oxygrammus	0.002689613	0.006047155	0.144495784	0.172115659	6.71E-04	0.01798286	0.003020917	0.031635269	0.314146562	0.314054988	5.27E-05	7.30E-04	0.001661164	0.029668703	0.533262674	0.310553851	0.817814479	0.089699868	0.476381712	5	microinvertivore
Apogonidae	Ostorhinchus_nigrocincta	0.029795608	0.036546881	0.375743081	0.228583301	1.34E-04	0.001939954	0.001412871	0.01041791	0.189725744	0.220282755	4.22E-04	0.003321711	1.09E-04	0.001693219	0.402657508	0.242988479	0.754638826	0.082998827	0.401596924	5	microinvertivore
Apogonidae	Apogon_dammermani	0.021734465	0.025500701	0.330598651	0.201151169	1.08E-04	0.001391053	8.55E-04	0.004866533	0.206597572	0.224365993	2.07E-04	0.001477556	4.01E-05	4.06E-04	0.439859969	0.235659967	0.755354403	0.073433987	0.383426348	5	microinvertivore
Apogonidae	Ostorhinchus_melanoproctus	0.003080041	0.005993918	0.152533274	0.17024453	3.65E-04	0.004718248	0.00159389	0.017482841	0.330389284	0.304968222	4.53E-05	4.85E-04	5.74E-04	0.013555661	0.511418394	0.294099398	0.807061653	0.085794264	0.457199194	5	microinvertivore
Apogonidae	Apogon_posterofasciatus	0.009596288	0.013824029	0.245007724	0.195022043	3.09E-04	0.005774678	0.001689872	0.020901495	0.25728646	0.269345343	1.44E-04	0.001170773	1.12E-04	0.001738849	0.485854712	0.267200886	0.779307887	0.080598043	0.427366987	5	microinvertivore
Apogonidae	Fowleria_isostigma	0.014511113	0.01997606	0.275056964	0.201131124	1.01E-04	0.00139586	8.38E-04	0.005752338	0.111851858	0.141318206	1.93E-04	0.001813968	1.23E-04	0.001828576	0.597324982	0.231998443	0.787307497	0.077017753	0.33865699	5	microinvertivore
Apogonidae	Fowleria_variegata	0.020107411	0.028517005	0.289744596	0.217302004	1.78E-04	0.002559912	9.91E-04	0.007515785	0.09709456	0.13542008	5.10E-04	0.005420388	1.41E-04	0.002013446	0.591232279	0.242812617	0.790838176	0.081209209	0.354155927	5	microinvertivore
Apogonidae	Nectamia_zebrinus	0.016966491	0.021643712	0.305584596	0.220862784	2.06E-04	0.003093959	0.001525927	0.018731932	0.218592143	0.251285608	4.50E-04	0.009277918	4.06E-04	0.009564224	0.456269457	0.261977111	0.772335146	0.084030604	0.426102446	5	microinvertivore
Apogonidae	Fowleria_vaiulae	0.005155636	0.010583252	0.142533006	0.176862174	0.001290495	0.017460853	0.002557633	0.02165421	0.119220524	0.182735766	5.68E-04	0.007236631	0.001508371	0.020440757	0.727166494	0.24975156	0.848910406	0.094298947	0.358335618	5	microinvertivore
Apogonidae	Foa_albimaculosa	0.032890293	0.054481842	0.278687138	0.252786774	0.002416398	0.028278184	0.002618999	0.019899177	0.078024405	0.14020122	0.004783867	0.049294043	6.99E-04	0.009002868	0.599879509	0.283679548	0.807703955	0.097828517	0.413166406	5	microinvertivore
Apogonidae	Foa_hyalina	0.010289287	0.020504102	0.183634474	0.207705368	0.002052262	0.024372609	0.002909333	0.022350501	0.101640065	0.165812097	0.001885683	0.024524558	0.00126519	0.01610588	0.696323706	0.260763266	0.837950347	0.096183608	0.375509644	5	microinvertivore
Apogonidae	Foa_fo	0.001837857	0.004484328	0.092102213	0.140268595	0.001642715	0.020904095	0.0033726	0.030710219	0.147049981	0.223275399	2.14E-04	0.003051903	0.003508769	0.041058011	0.750271437	0.258472877	0.869113693	0.091402947	0.373404195	5	microinvertivore
Apogonidae	Foa_madagascariensis	0.013707774	0.026479683	0.203686924	0.220537045	0.002527133	0.030166029	0.003159551	0.02482104	0.095812841	0.160571461	0.002526164	0.031821074	0.001091708	0.012624769	0.677487906	0.267347216	0.832066799	0.096747807	0.386385208	5	microinvertivore
Apogonidae	Ostorhinchus_selas	0.003227437	0.006067393	0.176292423	0.193093901	9.43E-04	0.018464455	0.001669548	0.013433387	0.315779193	0.310999804	9.18E-05	0.001714836	0.001201462	0.023618586	0.500795619	0.298963829	0.806184079	0.086646994	0.473819045	5	microinvertivore
Apogonidae	Cheilodipterus_alleni	0.040777358	0.048187825	0.418659811	0.229059418	1.75E-04	0.003369543	0.001041667	0.007039063	0.171297569	0.206721583	4.16E-04	0.003004921	7.25E-05	9.08E-04	0.367559165	0.234251011	0.748183961	0.082479663	0.390472007	7	crustacivore
Apogonidae	Apogon_marquesensis	0.004065125	0.006529903	0.170735918	0.170314611	7.75E-05	0.001041127	0.001125851	0.010786297	0.322550488	0.30203186	4.57E-05	5.21E-04	1.59E-04	0.002642373	0.501240377	0.28803149	0.799125124	0.084859466	0.450954291	5	microinvertivore
Apogonidae	Ostorhinchus_gularis	0.013166995	0.019558278	0.288398466	0.215629932	4.70E-04	0.009114708	0.001891278	0.022226789	0.247036874	0.270274337	2.05E-04	0.002224914	1.46E-04	0.002042831	0.448685063	0.262778386	0.77521701	0.080939878	0.435391459	5	microinvertivore
Apogonidae	Apogon_erythrosoma	0.002474704	0.004174026	0.134067885	0.140441586	6.06E-05	7.50E-04	0.001402724	0.012322877	0.307766616	0.289439508	2.54E-05	2.70E-04	1.37E-04	0.001719207	0.554065452	0.282224878	0.804842243	0.083427232	0.428162139	5	microinvertivore
Apogonidae	Ostorhinchus_cladophilos	0.01002372	0.01579074	0.251102207	0.20769289	1.55E-04	0.00308744	0.001818126	0.014600359	0.248139208	0.264193868	1.96E-04	0.002757132	4.81E-04	0.014918911	0.488084911	0.269534684	0.780382139	0.080828668	0.431608513	5	microinvertivore
Apogonidae	Rhabdamia_spilota	0.0101871	0.016224144	0.256135226	0.20787104	4.57E-04	0.010812066	0.001986019	0.017344834	0.254780811	0.258876969	8.64E-05	6.23E-04	7.08E-04	0.015468154	0.475658927	0.266911228	0.774553818	0.080063472	0.427071279	5	microinvertivore
Apogonidae	Apogon_axillaris	0.094692929	0.086113936	0.524494871	0.208626545	6.31E-05	7.72E-04	9.70E-04	0.008207654	0.097012588	0.135194972	9.83E-04	0.005874139	3.42E-05	4.22E-04	0.281749669	0.191143818	0.723709494	0.080044848	0.32535662	7	crustacivore
Apogonidae	Apogonichthyoides_heptastygma	0.00104156	0.001871356	0.057855576	0.081866437	7.37E-04	0.02066874	8.29E-04	0.00729362	0.618513248	0.30571292	1.13E-05	1.43E-04	5.41E-04	0.010262566	0.320471961	0.281601426	0.844469668	0.092121201	0.424324289	8	planktivore
Apogonidae	Apogonichthyoides_regani	0.003422959	0.005275079	0.101372048	0.116241547	5.70E-04	0.014778465	7.08E-04	0.005506192	0.574306043	0.300573115	4.51E-05	5.67E-04	5.24E-04	0.01761452	0.319051946	0.262267283	0.812485597	0.095425892	0.416206154	8	planktivore
Apogonidae	Apogonichthyoides_nigripinnis	0.033021668	0.038668316	0.293687261	0.208324046	1.69E-04	0.002582302	0.001016941	0.008280301	0.384788452	0.277860553	4.53E-04	0.00584108	7.32E-05	0.001862322	0.286789981	0.215384355	0.736931132	0.089891792	0.410614019	8	planktivore
Apogonidae	Apogonichthyoides_taeniatus	0.113990468	0.109451204	0.426771637	0.247566951	8.67E-04	0.020692527	0.001157307	0.010010745	0.259933364	0.264883892	0.002898437	0.027439753	3.95E-05	5.88E-04	0.194342488	0.176676422	0.708807725	0.10048073	0.419438527	7	crustacivore
Apogonidae	Apogonichthyoides_brevicaudatus	0.151074118	0.126074326	0.476212778	0.233217324	1.72E-04	0.002270558	6.51E-04	0.004695047	0.19227904	0.219211141	0.002915324	0.020480641	2.05E-05	2.35E-04	0.176674628	0.157955207	0.69890426	0.089797088	0.379124173	7	crustacivore
Apogonidae	Apogonichthyoides_opercularis	0.011465339	0.017541874	0.178432242	0.167307404	5.97E-04	0.010872441	0.001028537	0.009232694	0.50716971	0.298353171	1.98E-04	0.002838456	1.27E-04	0.002004289	0.300982578	0.239161017	0.778565865	0.096232078	0.418004328	8	planktivore
Apogonidae	Apogonichthyoides_chrysurus	0.001968576	0.003376788	0.078155431	0.098023197	4.53E-04	0.007508713	7.71E-04	0.005812815	0.594610586	0.304234062	2.35E-05	2.76E-04	1.39E-04	0.002038188	0.323878885	0.272938023	0.827984512	0.094960931	0.420437723	8	planktivore
Apogonidae	Apogonichthyoides_pharaonis	0.018847618	0.025830176	0.219268933	0.190821379	7.66E-04	0.01444397	0.001070189	0.007394867	0.474286896	0.30009146	2.49E-04	0.002836646	3.14E-04	0.009361787	0.285197023	0.23097367	0.766357848	0.097877448	0.425256064	8	planktivore
Apogonidae	Apogonichthyoides_cantoris	0.01529486	0.020042966	0.21198742	0.177994248	3.72E-04	0.008304281	7.31E-04	0.004896712	0.454802678	0.286350229	2.14E-04	0.002858406	3.08E-04	0.007771123	0.316289691	0.233555945	0.7607944	0.088878479	0.410840609	8	planktivore
Apogonidae	Apogonichthyoides_gardineri	0.002641611	0.004446795	0.08943871	0.105514357	1.85E-04	0.003769153	9.93E-04	0.011670848	0.583464052	0.2998001	4.23E-05	5.43E-04	1.11E-04	0.001932974	0.323124558	0.266839362	0.819450289	0.094714819	0.415199765	8	planktivore
Apogonidae	Apogonichthyoides_atripes	0.024083725	0.031448752	0.250920863	0.199836739	7.69E-04	0.014236677	9.57E-04	0.007857034	0.429784948	0.294250387	8.23E-04	0.013262067	1.56E-04	0.002731895	0.292506952	0.225364035	0.753298115	0.095732811	0.422780967	8	planktivore
Apogonidae	Apogonichthyoides_niger	0.016985612	0.023347069	0.215856024	0.185533702	4.25E-04	0.010841924	0.001090699	0.008653204	0.469868044	0.296096357	2.83E-04	0.003488676	4.90E-05	5.32E-04	0.295442961	0.232376945	0.765414345	0.094744059	0.420529211	8	planktivore
Apogonidae	Apogonichthyoides_pseudotaeniatus	0.073630842	0.078999653	0.376444033	0.240878224	3.22E-04	0.003744111	8.67E-04	0.0063274	0.322119229	0.28116296	0.0019318	0.017447877	1.17E-04	0.003117681	0.224567552	0.190517033	0.71856788	0.099972512	0.42424146	7	crustacivore
Apogonidae	Apogonichthyoides_sialis	0.075339987	0.080331924	0.386869628	0.238395898	6.74E-04	0.0155498	8.81E-04	0.00675214	0.304450909	0.272483816	0.001480519	0.015149092	6.80E-05	0.001327264	0.230236229	0.190591134	0.714903716	0.097300571	0.417584575	7	crustacivore
Apogonidae	Apogonichthyoides_melas	0.031792033	0.038682057	0.281363304	0.213023405	2.49E-04	0.003784022	9.68E-04	0.007960413	0.408062933	0.293204064	6.48E-04	0.006860788	5.12E-05	5.84E-04	0.276865697	0.216931716	0.745377644	0.097296993	0.424297494	8	planktivore
Apogonidae	Apogon_campbelli	0.002347176	0.003393642	0.111091511	0.098464228	2.56E-05	4.21E-04	6.52E-04	0.004946821	0.38935278	0.259344537	1.89E-05	2.67E-04	2.41E-04	0.006318215	0.496271544	0.247110974	0.781361371	0.070819057	0.371611063	5	microinvertivore
Apogonidae	Apogon_robbyi	0.002169385	0.004349639	0.135975056	0.167216297	7.35E-04	0.019634813	0.001313728	0.012652218	0.322980222	0.311975673	5.48E-05	0.001313009	9.93E-04	0.021511113	0.535778661	0.305537949	0.818901891	0.086524853	0.468692356	5	microinvertivore
Apogonidae	Cheilodipterus_lachneri	0.055962472	0.060421959	0.455031773	0.237192146	3.53E-04	0.007156658	0.001260348	0.009041282	0.14234245	0.194904239	0.001189261	0.014017638	2.91E-04	0.006937904	0.343569564	0.237944178	0.745385439	0.087254163	0.393565258	7	crustacivore
Apogonidae	Ostorhinchus_franssedai	0.017622671	0.023449435	0.309290146	0.214823916	5.66E-04	0.012966066	0.001811003	0.026047492	0.248607397	0.2566224	2.65E-04	0.002267717	1.27E-04	0.0021697	0.421711367	0.255772611	0.762700514	0.080839854	0.422883337	5	microinvertivore
Apogonidae	Ostorhinchus_schlegeli	0.056529471	0.062616361	0.452704458	0.237273116	6.10E-04	0.012381454	0.001735974	0.016933702	0.134400181	0.192007609	0.001127703	0.009016933	1.39E-04	0.003675439	0.352752914	0.23931449	0.749092793	0.089534123	0.393563911	7	crustacivore
Apogonidae	Ostorhinchus_lineomaculatus	0.011837024	0.015922223	0.278739685	0.20975874	5.64E-04	0.018270436	0.001056937	0.007362379	0.226570521	0.258087888	1.71E-04	0.001515676	7.32E-04	0.016441863	0.480328802	0.264344369	0.778685261	0.079851728	0.425911018	5	microinvertivore
Apogonidae	Cercamia_cladara	0.003584128	0.005347621	0.131335682	0.111560139	2.72E-05	3.85E-04	6.43E-04	0.004218181	0.429864715	0.261286799	2.40E-05	2.13E-04	5.66E-05	7.60E-04	0.434464352	0.241859926	0.771361496	0.07249408	0.37317535	5	microinvertivore
Apogonidae	Cercamia_eremia	0.005001615	0.007052304	0.155178447	0.121576182	2.70E-05	3.43E-04	6.54E-04	0.00419738	0.40749289	0.251798423	3.44E-05	2.94E-04	4.94E-05	6.34E-04	0.431561922	0.232522338	0.759712202	0.068211785	0.363755151	5	microinvertivore
Apogonidae	Gymnapogon_annona	0.004975796	0.006797076	0.15532645	0.120854368	2.69E-05	3.43E-04	6.50E-04	0.004191322	0.408354644	0.250944827	3.20E-05	2.57E-04	4.25E-05	5.61E-04	0.430592239	0.230859643	0.759001764	0.067138021	0.361855669	5	microinvertivore
Apogonidae	Gymnapogon_africanus	0.004975796	0.006797076	0.15532645	0.120854368	2.69E-05	3.43E-04	6.50E-04	0.004191322	0.408354644	0.250944827	3.20E-05	2.57E-04	4.25E-05	5.61E-04	0.430592239	0.230859643	0.759001764	0.067138021	0.361855669	5	microinvertivore
Apogonidae	Gymnapogon_philippinus	0.004975796	0.006797076	0.15532645	0.120854368	2.69E-05	3.43E-04	6.50E-04	0.004191322	0.408354644	0.250944827	3.20E-05	2.57E-04	4.25E-05	5.61E-04	0.430592239	0.230859643	0.759001764	0.067138021	0.361855669	5	microinvertivore
Apogonidae	Gymnapogon_japonicus	0.004975796	0.006797076	0.15532645	0.120854368	2.69E-05	3.43E-04	6.50E-04	0.004191322	0.408354644	0.250944827	3.20E-05	2.57E-04	4.25E-05	5.61E-04	0.430592239	0.230859643	0.759001764	0.067138021	0.361855669	5	microinvertivore
Apogonidae	Ostorhinchus_ocellicaudus	0.005422309	0.008243616	0.191463197	0.180255553	2.49E-04	0.005256226	0.00161521	0.018764106	0.290144518	0.289847338	2.52E-04	0.005664055	3.02E-04	0.005536272	0.510552657	0.280350287	0.792961004	0.083096867	0.44227846	5	microinvertivore
Apogonidae	Ostorhinchus_properuptus	0.00966831	0.015295952	0.246307158	0.198633099	2.74E-04	0.004537485	0.001826156	0.023474017	0.258196711	0.263624475	0.000134467	0.002199422	4.34E-04	0.012030113	0.483158655	0.266624146	0.776978223	0.082713432	0.425436896	5	microinvertivore
Apogonidae	Cheilodipterus_pygmaios	0.019977024	0.027173584	0.331689884	0.221111371	2.21E-04	0.004475201	0.001056692	0.00717641	0.227435948	0.250148625	3.39E-04	0.00401874	5.16E-04	0.011429247	0.418765672	0.255108623	0.764012113	0.078948124	0.421309498	5	microinvertivore
Apogonidae	Apogon_caudicinctus	0.010777683	0.013323409	0.225775118	0.148197863	9.37E-05	0.002433487	8.20E-04	0.005728923	0.352909155	0.230180046	8.07E-05	5.97E-04	4.50E-05	6.10E-04	0.409499233	0.215819843	0.73714005	0.060124344	0.348913526	5	microinvertivore
Apogonidae	Apogon_doryssa	0.020349269	0.023124825	0.299336559	0.167547524	5.34E-04	0.017583832	7.59E-04	0.004695521	0.292448734	0.205921077	1.70E-04	0.001179211	6.01E-05	0.001243506	0.38634254	0.203899274	0.722392903	0.057666279	0.336034983	5	microinvertivore
Apogonidae	Apogon_semiornatus	0.01692989	0.020519445	0.275254055	0.16239757	1.43E-04	0.005201546	7.57E-04	0.004698624	0.308416852	0.212946247	1.40E-04	9.98E-04	3.78E-05	5.53E-04	0.398320522	0.210089979	0.727361409	0.059580858	0.341069432	5	microinvertivore
Apogonidae	Apogon_indicus	0.002032027	0.003196144	0.098443774	0.09699521	6.50E-05	0.001716973	7.40E-04	0.005496337	0.460548745	0.279977155	1.77E-05	2.31E-04	4.91E-05	6.31E-04	0.438103901	0.263149967	0.794587882	0.078401352	0.396342033	8	planktivore
Apogonidae	Fowleria_flammea	0.001315836	0.002723423	0.106686276	0.13847332	4.89E-04	0.00751568	0.001480373	0.012684837	0.341083317	0.322513552	4.52E-05	0.001117322	4.56E-04	0.010335659	0.548444202	0.315155968	0.829945269	0.088501604	0.472065692	5	microinvertivore
Apogonidae	Ostorhinchus_chrysotaenia	0.056175379	0.058955448	0.460577872	0.235894512	4.43E-04	0.011713536	0.001282522	0.011038716	0.153939987	0.201053386	0.00107897	0.012146163	5.89E-05	7.15E-04	0.326442936	0.230457429	0.743753254	0.089028425	0.39123159	7	crustacivore
Apogonidae	Apogon_deetsie	0.0050927	0.007124508	0.160090442	0.13288915	3.54E-04	0.010222477	0.001041818	0.01111893	0.426641244	0.26397697	3.92E-05	3.10E-04	1.57E-04	0.003565204	0.406583521	0.245930485	0.76490764	0.074634049	0.38485954	8	planktivore
Apogonidae	Ostorhinchus_dispar	0.005736226	0.008840373	0.199142562	0.191373006	2.40E-04	0.006083813	0.002128044	0.022506985	0.306555359	0.309193499	1.17E-04	0.001424436	5.97E-04	0.009371761	0.485483835	0.292134689	0.799105153	0.087479782	0.46720286	5	microinvertivore
Apogonidae	Apogon_aurolineatus	0.010017024	0.01381923	0.20490898	0.160856316	4.94E-05	6.06E-04	0.001059176	0.00782838	0.453006922	0.265427123	8.82E-05	6.65E-04	7.71E-05	0.00133028	0.33079329	0.22892933	0.754991237	0.075762637	0.385991949	8	planktivore
Apogonidae	Ostorhinchus_maculiferus	0.078997026	0.076898396	0.515954423	0.224619324	3.70E-04	0.006563979	0.001514378	0.013361737	0.123947731	0.161861405	0.001110208	0.008119605	4.78E-04	0.010308042	0.277628158	0.204548615	0.728183251	0.087073699	0.353270803	7	crustacivore
Apogonidae	Phaeoptyx_xenus	0.014390714	0.019690154	0.224766512	0.177020188	1.21E-04	0.002420922	0.001212933	0.009691151	0.463241714	0.271019465	1.48E-04	0.001063299	9.40E-05	0.001853769	0.296025503	0.223838116	0.754244074	0.081803188	0.394186819	8	planktivore
Apogonidae	Apogon_quadrisquamatus	0.009411763	0.017649915	0.145479925	0.169979287	3.25E-04	0.00287947	0.002205562	0.019893826	0.629275445	0.293447786	1.89E-04	0.00172887	2.36E-04	0.003581119	0.212877577	0.227544481	0.814241161	0.105712795	0.409282837	8	planktivore
Apogonidae	Phaeoptyx_pigmentaria	0.016990331	0.023472417	0.234941719	0.184855663	1.09E-04	0.001505623	0.001303307	0.010852103	0.465866609	0.274076514	1.93E-04	0.001340258	1.12E-04	0.002146706	0.2804836	0.22152839	0.753905896	0.084710423	0.398800418	8	planktivore
Apogonidae	Astrapogon_alutus	0.010986984	0.0142904	0.239671513	0.165963076	4.32E-05	5.10E-04	9.68E-04	0.006639788	0.383441922	0.246446988	8.89E-05	6.94E-04	5.92E-05	9.03E-04	0.364739968	0.221574634	0.74134554	0.064411072	0.370978486	8	planktivore
Apogonidae	Astrapogon_stellatus	0.020246434	0.024178105	0.313486301	0.1837733	4.88E-05	5.62E-04	9.68E-04	0.006577388	0.325094371	0.225641728	1.78E-04	0.001289413	5.57E-05	9.45E-04	0.339922207	0.205816187	0.726016071	0.061117731	0.35732035	5	microinvertivore
Apogonidae	Astrapogon_puncticulatus	0.020246434	0.024178105	0.313486301	0.1837733	4.88E-05	5.62E-04	9.68E-04	0.006577388	0.325094371	0.225641728	1.78E-04	0.001289413	5.57E-05	9.45E-04	0.339922207	0.205816187	0.726016071	0.061117731	0.35732035	5	microinvertivore
Apogonidae	Apogon_dianthus	0.004912087	0.006943661	0.184920163	0.166268714	5.38E-05	8.10E-04	9.15E-04	0.006710863	0.296173128	0.28345808	4.01E-05	2.63E-04	9.20E-05	0.001439387	0.512893211	0.269636947	0.78778809	0.077901288	0.425198658	5	microinvertivore
Apogonidae	Apogon_rubrifuscus	0.069453786	0.072114144	0.481728698	0.231426647	4.17E-04	0.009932696	0.001050116	0.007554316	0.13799671	0.185985978	0.001021966	0.006971084	4.24E-05	5.78E-04	0.308288889	0.226436612	0.737025677	0.088048692	0.380562377	7	crustacivore
Apogonidae	Apogon_pseudomaculatus	0.046203415	0.052060371	0.493180733	0.225935457	1.33E-04	0.00147665	0.001316795	0.00924882	0.185740841	0.185887367	6.82E-04	0.005263806	7.65E-05	0.001252211	0.272666687	0.208798825	0.735905651	0.08010851	0.363352683	7	crustacivore
Apogonidae	Fowleria_punctulata	0.029171357	0.034413147	0.370390776	0.225147038	3.33E-04	0.007923097	9.25E-04	0.005686701	0.193385555	0.22379706	7.62E-04	0.008789438	2.09E-04	0.003202354	0.404823852	0.247583514	0.756531487	0.08073491	0.404278119	5	microinvertivore
Apogonidae	Zapogon_evermanni	0.090006414	0.089758416	0.53603996	0.236790618	0.000442643	0.006745647	0.001338551	0.010900506	0.122875294	0.176231879	0.002706187	0.032072805	2.66E-04	0.008515058	0.246324771	0.203688889	0.737419312	0.094936494	0.371401003	7	crustacivore
Apogonidae	Cheilodipterus_arabicus	0.128306904	0.109544135	0.559045421	0.219695835	2.07E-04	0.003887759	0.001193827	0.012298084	0.096018701	0.14159745	0.002467124	0.018670073	6.51E-05	0.001081464	0.212695937	0.185750657	0.724439596	0.089221618	0.33961069	7	crustacivore
Apogonidae	Apogon_imberbis	0.087405925	0.085659648	0.572608057	0.221648033	2.26E-04	0.002915881	0.001067171	0.007052129	0.125661351	0.143954541	0.001516986	0.010778138	8.40E-05	0.001489457	0.211430592	0.190458196	0.73282593	0.09140502	0.337104259	7	crustacivore
Apogonidae	Apogon_dovii	0.017767971	0.023983643	0.354327758	0.223055313	1.16E-04	0.001238358	0.001577593	0.012178033	0.273082913	0.240243876	2.24E-04	0.001923105	9.81E-05	0.001355432	0.352805214	0.244166085	0.749489999	0.072665128	0.409656513	7	crustacivore
Apogonidae	Ostorhinchus_microspilos	0.015336593	0.02116315	0.318557956	0.235700537	1.09E-04	0.001001828	0.001852929	0.022265647	0.204524045	0.238478939	4.04E-04	0.007461823	3.60E-04	0.010353446	0.458854704	0.266350806	0.77674045	0.082348539	0.429508106	5	microinvertivore
Apogonidae	Apogon_pacificus	0.036721116	0.043453467	0.457437024	0.2290917	2.25E-04	0.004619109	0.001388204	0.009970837	0.205892333	0.199242627	5.46E-04	0.004419882	8.47E-05	0.001290653	0.297705167	0.222796861	0.739183445	0.077596231	0.379274612	7	crustacivore
Apogonidae	Apogon_guadalupensis	0.065864501	0.068804212	0.539813422	0.224341925	3.56E-04	0.009410449	0.001183548	0.008029612	0.151216845	0.162379502	0.001139059	0.009173819	7.33E-05	0.001223702	0.240353577	0.200200015	0.733305698	0.086853823	0.348925716	7	crustacivore
Apogonidae	Cheilodipterus_zonatus	0.021735787	0.030730624	0.342818243	0.216575697	6.18E-04	0.0124421	0.001058376	0.007627661	0.217778093	0.23280486	2.19E-04	0.001600417	2.46E-04	0.005654954	0.415526345	0.241962116	0.756668142	0.076551247	0.401049497	5	microinvertivore
Apogonidae	Apogon_phenax	0.017698011	0.023296444	0.341536879	0.217198401	9.49E-05	0.001121019	0.001441017	0.010784185	0.278479908	0.239809798	2.37E-04	0.002884226	8.44E-05	0.001182662	0.360427887	0.243226785	0.747208147	0.071432151	0.405602207	5	microinvertivore
Apogonidae	Apogon_pillionatus	0.011819861	0.016437801	0.291154663	0.208549102	8.70E-05	0.001061193	0.001490937	0.011591807	0.311415888	0.256516864	1.55E-04	0.002063694	1.06E-04	0.001295932	0.3837706	0.254739273	0.755898445	0.072991532	0.417848492	5	microinvertivore
Apogonidae	Ostorhinchus_compressus	0.055866971	0.054341104	0.475035732	0.226200735	2.31E-04	0.003898309	0.001092591	0.011747746	0.141255823	0.186537461	7.72E-04	0.008096946	4.30E-04	0.008205287	0.325316623	0.217312708	0.740085723	0.083940673	0.369360067	7	crustacivore
Apogonidae	Apogon_planifrons	0.041399946	0.04636603	0.46142565	0.226633941	1.14E-04	0.00126827	0.001268007	0.008908338	0.199151168	0.193014556	6.33E-04	0.00674657	1.22E-04	0.002540118	0.295885322	0.21966458	0.734012855	0.077441827	0.373031948	7	crustacivore
Apogonidae	Apogon_binotatus	0.0667272	0.067797894	0.52827788	0.223523384	1.29E-04	0.001438107	0.001129339	0.007646535	0.15511614	0.16378569	0.001166054	0.010722654	6.48E-05	0.001059846	0.24738943	0.200099989	0.728619262	0.08517896	0.348714284	7	crustacivore
Apogonidae	Apogon_robinsi	0.03796321	0.043716212	0.448353576	0.225409168	2.52E-04	0.006188989	0.001273945	0.008949106	0.210492311	0.198705961	5.24E-04	0.004604303	7.33E-05	0.001122047	0.301067425	0.219574158	0.734256326	0.07639565	0.374910814	7	crustacivore
Apogonidae	Pristiapogon_abrogramma	0.033991562	0.041591342	0.382339548	0.221644914	5.30E-04	0.011153853	0.001018654	0.007331603	0.171928422	0.212992175	6.16E-04	0.005082168	2.24E-04	0.003893881	0.409350978	0.23684782	0.752793854	0.081981332	0.390561155	5	microinvertivore
Apogonidae	Apogon_lativittatus	0.00860918	0.01211623	0.235276477	0.190520642	8.31E-05	0.0010023	0.001375757	0.02092724	0.283829714	0.279486396	7.56E-05	5.55E-04	8.16E-05	9.62E-04	0.470668526	0.266718184	0.779527149	0.079471397	0.431435211	5	microinvertivore
Apogonidae	Apogon_lachneri	0.011878013	0.016365106	0.292257793	0.206419531	1.08E-04	0.001766206	0.00147619	0.011461171	0.314868729	0.255825461	1.39E-04	0.001478924	8.91E-05	0.001219025	0.379182834	0.249553637	0.753425361	0.070473724	0.413205367	5	microinvertivore
Apogonidae	Apogon_townsendi	0.011860481	0.016372093	0.291282676	0.206914933	4.14E-04	0.01524516	0.001535273	0.011600396	0.314311116	0.255681828	1.39E-04	0.001478987	8.90E-05	0.001219028	0.380368149	0.25059652	0.753881804	0.071136836	0.414275639	5	microinvertivore
Apogonidae	Rhabdamia_gracilis	0.017106244	0.022936305	0.336545944	0.215050788	1.18E-04	0.001622096	0.0014569	0.010793348	0.283473194	0.240987053	2.16E-04	0.002116942	8.23E-05	0.001182245	0.361001382	0.242148012	0.746749573	0.070570822	0.40448528	5	microinvertivore
Apogonidae	Apogonichthys_perdix	0.009582084	0.013798425	0.241001453	0.19747523	2.41E-04	0.006202079	0.001164963	0.012045445	0.260272345	0.270111577	1.48E-04	0.001694179	3.47E-04	0.006591256	0.487244219	0.26973047	0.780080621	0.080473648	0.430269134	5	microinvertivore
Apogonidae	Apogonichthys_ocellatus	0.009582084	0.013798425	0.241001453	0.19747523	2.41E-04	0.006202079	0.001164963	0.012045445	0.260272345	0.270111577	1.48E-04	0.001694179	3.47E-04	0.006591256	0.487244219	0.26973047	0.780080621	0.080473648	0.430269134	5	microinvertivore
Apogonidae	Sphaeramia_nematoptera	0.025557384	0.024672816	0.350463428	0.158771645	2.27E-04	0.008190192	7.04E-04	0.005366635	0.139966287	0.128938009	1.79E-04	0.001218564	4.62E-05	9.95E-04	0.48285636	0.177642776	0.736675424	0.063501388	0.272208567	5	microinvertivore
Apogonidae	Nectamia_bandanensis	0.030660639	0.035467515	0.265484592	0.193766772	1.70E-04	0.002502376	9.48E-04	0.007457909	0.086869419	0.122220223	5.10E-04	0.003684029	4.91E-05	5.65E-04	0.615308987	0.223127044	0.781522762	0.084674668	0.321873795	5	microinvertivore
Apogonidae	Apogon_susanae	0.002881171	0.004759758	0.153136176	0.16451783	2.87E-04	0.00709838	0.001355725	0.009720324	0.284830647	0.292522003	2.87E-05	3.11E-04	5.64E-04	0.014804895	0.556916452	0.289322132	0.808979874	0.084281525	0.443541817	5	microinvertivore
Apogonidae	Ostorhinchus_multilineatus	0.038275451	0.046669163	0.430059109	0.235283627	1.65E-04	0.002743531	0.001676346	0.016022879	0.154367278	0.190970596	0.001081056	0.013877586	9.29E-05	0.001125307	0.374282684	0.241217415	0.752611577	0.084151187	0.390704644	7	crustacivore
Apogonidae	Ostorhinchus_fasciatus	0.052873375	0.060909253	0.302183616	0.222275139	3.13E-04	0.004180318	0.001135275	0.009333341	0.073561935	0.117046805	0.001584036	0.013746921	7.81E-05	9.95E-04	0.56827039	0.247831857	0.772078299	0.091521104	0.358512641	5	microinvertivore
Apogonidae	Siphamia_corallicola	0.001259516	0.002615889	0.094505554	0.112949721	3.79E-05	4.87E-04	8.13E-04	0.007212234	0.35323792	0.306557921	1.07E-05	1.44E-04	7.34E-05	7.97E-04	0.550062078	0.293867564	0.820656473	0.080966178	0.439492089	5	microinvertivore
Apogonidae	Siphamia_mossambica	0.002855511	0.005097762	0.137914364	0.134772841	4.05E-05	5.01E-04	7.94E-04	0.006074721	0.318127757	0.286095141	2.52E-05	3.04E-04	4.92E-05	5.67E-04	0.540193957	0.27304901	0.796710586	0.078118612	0.41789169	5	microinvertivore
Apogonidae	Siphamia_cephalotes	0.005563234	0.008680312	0.187252025	0.153374385	4.62E-05	5.87E-04	7.90E-04	0.005419159	0.285842709	0.265764848	5.07E-05	5.49E-04	4.17E-05	5.94E-04	0.520413574	0.254732109	0.778126051	0.07398265	0.398934604	5	microinvertivore
Apogonidae	Siphamia_tubifer	0.014656913	0.018709282	0.286936453	0.180919277	5.89E-05	7.43E-04	7.95E-04	0.005045991	0.231563333	0.23025916	1.40E-04	0.001276589	3.75E-05	6.94E-04	0.465811681	0.228215572	0.755457617	0.068699285	0.371768175	5	microinvertivore
Apogonidae	Siphamia_cuneiceps	0.019599359	0.023532466	0.323480832	0.187646424	6.35E-05	7.88E-04	7.95E-04	0.005070589	0.213486606	0.217725895	1.92E-04	0.001644405	3.69E-05	7.20E-04	0.442346143	0.220046994	0.749270351	0.067779798	0.362794372	5	microinvertivore
Apogonidae	Siphamia_roseigaster	0.011399395	0.015327807	0.257763065	0.174111091	5.52E-05	7.03E-04	7.93E-04	0.005071375	0.246523763	0.24022655	1.08E-04	0.00102625	3.81E-05	6.69E-04	0.4833194	0.235174576	0.76091428	0.069744077	0.378936938	5	microinvertivore
Apogonidae	Siphamia_fuscolineata	0.002855511	0.005097762	0.137914364	0.134772841	4.05E-05	5.01E-04	7.94E-04	0.006074721	0.318127757	0.286095141	2.52E-05	3.04E-04	4.92E-05	5.67E-04	0.540193957	0.27304901	0.796710586	0.078118612	0.41789169	5	microinvertivore
Apogonidae	Siphamia_guttulata	0.015287533	0.019343551	0.292047337	0.181990331	5.96E-05	7.50E-04	7.95E-04	0.00504628	0.228999168	0.228532525	1.47E-04	0.00132423	3.74E-05	6.98E-04	0.462627197	0.227041942	0.75458292	0.068539278	0.370537556	5	microinvertivore
Apogonidae	Siphamia_argentea	0.005563234	0.008680312	0.187252025	0.153374385	4.62E-05	5.87E-04	7.90E-04	0.005419159	0.285842709	0.265764848	5.07E-05	5.49E-04	4.17E-05	5.94E-04	0.520413574	0.254732109	0.778126051	0.07398265	0.398934604	5	microinvertivore
Apogonidae	Siphamia_fistulosa	0.002855511	0.005097762	0.137914364	0.134772841	4.05E-05	5.01E-04	7.94E-04	0.006074721	0.318127757	0.286095141	2.52E-05	3.04E-04	4.92E-05	5.67E-04	0.540193957	0.27304901	0.796710586	0.078118612	0.41789169	5	microinvertivore
Apogonidae	Siphamia_elongata	0.004066166	0.006765124	0.162250744	0.144536206	4.31E-05	5.42E-04	7.90E-04	0.005692161	0.301510397	0.275713126	3.65E-05	4.16E-04	4.45E-05	5.72E-04	0.531258083	0.263354938	0.786594874	0.07616916	0.407851969	5	microinvertivore
Apogonidae	Siphamia_majimai	0.001908773	0.003680476	0.114534672	0.12387403	3.85E-05	4.75E-04	8.01E-04	0.006594402	0.335960844	0.296656169	1.65E-05	2.11E-04	5.78E-05	6.16E-04	0.546682092	0.283506515	0.808780445	0.079786794	0.428699525	5	microinvertivore
Apogonidae	Siphamia_tubulata	0.017206347	0.021237625	0.306725659	0.184844892	6.14E-05	7.68E-04	7.95E-04	0.005053352	0.221712067	0.223564419	1.67E-04	0.001467836	3.71E-05	7.09E-04	0.453295556	0.223731749	0.752072404	0.068187904	0.366993733	5	microinvertivore
Apogonidae	Ostorhinchus_monospilus	0.020627681	0.027720988	0.326962849	0.21966617	7.92E-04	0.017196683	0.001043566	0.007066703	0.214923107	0.240750155	2.99E-04	0.002966443	4.19E-04	0.012303685	0.434932847	0.25617184	0.765516215	0.078733118	0.41606751	5	microinvertivore
Apogonidae	Apogon_coccineus	0.010301954	0.01213665	0.293203233	0.16454512	3.38E-05	5.12E-04	8.70E-04	0.008387205	0.116983108	0.127596085	7.21E-05	5.09E-04	3.46E-05	4.03E-04	0.578501636	0.194037196	0.77042825	0.064449244	0.284999329	5	microinvertivore
Apogonidae	Nectamia_ignitops	0.021800963	0.028967155	0.331722492	0.222662698	3.68E-04	0.006046476	0.00156165	0.010650756	0.186440971	0.229784329	3.92E-04	0.003534331	7.23E-04	0.013698293	0.456991038	0.258110846	0.768811484	0.084898322	0.41254085	5	microinvertivore
Apogonidae	Cheilodipterus_intermedius	0.153366521	0.127733894	0.569353453	0.225738756	3.92E-04	0.010449366	9.58E-04	0.007590166	0.074587098	0.118105076	0.003486504	0.029963074	8.09E-05	0.001996093	0.197775894	0.189519111	0.733405526	0.090789625	0.343815075	7	crustacivore
Apogonidae	Cheilodipterus_novemstriatus	0.021348431	0.027400972	0.333808297	0.223728697	3.48E-04	0.010358414	0.001247744	0.012302137	0.210242288	0.239664681	3.82E-04	0.003418059	3.46E-04	0.010044188	0.432277456	0.256438644	0.765698503	0.082975743	0.417584109	5	microinvertivore
Apogonidae	Apogon_americanus	0.03858353	0.038537565	0.408579407	0.197142434	7.22E-05	8.24E-04	6.96E-04	0.00397385	0.17039609	0.188241415	3.28E-04	0.003031299	6.30E-05	0.001304734	0.381282229	0.200778461	0.734449214	0.068686413	0.340770401	7	crustacivore
Apogonidae	Ostorhinchus_rubrimacula	0.004260559	0.007876023	0.174063644	0.169094565	1.64E-04	0.003525271	0.001590377	0.018364237	0.313637835	0.298871455	5.79E-05	0.001145609	2.57E-04	0.004037879	0.505968285	0.283730972	0.795060742	0.083274869	0.445925672	5	microinvertivore
Apogonidae	Rhabdamia_mentalis	0.005612231	0.008350343	0.200142239	0.181315136	3.26E-04	0.006382805	0.001290204	0.011903983	0.283903849	0.281410914	9.14E-05	0.001353875	9.93E-05	0.00116638	0.508534812	0.27582193	0.788552011	0.082657735	0.434051132	5	microinvertivore
Apogonidae	Cheilodipterus_singapurensis	0.125904214	0.106541085	0.543010972	0.2275757	1.80E-04	0.002085749	9.88E-04	0.009153591	0.093688631	0.149745482	0.002962451	0.025602645	3.00E-05	4.00E-04	0.233235433	0.1925167	0.725398001	0.090707236	0.351243342	7	crustacivore
Apogonidae	Ostorhinchus_griffini	0.071077776	0.071057316	0.49687226	0.233085066	5.57E-04	0.007340648	9.12E-04	0.00634035	0.119111253	0.170675452	0.001874383	0.020139844	1.09E-04	0.001306059	0.309486214	0.227605709	0.739932698	0.089868146	0.375251467	7	crustacivore
Apogonidae	Apogon_kautamea	0.016820338	0.021619251	0.314605841	0.205354855	2.46E-04	0.007094567	9.53E-04	0.008016753	0.210627169	0.23332226	1.53E-04	9.93E-04	4.90E-05	4.78E-04	0.456545704	0.242342293	0.765006011	0.073903755	0.394870724	5	microinvertivore
Apogonidae	Ostorhinchus_jenkinsi	0.025948713	0.029935095	0.368233413	0.224373514	8.46E-04	0.017283359	0.001438976	0.012881749	0.181824807	0.211972621	4.62E-04	0.004334484	2.66E-04	0.007528682	0.420980575	0.245542793	0.758097652	0.080002058	0.396236497	5	microinvertivore
Apogonidae	Ostorhinchus_cavitensis	0.017675136	0.02262925	0.321056302	0.222606884	6.77E-04	0.016322557	0.001359636	0.010660628	0.212788424	0.239936297	0.000158888	0.001112876	1.96E-04	0.003661446	0.446087735	0.253227605	0.767220744	0.079488041	0.414914779	5	microinvertivore
Apogonidae	Nectamia_annularis	0.01524438	0.022652591	0.300464395	0.220099249	9.83E-04	0.023099957	0.001153713	0.009347989	0.226389946	0.245400873	2.09E-04	0.002158553	1.98E-04	0.003166878	0.455357475	0.2629262	0.770821957	0.078875798	0.423018057	5	microinvertivore
Apogonidae	Taeniamia_biguttata	0.046770205	0.051310816	0.439004075	0.231547229	5.16E-04	0.015656967	0.001011656	0.006473523	0.161368097	0.202834751	7.95E-04	0.007957382	6.00E-05	6.79E-04	0.350475093	0.230988018	0.746227503	0.080563978	0.388709593	7	crustacivore
Apogonidae	Taeniamia_ataenia	0.005314711	0.008878376	0.185265012	0.170067157	7.26E-04	0.021185599	0.001164877	0.009755563	0.29032516	0.289890442	8.64E-05	0.001116533	1.94E-04	0.002213355	0.516924534	0.280486152	0.793533782	0.080814502	0.438475495	5	microinvertivore
Apogonidae	Taeniamia_bilineata	0.002511561	0.004678185	0.131436274	0.142096856	7.87E-04	0.023358774	0.001216665	0.011067961	0.325258441	0.309815408	3.93E-05	5.40E-04	3.82E-04	0.005526113	0.538369335	0.297396627	0.812249138	0.084446973	0.453147553	5	microinvertivore
Apogonidae	Zoramia_fragilis	0.008003608	0.009905763	0.25147415	0.154395503	2.74E-05	3.56E-04	8.35E-04	0.00783989	0.126037357	0.136962772	5.67E-05	4.08E-04	3.69E-05	4.10E-04	0.613529297	0.194578116	0.775293379	0.067690054	0.283932147	5	microinvertivore
Apogonidae	Zoramia_viridiventer	0.003778214	0.005409017	0.179218593	0.13503697	2.37E-05	2.71E-04	8.98E-04	0.009398488	0.155388817	0.17049499	2.68E-05	2.13E-04	5.18E-05	5.83E-04	0.660614043	0.205610924	0.789819129	0.074973358	0.299495283	5	microinvertivore
Apogonidae	Zoramia_gilberti	0.008003608	0.009905763	0.25147415	0.154395503	2.74E-05	3.56E-04	8.35E-04	0.00783989	0.126037357	0.136962772	5.67E-05	4.08E-04	3.69E-05	4.10E-04	0.613529297	0.194578116	0.775293379	0.067690054	0.283932147	5	microinvertivore
Apogonidae	Zoramia_leptacantha	0.010201804	0.01207013	0.279397835	0.160186932	2.92E-05	3.96E-04	8.13E-04	0.007327298	0.116963997	0.127068481	7.23E-05	5.05E-04	3.42E-05	3.91E-04	0.592487822	0.192297177	0.771688782	0.065758773	0.281041631	5	microinvertivore
Apogonidae	Zoramia_perlita	0.006111696	0.007964826	0.223089048	0.147602251	2.58E-05	3.18E-04	8.58E-04	0.008407286	0.136383886	0.148881779	4.33E-05	3.22E-04	4.08E-05	4.44E-04	0.633447611	0.197843039	0.780044676	0.070147123	0.288493675	5	microinvertivore
Apogonidae	Zoramia_flebila	0.004126135	0.005808113	0.186608457	0.137336809	2.40E-05	2.78E-04	8.91E-04	0.009220379	0.151789441	0.166548048	2.92E-05	2.29E-04	4.93E-05	5.47E-04	0.656482656	0.203997097	0.787902764	0.074136406	0.297209766	5	microinvertivore
Apogonidae	Ostorhinchus_komodoensis	0.038483409	0.04618507	0.432350269	0.228846064	3.22E-04	0.006520371	0.001289941	0.008895657	0.162073376	0.199247623	6.77E-04	0.004668388	1.44E-04	0.00403142	0.36466056	0.230862349	0.750230216	0.082577849	0.384265943	7	crustacivore
Apogonidae	Pterapogon_kauderni	0.022120433	0.02299393	0.382173943	0.177336077	3.75E-05	6.04E-04	7.35E-04	0.005740922	0.090170803	0.102061283	1.71E-04	0.001105095	3.38E-05	4.78E-04	0.504557382	0.188955182	0.763642412	0.065185389	0.279521276	5	microinvertivore
Apogonidae	Ostorhinchus_margaritophorus	0.012356015	0.017219121	0.299943178	0.223093207	2.44E-04	0.003684151	0.001262247	0.00936276	0.221465874	0.241308977	1.69E-04	0.001897841	5.14E-04	0.011052738	0.464046226	0.262081523	0.774543587	0.080491297	0.42096416	5	microinvertivore
Apogonidae	Cheilodipterus_persicus	0.091167887	0.088659879	0.538373314	0.229944538	2.63E-04	0.004187237	0.001029868	0.008398276	0.117652357	0.168239717	0.001597905	0.015710263	5.35E-05	8.06E-04	0.249861747	0.199241945	0.733074716	0.092496138	0.359266678	7	crustacivore
Apogonidae	Jaydia_argyrogaster	0.009565156	0.013138754	0.248486313	0.185347472	8.68E-05	9.55E-04	0.00110699	0.008159995	0.244350184	0.257662793	9.98E-05	7.17E-04	9.11E-05	0.001203843	0.49621368	0.253834797	0.774561795	0.078704079	0.406716107	5	microinvertivore
Apogonidae	Jaydia_photogaster	0.009565156	0.013138754	0.248486313	0.185347472	8.68E-05	9.55E-04	0.00110699	0.008159995	0.244350184	0.257662793	9.98E-05	7.17E-04	9.11E-05	0.001203843	0.49621368	0.253834797	0.774561795	0.078704079	0.406716107	5	microinvertivore
Apogonidae	Jaydia_melanopus	0.04694469	0.049530313	0.449513845	0.218737183	1.20E-04	0.001786514	9.41E-04	0.006389465	0.148987878	0.1873683	5.56E-04	0.003606514	6.48E-05	9.34E-04	0.352871587	0.218093807	0.741580944	0.081049967	0.36473126	7	crustacivore
Apogonidae	Cheilodipterus_macrodon	0.219029523	0.143374692	0.618533849	0.174913254	4.33E-05	5.44E-04	4.59E-04	0.004308251	0.025166363	0.042694703	0.002189329	0.01045721	1.39E-05	1.82E-04	0.134565267	0.116665491	0.744303838	0.07365978	0.25828834	7	crustacivore
Apogonidae	Cheilodipterus_isostigmus	0.049938498	0.04548755	0.492410721	0.170711173	3.86E-05	4.07E-04	5.89E-04	0.003553457	0.069095597	0.083217789	3.98E-04	0.002688105	1.35E-04	0.003682834	0.387394546	0.169684247	0.745617698	0.069022835	0.258772	7	crustacivore
Apogonidae	Archamia_bleekeri	0.040320808	0.037481256	0.461955018	0.164968533	3.04E-05	3.22E-04	5.93E-04	0.003626265	0.075170654	0.086279124	2.76E-04	0.001551755	2.71E-05	3.82E-04	0.421627173	0.166214942	0.749147605	0.064959576	0.252401988	7	crustacivore
Apogonidae	Pristicon_trimaculatus	0.085738838	0.069660952	0.571902362	0.161906343	3.45E-05	3.87E-04	5.33E-04	0.003560496	0.051820353	0.067177557	6.37E-04	0.003278122	1.91E-05	2.70E-04	0.289315308	0.147432322	0.731604333	0.068621898	0.239455781	7	crustacivore
Apogonidae	Pristicon_rufus	0.023320067	0.023475514	0.379719227	0.157480315	2.61E-05	2.57E-04	6.39E-04	0.00411451	0.092426462	0.099534296	1.51E-04	9.02E-04	2.59E-05	3.43E-04	0.503691802	0.168335116	0.757225689	0.061261872	0.252215906	5	microinvertivore
Apogonidae	Pristicon_rhodopterus	0.095846226	0.076292848	0.584950528	0.161377123	3.47E-05	3.90E-04	5.21E-04	0.00357519	0.048440075	0.064279207	7.27E-04	0.003703405	1.84E-05	2.60E-04	0.269462955	0.143943292	0.729726548	0.068977511	0.23820449	7	crustacivore
Apogonidae	Neamia_octospina	0.015294231	0.020047851	0.306449322	0.211804147	1.04E-04	0.00146917	0.001115144	0.008041658	0.20527078	0.236291	2.12E-04	0.002018652	5.24E-05	6.31E-04	0.471502454	0.250042823	0.769477461	0.076187677	0.404585051	5	microinvertivore
Apogonidae	Neamia_notula	0.004423479	0.007220241	0.182765221	0.173219401	6.70E-05	8.54E-04	0.001077672	0.008023802	0.268150127	0.278711875	5.52E-05	5.78E-04	7.83E-05	8.05E-04	0.543382995	0.275746747	0.796592252	0.081088574	0.428765393	5	microinvertivore
Apogonidae	Neamia_articycla	0.002198587	0.003986492	0.134446284	0.150339833	5.63E-05	7.13E-04	0.001102065	0.008603261	0.299790169	0.29901541	2.61E-05	2.84E-04	1.28E-04	0.001439264	0.562252871	0.291858248	0.814659144	0.084023926	0.444168985	5	microinvertivore
Apogonidae	Apogon_seminigracaudus	0.005987856	0.009208966	0.219073684	0.20528448	1.60E-04	0.002355979	0.001586701	0.013319129	0.269860484	0.278689264	8.59E-05	0.001238292	5.32E-04	0.012060068	0.502713632	0.279744182	0.790907021	0.081399392	0.445512025	5	microinvertivore
Apogonidae	Cheilodipterus_artus	0.141917795	0.104037195	0.618712473	0.160889555	3.45E-05	3.90E-04	4.72E-04	0.00369514	0.036820014	0.05372607	0.001180287	0.00582497	1.55E-05	2.19E-04	0.200847197	0.128352075	0.728371348	0.070945132	0.236891783	7	crustacivore
Apogonidae	Pseudamiops_pellucidus	0.0028937	0.005032567	0.138890444	0.141563953	1.02E-04	0.002317128	8.71E-04	0.007188756	0.318576786	0.290328394	2.07E-05	1.50E-04	1.83E-04	0.003096344	0.538462317	0.280440967	0.801229609	0.081363645	0.427866859	5	microinvertivore
Apogonidae	Pseudamiops_gracilicauda	0.005584724	0.008654748	0.187662571	0.163035736	1.03E-04	0.002183706	8.49E-04	0.006439485	0.28532744	0.269418595	4.21E-05	2.79E-04	1.83E-04	0.003729103	0.520248639	0.265029814	0.783710613	0.078463787	0.411755944	5	microinvertivore
Apogonidae	Pseudamiops_diaphanes	0.001596733	0.003060014	0.10567681	0.12457541	1.06E-04	0.002479397	8.90E-04	0.007878994	0.344783822	0.305899457	1.12E-05	8.89E-05	2.08E-04	0.002940977	0.546727368	0.294462215	0.817397178	0.083171957	0.442592085	5	microinvertivore
Apogonidae	Pseudamiops_phasma	0.001777705	0.003349252	0.111039097	0.127499756	1.05E-04	0.002445518	8.86E-04	0.007750505	0.340331138	0.303338953	1.25E-05	9.77E-05	2.01E-04	0.002919469	0.545647356	0.291988684	0.814554678	0.082957493	0.440015796	5	microinvertivore
Apogonidae	Apogon_atricaudus	0.020982486	0.02429922	0.327415645	0.188962595	6.46E-05	0.001118741	7.32E-04	0.004104947	0.194944092	0.207023369	1.75E-04	0.00118875	1.85E-04	0.004218911	0.45550178	0.221447801	0.751837736	0.070330321	0.358095564	5	microinvertivore
Apogonidae	Ostorhinchus_luteus	0.00502166	0.007968539	0.207489666	0.147386879	3.61E-05	3.89E-04	7.78E-04	0.005246438	0.116787828	0.142763738	5.52E-05	9.04E-04	6.74E-05	8.14E-04	0.669764273	0.195117571	0.795447493	0.073806025	0.283315896	5	microinvertivore
Apogonidae	Ostorhinchus_sealei	0.042286743	0.041549301	0.493021647	0.174716341	4.36E-05	4.67E-04	6.25E-04	0.003421413	0.058134677	0.077637707	3.67E-04	0.00223213	3.16E-05	4.93E-04	0.405489401	0.172560479	0.760901767	0.064708244	0.260909997	7	crustacivore
Apogonidae	Rhabdamia_nigrimentum	0.007372698	0.011510805	0.216486156	0.200015395	5.28E-04	0.012149306	0.001896524	0.026496551	0.295007018	0.300679504	1.07E-04	0.001312434	0.00165194	0.029664101	0.476949922	0.288565766	0.793740996	0.087486334	0.464271878	5	microinvertivore
Apogonidae	Apogon_unicolor	0.078970299	0.078798737	0.516926895	0.231249217	4.26E-04	0.010524054	0.001008738	0.008368014	0.123330894	0.176475049	0.001259432	0.010062171	1.32E-04	0.003035117	0.277945637	0.207640193	0.736922118	0.089276003	0.366380366	7	crustacivore
Apogonidae	Lepidamia_kalosoma	0.077563515	0.075064706	0.524760081	0.227647257	0.001162323	0.021653278	0.00103175	0.008295968	0.110121376	0.157207474	0.001708825	0.021499779	2.67E-04	0.007247974	0.283385401	0.206091783	0.736743843	0.08904955	0.354539783	7	crustacivore
Apogonidae	Apogon_crassiceps	0.005901199	0.00854105	0.203494827	0.169152149	2.10E-04	0.005551203	9.50E-04	0.008363139	0.247683588	0.259050316	5.02E-05	3.89E-04	1.12E-04	0.002121385	0.541596816	0.259327565	0.784029515	0.077244733	0.403916651	5	microinvertivore
Apogonidae	Ostorhinchus_fleurieu	0.061294034	0.066502129	0.480706929	0.243181389	7.40E-04	0.016932078	0.001161283	0.008064383	0.133971216	0.192121952	7.61E-04	0.005453582	1.78E-04	0.00375003	0.321187116	0.233500544	0.746866856	0.089021025	0.394193612	7	crustacivore
Apogonidae	Nectamia_viria	0.01650231	0.022703345	0.310791506	0.212707235	3.36E-04	0.004716256	0.00127057	0.0108677	0.226242382	0.249223319	3.39E-04	0.00364214	1.42E-04	0.002555487	0.444376278	0.24851322	0.766149304	0.077598594	0.412057081	5	microinvertivore
Apogonidae	Ostorhinchus_pleuron	0.040570669	0.047638912	0.415465164	0.241032834	7.35E-04	0.017281963	0.001632269	0.012560336	0.17464519	0.210114084	0.00104885	0.017647606	1.46E-04	0.002548129	0.365756381	0.249377737	0.751924869	0.08670471	0.409240561	7	crustacivore
Apogonidae	Ostorhinchus_holotaenia	0.024886541	0.032292394	0.454798314	0.219747041	1.69E-04	0.003104183	0.001158501	0.008407202	0.071758693	0.106023625	3.83E-04	0.003223666	8.02E-05	0.001292374	0.446765719	0.223404942	0.782097108	0.070072875	0.332527769	7	crustacivore
Apogonidae	Apogon_dhofar	0.079071036	0.073976998	0.520955053	0.216058425	1.43E-04	0.001956893	7.86E-04	0.004468705	0.118980713	0.152890831	0.00117462	0.010021008	5.46E-05	0.00107542	0.278834849	0.20007616	0.726950112	0.084287983	0.340125405	7	crustacivore
Apogonidae	Apogon_atradorsatus	0.027655402	0.031360517	0.353141285	0.191674177	3.00E-04	0.011074153	7.91E-04	0.005369217	0.19205665	0.203645626	2.78E-04	0.002956962	6.72E-05	0.001876145	0.425709809	0.215425486	0.742717268	0.070654462	0.354634857	5	microinvertivore
Apogonidae	Ostorhinchus_taeniophorus	0.099553981	0.10856139	0.49646855	0.245109062	0.001059583	0.01264946	0.0029757	0.020094246	0.075563517	0.127741846	0.002669086	0.018792356	3.58E-04	0.004667613	0.321351332	0.230311278	0.744563242	0.088056734	0.377046441	7	crustacivore
Apogonidae	Apogon_unitaeniatus	0.009979623	0.01528405	0.242983826	0.194210498	5.02E-04	0.010865717	0.001257341	0.009497783	0.251101489	0.257085411	1.46E-04	0.001560176	2.23E-04	0.005206845	0.493807644	0.262760846	0.777037167	0.08145646	0.416323561	5	microinvertivore
Apogonidae	Apogon_gouldi	0.012033875	0.015991546	0.267171888	0.19829911	1.10E-04	0.001756653	0.001384641	0.014968413	0.225783407	0.248947358	1.61E-04	0.00166152	2.18E-04	0.00703178	0.493137197	0.25518941	0.773986021	0.080082733	0.408600091	5	microinvertivore
Apogonidae	Ostorhinchus_hartzfeldii	0.057987582	0.063081401	0.490731014	0.233836236	1.20E-04	0.001479084	0.001815202	0.019937867	0.141462629	0.189645958	0.001330329	0.011778318	1.78E-04	0.004113838	0.306375864	0.21361834	0.743017851	0.08788388	0.375249773	7	crustacivore
Apogonidae	Cheilodipterus_nigrotaeniatus	0.037194486	0.044847338	0.419412407	0.228684552	2.01E-04	0.002563425	0.001900809	0.019124824	0.177929149	0.217116467	6.85E-04	0.009004108	3.46E-04	0.00592623	0.362331139	0.233747015	0.751079157	0.08277859	0.395693896	7	crustacivore
Apogonidae	Ostorhinchus_rueppellii	0.057421698	0.057763727	0.488626931	0.226979223	6.68E-04	0.014017925	7.63E-04	0.004212301	0.134408612	0.177577365	0.002015648	0.024915475	1.35E-04	0.003022105	0.315961062	0.212812185	0.739913225	0.085323582	0.364037254	7	crustacivore
Apogonidae	Apogon_mosavi	0.01226729	0.016018449	0.281252186	0.209875324	1.23E-04	0.001785342	0.001508457	0.010718901	0.223280952	0.250976031	1.51E-04	0.001290939	9.87E-05	0.001286919	0.481318713	0.261729909	0.774892978	0.077597873	0.419424797	5	microinvertivore
Apogonidae	Ostorhinchus_apogonoides	0.045208033	0.045835445	0.573302309	0.187837473	8.63E-05	8.75E-04	6.21E-04	0.003462619	0.053410438	0.078509785	5.52E-04	0.005593326	4.34E-05	6.67E-04	0.326775984	0.178496659	0.768310097	0.069425777	0.274687339	7	crustacivore
Apogonidae	Ostorhinchus_leptofasciatus	0.005816333	0.009873651	0.2100519	0.200560721	3.14E-04	0.00551792	0.001719318	0.018420581	0.290980785	0.29556712	1.44E-04	0.002115123	8.63E-04	0.021083942	0.490111031	0.284329613	0.794035471	0.085573541	0.45754138	5	microinvertivore
Apogonidae	Nectamia_luxuria	0.02035366	0.02946285	0.33998876	0.220316646	3.54E-04	0.006461981	0.001620598	0.014016885	0.211754133	0.24095327	3.89E-04	0.003444345	1.24E-04	0.002131214	0.425416737	0.248775246	0.764439504	0.080370565	0.411837008	5	microinvertivore
Apogonidae	Apogon_leptocaulus	0.010358449	0.015613779	0.265970679	0.203944803	1.13E-04	0.001842153	8.52E-04	0.0047024	0.219164539	0.248617662	1.52E-04	0.001278696	9.13E-05	0.001287886	0.503298553	0.26400496	0.781176223	0.079651641	0.416383757	5	microinvertivore
Apogonidae	Ostorhinchus_wassinki	0.014965312	0.021219978	0.288960696	0.212147889	0.001058633	0.019586373	0.002038379	0.017600475	0.255429193	0.272612603	3.79E-04	0.005275716	1.53E-04	0.002462759	0.437016513	0.262644688	0.771536798	0.084288924	0.435297805	5	microinvertivore
Apogonidae	Nectamia_similis	0.010994471	0.014878167	0.282403142	0.222104459	7.38E-04	0.013949474	0.001634842	0.015467489	0.246066823	0.261238486	1.90E-04	0.002286997	7.05E-04	0.015916429	0.457267539	0.268175584	0.775857769	0.079834337	0.436357463	5	microinvertivore
Apogonidae	Ostorhinchus_chrysopomus	0.037486837	0.043382133	0.41779812	0.229994073	1.62E-04	0.001720319	9.84E-04	0.006196302	0.165465463	0.215501039	6.82E-04	0.006220534	4.52E-04	0.010628971	0.376969083	0.235689737	0.755560504	0.084843522	0.39618513	7	crustacivore
Apogonidae	Ostorhinchus_hoevenii	0.009898927	0.014289483	0.243116923	0.199826153	2.23E-04	0.004502628	0.001536355	0.015636272	0.276812962	0.272457671	2.26E-04	0.003504537	1.85E-04	0.002427912	0.468000764	0.26655674	0.775488728	0.081483248	0.43093306	5	microinvertivore
Apogonidae	Ostorhinchus_moluccensis	0.028720805	0.036926611	0.381351042	0.224226099	7.00E-04	0.01876969	0.001128005	0.008522571	0.199032573	0.223981435	4.93E-04	0.005121089	1.36E-04	0.00243533	0.388438146	0.233167915	0.752183052	0.079111028	0.395768833	5	microinvertivore
Apogonidae	Apogon_rubellus	0.015672052	0.019676528	0.300831623	0.214587876	2.52E-04	0.004889963	0.001306359	0.012142981	0.236644882	0.252549649	3.25E-04	0.003935855	3.48E-04	0.006724745	0.444619825	0.254038675	0.76807354	0.079620306	0.418311096	5	microinvertivore
Apogonidae	Ostorhinchus_aureus	0.081018541	0.104956491	0.746717546	0.225096807	0.003194565	0.041110989	0.001270086	0.008340624	0.034367727	0.086742992	0.009262489	0.067931223	4.47E-04	0.009731915	0.12372222	0.164813397	0.8289333	0.102464106	0.32068876	7	crustacivore
Apogonidae	Apogon_retrosella	0.036346965	0.041649891	0.415861987	0.233050398	1.20E-04	0.001405415	0.001257817	0.0101959	0.191686463	0.227648946	4.40E-04	0.003088131	8.67E-05	0.00190457	0.35420042	0.237327342	0.750201017	0.082665247	0.405357382	7	crustacivore
Apogonidae	Ostorhinchus_flagelliferus	0.072589235	0.077755434	0.691729634	0.198002393	2.18E-04	0.003115676	5.96E-04	0.0038419	0.037685431	0.071027632	0.001502059	0.009897451	5.06E-05	6.50E-04	0.195628891	0.172334313	0.788511392	0.086831904	0.283050781	7	crustacivore
Apogonidae	Ostorhinchus_kiensis	0.021944629	0.029137938	0.339469583	0.222338938	5.40E-04	0.012833752	0.00133516	0.010715889	0.203790558	0.239934856	6.82E-04	0.008075803	2.31E-04	0.003652096	0.432007392	0.246554132	0.76480076	0.079738761	0.411095354	5	microinvertivore
Apogonidae	Ostorhinchus_atrogaster	0.009697426	0.014025253	0.245724024	0.197800811	3.07E-04	0.005591477	0.001320827	0.012695081	0.258103198	0.265615557	9.56E-05	6.73E-04	2.28E-04	0.00476869	0.484523619	0.268104787	0.776946681	0.076817728	0.426578588	5	microinvertivore
Apogonidae	Ostorhinchus_parvulus	0.003035171	0.007324582	0.143088975	0.164145849	3.01E-04	0.009741359	0.001041133	0.00728882	0.31165003	0.308523729	4.94E-05	6.18E-04	9.28E-04	0.024794189	0.539906395	0.297763866	0.814205692	0.086767319	0.460011821	5	microinvertivore
Apogonidae	Apogon_nitidus	0.021224357	0.0299794	0.334134708	0.228855421	1.97E-04	0.002534893	0.001142358	0.008945973	0.250802062	0.273572526	3.74E-04	0.007780975	7.62E-05	8.23E-04	0.392049257	0.252859478	0.766649626	0.081431245	0.438407445	5	microinvertivore
Apogonidae	Apogon_erythrinus	0.006830179	0.014336593	0.486213757	0.295906069	0.004175035	0.04578408	0.004328962	0.026466105	0.129730456	0.197528839	5.90E-04	0.007529855	0.002509015	0.026700139	0.365622889	0.287561548	0.812551995	0.082977308	0.461564144	7	crustacivore
Apogonidae	Apogonichthyoides_timorensis	0.016660963	0.033873085	0.140680509	0.195552164	0.004116712	0.043223031	0.003409182	0.025035695	0.675103317	0.304088732	0.002081889	0.020726434	0.001195877	0.02064624	0.156751551	0.210237309	0.836321693	0.120129899	0.423566508	8	planktivore
Apogonidae	Apogon_maculatus	0.046170433	0.068122641	0.586834929	0.279070503	0.004778963	0.045113284	0.006347988	0.048006581	0.155088786	0.215414753	0.003884711	0.030920406	0.00111954	0.016651204	0.195774651	0.220446181	0.788707391	0.101163614	0.427895138	7	crustacivore
Apogonidae	Cheilodipterus_quinquelineatus	0.058550366	0.078106954	0.659490877	0.264310993	0.002439195	0.031737615	0.005348809	0.050850535	0.071306096	0.140315031	0.004023951	0.032063958	0.001042182	0.017126922	0.197798524	0.219744886	0.806226965	0.104717	0.385812911	7	crustacivore
Apogonidae	Foa_brachygramma	0.010375671	0.022848492	0.175920823	0.211958003	0.004559974	0.041642527	0.00476551	0.037823748	0.102693694	0.174688645	0.003023029	0.037285385	0.002477577	0.029273725	0.696183722	0.2713441	0.843092286	0.098439285	0.393705319	5	microinvertivore
Apogonidae	Fowleria_aurita	0.031673038	0.054624154	0.580895096	0.292238474	0.004369585	0.041070228	0.006019053	0.042366855	0.100523891	0.174463245	0.004061058	0.03185696	0.004554324	0.041615603	0.267903955	0.265444399	0.80706593	0.098258006	0.442169328	7	crustacivore
Apogonidae	Nectamia_fusca	0.036316649	0.059005353	0.217131386	0.229259575	0.003823993	0.039765045	0.003098393	0.024203434	0.08455118	0.154617699	0.003838425	0.035864512	0.00100623	0.011703518	0.650233744	0.280066113	0.814797404	0.106226577	0.402461856	5	microinvertivore
Apogonidae	Nectamia_savayensis	0.019567819	0.037102983	0.152736006	0.202252708	0.002851435	0.026028143	0.005263509	0.044247113	0.685140105	0.29942398	0.001496849	0.01655272	0.002506793	0.03323508	0.130437485	0.185838714	0.83397297	0.121410584	0.412901164	8	planktivore
Apogonidae	Ostorhinchus_angustatus	0.041217807	0.058112204	0.300352451	0.255106214	0.002715332	0.034442935	0.0044116	0.032806992	0.062902016	0.127790836	0.003124698	0.028027952	0.001759492	0.029856704	0.583516604	0.283231257	0.801909455	0.097723252	0.411030723	5	microinvertivore
Apogonidae	Ostorhinchus_aroubiensis	0.01534071	0.032558277	0.15372956	0.187482161	0.005000272	0.051771553	0.002717452	0.0209852	0.119679422	0.202890671	0.001154815	0.010055457	0.003321031	0.040479262	0.699056738	0.272550125	0.840608204	0.101201401	0.395623751	5	microinvertivore
Apogonidae	Ostorhinchus_cookii	0.048510755	0.067334604	0.603184968	0.261299003	0.001878844	0.019145234	0.003601483	0.026689741	0.068794946	0.132218924	0.003974733	0.034105909	0.001855527	0.027451126	0.268198743	0.241614475	0.795968719	0.094414026	0.389443418	7	crustacivore
Apogonidae	Ostorhinchus_cyanosoma	0.018285488	0.034275089	0.191976034	0.220615315	0.003485062	0.039085035	0.005506919	0.040875889	0.109406029	0.17910946	0.003060061	0.032255802	0.001601507	0.020299709	0.666678899	0.282278854	0.82847308	0.104158666	0.407748013	5	microinvertivore
Apogonidae	Ostorhinchus_endekataenia	0.083264504	0.09980919	0.356249123	0.258054713	0.003231301	0.034836037	0.004008047	0.031569318	0.048407398	0.108353197	0.005065257	0.035163416	0.001306062	0.01785268	0.498468307	0.2767792	0.770996407	0.093067259	0.410690401	5	microinvertivore
Apogonidae	Ostorhinchus_nigrofasciatus	0.041488365	0.06258965	0.604056788	0.268358533	0.003234035	0.038721503	0.004200883	0.035132722	0.075099183	0.140490397	0.00386198	0.034733025	0.001125294	0.015557021	0.266933471	0.244427635	0.798516259	0.094584642	0.399497501	7	crustacivore
Apogonidae	Ostorhinchus_novemfasciatus	0.086759593	0.108913341	0.449329347	0.26921333	0.004375269	0.038305923	0.006480719	0.042094379	0.106013929	0.174655081	0.004478179	0.035508724	0.001532337	0.018488234	0.341030627	0.258075212	0.751681564	0.093662746	0.431609905	7	crustacivore
Apogonidae	Phaeoptyx_conklini	0.016663688	0.037090419	0.152815039	0.202148104	0.00346093	0.034280314	0.005660173	0.046112999	0.67215884	0.301870219	0.001254289	0.018345747	0.001080469	0.014133035	0.146906573	0.199577167	0.831234988	0.118795756	0.42075419	8	planktivore
Apogonidae	Pristiapogon_exostigma	0.052699185	0.071481339	0.604911941	0.271520202	0.003800336	0.039317217	0.003713893	0.0281053	0.070594468	0.133527865	0.004031313	0.032628845	0.001398489	0.018210239	0.258850374	0.241137123	0.794811583	0.10090746	0.39817284	7	crustacivore
Apogonidae	Pristiapogon_fraenatus	0.038940175	0.056393127	0.284801596	0.245836626	0.003126654	0.03491279	0.004273579	0.034146327	0.074574921	0.144519719	0.002392796	0.017766766	9.89E-04	0.017548781	0.590901137	0.278353979	0.800828001	0.096645768	0.406191101	5	microinvertivore
Apogonidae	Pristiapogon_kallopterus	0.078414027	0.095973727	0.563321455	0.273534205	0.00330731	0.037244851	0.003908238	0.028901046	0.205259888	0.236906497	0.004593205	0.034220777	0.002030535	0.02863114	0.139165343	0.177795113	0.763029069	0.107284907	0.419500848	7	crustacivore
Apogonidae	Pristiapogon_taeniopterus	0.085355803	0.108905754	0.294162051	0.25138202	0.002835486	0.030710791	0.002711675	0.021740938	0.516513493	0.316894312	0.005239536	0.037149901	0.001048542	0.012711969	0.092133415	0.149843427	0.767065955	0.125219737	0.448203047	8	planktivore
Atherinidae	Atherinomorus_duodecimalis	0.016869292	0.033193789	0.040787453	0.08706129	0.002428196	0.027613375	0.001839568	0.01741939	0.770554698	0.259330014	0.001491872	0.010801209	3.37E-04	0.006418601	0.165691571	0.219511768	0.870108212	0.104557782	0.354037803	8	planktivore
Atherinidae	Atherinomorus_endrachtensis	0.006255722	0.015658717	0.018569985	0.049347872	0.001103463	0.011889204	0.001057159	0.011349257	0.878853886	0.178047395	4.57E-04	0.005168499	8.66E-05	0.001079317	0.093615814	0.156705914	0.918364903	0.085692745	0.243384599	8	planktivore
Atherinidae	Hypoatherina_valenciennei	0.015393047	0.035217	0.029162848	0.068805747	0.001647993	0.024147987	0.001172832	0.010672185	0.858230361	0.186270394	0.001431027	0.014571905	1.38E-04	0.002472621	0.092823841	0.147019851	0.898613467	0.099949858	0.251398964	8	planktivore
Atherinidae	Atherinomorus_lacunosus	0.122400653	0.157237811	0.082527404	0.137232715	0.001899319	0.017858581	0.00161951	0.012577031	0.675317241	0.289348597	0.014315563	0.071363339	3.32E-04	0.007565188	0.101588066	0.156772444	0.802491527	0.130589514	0.396842319	8	planktivore
Atherinidae	Atherion_elymus	0.001476942	0.004535157	0.01147709	0.034027394	0.001131074	0.015510972	0.001207294	0.013228584	0.823536105	0.233672268	1.94E-04	0.00389846	5.36E-04	0.008295	0.160441999	0.222942505	0.912369601	0.076518215	0.32555201	8	planktivore
Atherinidae	Stenatherina_panatela	0.018620466	0.038394752	0.044037467	0.089901421	0.00257039	0.029089463	0.003134664	0.030580983	0.734792694	0.281388335	0.002881339	0.030227904	4.12E-04	0.008047075	0.193550855	0.242039601	0.861559348	0.107500342	0.38740013	8	planktivore
Atherinidae	Hypoatherina_barnesi	0.012933416	0.028643911	0.035989447	0.078589927	0.002953655	0.026431991	0.00289844	0.028333877	0.778865889	0.249300361	0.002274191	0.024890429	5.76E-04	0.008868057	0.163509091	0.213206079	0.874414384	0.101367086	0.341765983	8	planktivore
Atherinidae	Atherinomorus_insularum	0.023317952	0.05152011	0.072939912	0.143271581	0.013716489	0.081136323	0.008368988	0.05600093	0.282036377	0.290204604	0.008470709	0.059688442	0.003993703	0.039526495	0.587155871	0.312966879	0.826954295	0.104697374	0.469246533	5	microinvertivore
Atherinidae	Atherinomorus_stipes	0.008847861	0.025804373	0.025892312	0.073079352	0.006098189	0.050621839	0.004033425	0.033306213	0.885245061	0.183200571	0.003231611	0.02941088	0.00346045	0.03996107	0.063191091	0.132932905	0.922900428	0.095403975	0.251741584	8	planktivore
Atherinidae	Hypoatherina_ovalaua	0.006542998	0.024307513	0.027273792	0.080887267	0.010585695	0.067466037	0.00607862	0.048085217	0.828440613	0.240002759	0.004035597	0.039892737	0.003150554	0.032708842	0.11389213	0.192948243	0.907090577	0.098098498	0.333899846	8	planktivore
Atherinidae	Hypoatherina_temminckii	0.015899969	0.048712416	0.031943835	0.085075305	0.008438577	0.061536286	0.005088314	0.040812012	0.846201592	0.222453537	0.005995668	0.046950046	0.002499991	0.031698905	0.083932054	0.160575114	0.90571786	0.105968294	0.305846551	8	planktivore
Balistidae	Odonus_niger	0.121698406	0.138163072	0.03556138	0.063988904	0.039195278	0.111211751	0.02258286	0.06343781	0.076340789	0.118917298	0.615509351	0.287409485	0.001963456	0.01655709	0.08714848	0.111408932	0.724991361	0.156077233	0.386015087	6	macroinvertivore
Balistidae	Balistoides_conspicillum	0.123361562	0.141255414	0.036792531	0.067413131	0.060239823	0.147361737	0.024180006	0.067758549	0.079553062	0.124834063	0.58397213	0.300152983	0.002161563	0.016985585	0.089739324	0.116745825	0.717653672	0.157566424	0.412792659	6	macroinvertivore
Balistidae	Melichthys_vidua	0.043212777	0.082816138	0.021731637	0.063164382	0.621913683	0.348545946	0.02940346	0.091392842	0.083906687	0.167564225	0.123020222	0.205115568	0.005611188	0.036516412	0.071200346	0.134630028	0.790087761	0.173525337	0.479889611	2	Herbivores Microvores Detritivores
Balistidae	Melichthys_indicus	0.015964292	0.036195433	0.017170207	0.054546032	0.62069653	0.366937324	0.037387453	0.116194223	0.144521327	0.244258734	0.042638695	0.113542952	0.010614859	0.065591348	0.111006637	0.188165259	0.820236169	0.157684244	0.514482456	2	Herbivores Microvores Detritivores
Balistidae	Balistoides_viridescens	0.165619215	0.188439188	0.027123951	0.053606927	0.010857305	0.051104465	0.013843353	0.046427036	0.044918652	0.095696381	0.702767539	0.284236512	8.77E-04	0.008362435	0.033993447	0.058741924	0.802651155	0.142014333	0.369619943	6	macroinvertivore
Balistidae	Pseudobalistes_flavimarginatus	0.16149676	0.17047004	0.036584643	0.06571764	0.013454253	0.054613807	0.020275904	0.057497064	0.086030901	0.136770322	0.616447313	0.300973043	0.001401376	0.012055154	0.06430885	0.089182843	0.741033878	0.15237314	0.396304458	6	macroinvertivore
Balistidae	Xanthichthys_lima	0.058048559	0.086738289	0.038643091	0.083741452	0.029593129	0.10184243	0.04285317	0.108918876	0.504224781	0.31371114	0.161216255	0.230630273	0.006817549	0.03705674	0.158603467	0.190125939	0.729475292	0.150561376	0.475286693	8	planktivore
Balistidae	Xanthichthys_caeruleolineatus	0.078414421	0.107396632	0.042522268	0.08882543	0.029486335	0.10206359	0.041559923	0.105532206	0.436431494	0.317007972	0.223525973	0.276622119	0.006023721	0.035223979	0.142035865	0.174856898	0.7136779	0.150525304	0.499807494	8	planktivore
Balistidae	Xanthichthys_auromarginatus	0.058536705	0.084842074	0.039022968	0.082424009	0.026924911	0.0928353	0.041974519	0.103910068	0.50107847	0.310115827	0.160417438	0.224850868	0.005994604	0.032221358	0.166050385	0.192297894	0.723177059	0.149898697	0.467069614	8	planktivore
Balistidae	Xanthichthys_lineopunctatus	0.058536705	0.084842074	0.039022968	0.082424009	0.026924911	0.0928353	0.041974519	0.103910068	0.50107847	0.310115827	0.160417438	0.224850868	0.005994604	0.032221358	0.166050385	0.192297894	0.723177059	0.149898697	0.467069614	8	planktivore
Balistidae	Xanthichthys_mento	0.058536705	0.084842074	0.039022968	0.082424009	0.026924911	0.0928353	0.041974519	0.103910068	0.50107847	0.310115827	0.160417438	0.224850868	0.005994604	0.032221358	0.166050385	0.192297894	0.723177059	0.149898697	0.467069614	8	planktivore
Balistidae	Canthidermis_macrolepis	0.179001759	0.182245752	0.039516643	0.074277732	0.014266152	0.062058773	0.038316093	0.101024914	0.342366132	0.306839939	0.284018421	0.287360437	0.00404617	0.034042002	0.09846863	0.138828283	0.696204522	0.143264335	0.499946936	8	planktivore
Balistidae	Canthidermis_maculata	0.128297134	0.15104188	0.037753286	0.076214717	0.018635131	0.079272667	0.044851285	0.112480914	0.505644949	0.325267195	0.140375661	0.202637378	0.007350897	0.049710625	0.117091658	0.161581502	0.719007908	0.1598457	0.472227517	8	planktivore
Balistidae	Balistes_punctatus	0.114278314	0.126296514	0.024742621	0.045140228	0.003401717	0.016409593	0.014311402	0.036957146	0.033464103	0.058036175	0.751385141	0.215232007	6.96E-04	0.006308007	0.057720431	0.081018154	0.793442824	0.13908012	0.275536388	6	macroinvertivore
Balistidae	Pseudobalistes_naufragium	0.066074874	0.107193615	0.007293634	0.020860356	0.001290916	0.008780773	0.002870068	0.011662524	0.003409604	0.009152119	0.912165133	0.130483204	1.68E-04	0.001992364	0.006727564	0.01587595	0.927063103	0.08296441	0.171768406	6	macroinvertivore
Balistidae	Balistes_capriscus	0.06800456	0.100726271	0.01630751	0.035803817	0.004258895	0.024884772	0.011398732	0.034644913	0.022844046	0.052676859	0.838748572	0.185901982	8.16E-04	0.006623451	0.037621529	0.072654752	0.85887467	0.132257172	0.236440687	6	macroinvertivore
Balistidae	Balistes_polylepis	0.063678576	0.103496792	0.010593405	0.026165319	0.002784592	0.019026875	0.006184545	0.0217223	0.009479791	0.026101885	0.890008316	0.150631698	4.40E-04	0.004532789	0.016831013	0.039323519	0.903685594	0.104911895	0.19279054	6	macroinvertivore
Balistidae	Balistes_willughbeii	0.007396364	0.015884252	0.018746542	0.046088723	0.044696373	0.147744895	0.062913285	0.156067618	0.418199636	0.337400648	0.064254561	0.158235977	0.022333096	0.109399497	0.361460142	0.304946415	0.792052029	0.118642233	0.540740716	8	planktivore
Balistidae	Rhinecanthus_lunula	0.059092832	0.069734732	0.038515616	0.063267255	0.007795219	0.031737791	0.043406042	0.092964817	0.131985364	0.161083353	0.086502911	0.129002675	0.003540495	0.017139865	0.62916152	0.235120829	0.728505687	0.134087734	0.341585332	5	microinvertivore
Balistidae	Rhinecanthus_cinereus	0.012940775	0.021133411	0.019020754	0.040754489	0.010198481	0.054396297	0.045212757	0.110192667	0.180270748	0.220509861	0.014568038	0.039268393	0.010710861	0.059459545	0.707077584	0.255756518	0.826059362	0.110806634	0.369218593	5	microinvertivore
Balistidae	Rhinecanthus_verrucosus	0.035376178	0.046348263	0.031120163	0.054552906	0.007172396	0.031642812	0.043528012	0.094958872	0.155724203	0.182568195	0.046434604	0.083178224	0.004447703	0.022181124	0.676196742	0.232320312	0.767649918	0.127443198	0.331447022	5	microinvertivore
Balistidae	Rhinecanthus_assasi	0.064857786	0.079191783	0.038503069	0.065905396	0.010805077	0.045365021	0.044129524	0.101398848	0.111206702	0.152481753	0.095679035	0.149583285	0.004448747	0.024897806	0.630370059	0.247181977	0.737616348	0.136360566	0.360969869	5	microinvertivore
Balistidae	Abalistes_stellaris	0.134786514	0.140324962	0.028325752	0.049949621	0.0033084	0.019007227	0.024834376	0.054575767	0.030290947	0.052807486	0.70024161	0.232149542	5.78E-04	0.003893536	0.077634492	0.09570423	0.762383901	0.138759362	0.302295134	6	macroinvertivore
Balistidae	Abalistes_filamentosus	0.090297955	0.088419105	0.047078454	0.069223835	0.006722793	0.032586224	0.067685251	0.107860953	0.15309669	0.15899673	0.288480498	0.216433166	0.002519389	0.015158421	0.34411897	0.202437103	0.614318633	0.115692167	0.372343334	5	microinvertivore
Balistidae	Abalistes_stellatus	0.134786514	0.140324962	0.028325752	0.049949621	0.0033084	0.019007227	0.024834376	0.054575767	0.030290947	0.052807486	0.70024161	0.232149542	5.78E-04	0.003893536	0.077634492	0.09570423	0.762383901	0.138759362	0.302295134	6	macroinvertivore
Balistidae	Sufflamen_verres	0.094460385	0.112520945	0.038947761	0.071884494	0.01001996	0.047913152	0.258346265	0.25812411	0.072495357	0.118763963	0.327373447	0.273921052	0.003945853	0.024290493	0.194410972	0.186796113	0.652791394	0.139516082	0.459752659	6	macroinvertivore
Balistidae	Sufflamen_albicaudatum	0.031294694	0.046705238	0.032100026	0.063068702	0.017635816	0.074041475	0.119834339	0.192076429	0.148430248	0.198376493	0.109721668	0.161556445	0.011783684	0.06007005	0.529199526	0.281012737	0.725237209	0.131283877	0.443356315	5	microinvertivore
Balistidae	Balistapus_undulatus	0.028855935	0.059882423	0.020565451	0.054535648	0.040575162	0.128755326	0.033492543	0.103904112	0.085724626	0.161572511	0.684676851	0.303751045	0.010591372	0.064114088	0.095518059	0.159566519	0.811647093	0.151106226	0.426469816	6	macroinvertivore
Balistidae	Balistes_vetula	0.052618964	0.097903539	0.016116604	0.04785959	0.018734572	0.088026768	0.021583162	0.077644899	0.027893299	0.083686189	0.822297902	0.237870247	0.003869915	0.0326507	0.036885581	0.093071918	0.872534696	0.137591004	0.314590477	6	macroinvertivore
Balistidae	Canthidermis_sufflamen	0.175617995	0.197789283	0.037697139	0.078950163	0.025806351	0.100971932	0.044833074	0.119310473	0.434482713	0.336527787	0.191958459	0.250871987	0.008525901	0.058697045	0.081078367	0.134589008	0.727304355	0.149831563	0.517234278	8	planktivore
Balistidae	Melichthys_niger	0.035306087	0.082196152	0.013386116	0.047906736	0.764659418	0.292555926	0.018214327	0.069505568	0.036447594	0.101297798	0.09464157	0.184786361	0.005069227	0.039115918	0.032275661	0.086132016	0.85694522	0.153689162	0.390931297	2	Herbivores Microvores Detritivores
Balistidae	Pseudobalistes_fuscus	0.052874738	0.092939226	0.018286229	0.05246418	0.018147525	0.080890576	0.021370503	0.076012248	0.035510146	0.094800083	0.80466134	0.245062086	0.004394534	0.038278605	0.044754986	0.098513017	0.858529274	0.143592167	0.322372277	6	macroinvertivore
Balistidae	Rhinecanthus_aculeatus	0.05888929	0.079700324	0.036307327	0.06848394	0.020951615	0.087683157	0.05215609	0.127443748	0.108261191	0.165846361	0.099290146	0.171010188	0.009319335	0.053100564	0.614825005	0.272563337	0.754568306	0.135507224	0.410892175	5	microinvertivore
Balistidae	Rhinecanthus_rectangulus	0.060188711	0.079962898	0.039861146	0.076481706	0.020977201	0.087126161	0.055865837	0.132219502	0.111885686	0.169346944	0.099155447	0.170303123	0.010403597	0.054113135	0.601662376	0.275694604	0.748074251	0.139859083	0.417053675	5	microinvertivore
Balistidae	Sufflamen_bursa	0.0281679	0.04757408	0.026292164	0.058827545	0.019663262	0.087142392	0.084123345	0.155154281	0.090353142	0.154192018	0.499253812	0.315476235	0.009548285	0.057903592	0.24259809	0.233814913	0.737168441	0.14374786	0.467667931	6	macroinvertivore
Balistidae	Sufflamen_chrysopterum	0.06097142	0.084295335	0.039444596	0.074820974	0.020871013	0.085093397	0.105917979	0.176701484	0.103082909	0.155018525	0.235038549	0.248066713	0.008816929	0.049420235	0.425856606	0.275230957	0.69134727	0.132653672	0.46360593	5	microinvertivore
Balistidae	Sufflamen_fraenatum	0.059911781	0.092857567	0.028890283	0.066648954	0.017439834	0.079243827	0.51522499	0.339266243	0.063741523	0.12736641	0.165174136	0.229338811	0.008462605	0.05470897	0.141154848	0.184935174	0.736659715	0.163124077	0.490365539	3	corallivore
Balistidae	Xanthichthys_ringens	0.033061834	0.060978908	0.030528224	0.080241402	0.034070681	0.11962105	0.045178838	0.122036585	0.601075356	0.321290147	0.091467356	0.175232809	0.013379619	0.070303534	0.151238091	0.204011386	0.782255705	0.147967792	0.468888432	8	planktivore
Belonidae	Tylosurus_acus_acus	0.838114319	0.197533915	0.065583412	0.11667146	0.016398624	0.081086661	0.004345285	0.040497603	0.024885527	0.087703198	0.038714442	0.120201967	0.002156311	0.028330026	0.00980208	0.042655881	0.897073501	0.082390282	0.29259094	4	piscivore
Blenniidae	Alticus_kirkii	0.00241899	0.014990668	0.006768432	0.038543479	0.972144476	0.111175176	7.75E-05	7.95E-04	0.010691038	0.059371884	0.001040627	0.020500036	2.07E-06	3.48E-05	0.006856863	0.03646032	0.979427971	0.061436359	0.139088101	2	Herbivores Microvores Detritivores
Blenniidae	Ecsenius_lubbocki	1.61E-04	8.54E-04	0.002197946	0.012349238	0.954659025	0.139183711	4.26E-04	0.005403328	0.027943082	0.103094241	2.49E-05	2.74E-04	1.24E-04	0.004244239	0.014463331	0.059684869	0.972105125	0.065909699	0.183748004	2	Herbivores Microvores Detritivores
Blenniidae	Spaniblennius_riodourensis	4.83E-04	0.00311764	0.004047163	0.019588886	0.933508149	0.20069176	5.50E-04	0.006435081	0.045928322	0.163974191	6.02E-05	8.99E-04	2.28E-05	7.76E-04	0.015400249	0.064657046	0.970494449	0.068776526	0.267920727	2	Herbivores Microvores Detritivores
Blenniidae	Ecsenius_melarchus	8.77E-04	0.005354217	0.005687425	0.030676148	0.944519597	0.171626221	4.56E-04	0.006911644	0.032508465	0.125221059	7.01E-05	5.97E-04	7.18E-05	0.002594041	0.015809639	0.066420522	0.969682822	0.071988687	0.224882433	2	Herbivores Microvores Detritivores
Blenniidae	Ecsenius_midas	0.003144056	0.01687028	0.006625723	0.034387097	0.971652868	0.11063673	2.26E-04	0.003820131	0.010980002	0.063993465	0.001176189	0.017219642	1.46E-06	2.52E-05	0.006193893	0.034236014	0.978399124	0.059332599	0.138873839	2	Herbivores Microvores Detritivores
Blenniidae	Ecsenius_nalolo	6.96E-04	0.003267062	0.004484498	0.019454428	0.952353024	0.153076571	1.87E-04	0.002169632	0.029465234	0.119843073	3.18E-04	0.005297904	1.97E-05	6.92E-04	0.012477004	0.053420758	0.971435332	0.065001016	0.20265976	2	Herbivores Microvores Detritivores
Blenniidae	Ecsenius_pardus	3.56E-04	0.001550867	0.003610808	0.013141694	0.926322788	0.200541931	3.30E-04	0.004872911	0.050887603	0.169419129	6.22E-05	9.88E-04	7.22E-05	0.001936266	0.018357978	0.066074027	0.964265517	0.069551099	0.271089034	2	Herbivores Microvores Detritivores
Blenniidae	Antennablennius_simonyi	4.14E-04	0.004811051	0.004020443	0.029865765	0.974704797	0.10124277	9.47E-04	0.01942567	0.012251397	0.070103316	1.40E-04	0.002138523	8.48E-05	0.001792062	0.007437271	0.037677495	0.982545365	0.054770479	0.133732639	2	Herbivores Microvores Detritivores
Blenniidae	Antennablennius_ceylonensis	7.21E-04	0.006629747	0.004245549	0.029233687	0.980418254	0.085744375	3.89E-04	0.005763417	0.008204431	0.053931458	4.60E-04	0.00638186	1.92E-05	5.31E-04	0.005542774	0.032622361	0.985018376	0.051485403	0.110895032	2	Herbivores Microvores Detritivores
Blenniidae	Antennablennius_hypenetes	5.41E-04	0.004852839	0.00409046	0.028407018	0.978390851	0.090727975	8.55E-04	0.018701357	0.009711883	0.061540859	2.19E-04	0.002850013	1.36E-05	3.37E-04	0.006177637	0.031929392	0.984118179	0.051936635	0.119276211	2	Herbivores Microvores Detritivores
Blenniidae	Antennablennius_variopunctatus	7.59E-04	0.006794436	0.004502588	0.03095443	0.980006119	0.086656619	7.36E-04	0.018702745	0.008336985	0.054265064	3.97E-04	0.004885291	6.54E-06	1.27E-04	0.005256338	0.028906107	0.984943696	0.051649458	0.112550636	2	Herbivores Microvores Detritivores
Blenniidae	Antennablennius_adenensis	3.82E-04	0.004701787	0.004006259	0.030297194	0.969783284	0.115611883	8.31E-04	0.01773263	0.013937179	0.07385637	9.65E-05	0.001412349	5.33E-04	0.021844736	0.010430903	0.054647813	0.980675131	0.058925019	0.153430488	2	Herbivores Microvores Detritivores
Blenniidae	Antennablennius_australis	6.99E-04	0.006050443	0.004427929	0.02989305	0.978164907	0.090433915	4.63E-04	0.006139688	0.009788089	0.060808726	3.44E-04	0.004549883	1.49E-05	4.17E-04	0.006097812	0.031695293	0.98351201	0.054721122	0.117768244	2	Herbivores Microvores Detritivores
Blenniidae	Antennablennius_bifilum	7.83E-04	0.008974971	0.004397281	0.031039158	0.980447997	0.086377938	9.06E-04	0.021408264	0.007493354	0.050654851	4.31E-04	0.006092951	1.98E-05	7.00E-04	0.005522523	0.030322235	0.985237454	0.051472531	0.111742596	2	Herbivores Microvores Detritivores
Blenniidae	Scartichthys_variolatus	0.005666486	0.032077911	0.008079102	0.044773409	0.971584899	0.118800516	1.46E-04	0.003549951	0.00772686	0.04495795	0.002385917	0.030659856	4.49E-06	1.52E-04	0.004406	0.030152733	0.979198131	0.069953824	0.14501817	2	Herbivores Microvores Detritivores
Blenniidae	Scartichthys_gigas	0.010687311	0.052479497	0.010181993	0.052184378	0.964793675	0.135214069	1.50E-04	0.003000916	0.005929117	0.036778075	0.004712757	0.044198122	3.23E-06	1.11E-04	0.003541442	0.026368547	0.975416444	0.075486325	0.166645043	2	Herbivores Microvores Detritivores
Blenniidae	Ecsenius_mandibularis	9.57E-04	0.005767998	0.003931947	0.020176598	0.967270818	0.120582441	2.49E-04	0.003626199	0.018404751	0.087940314	2.56E-04	0.002740329	4.41E-06	9.33E-05	0.008925692	0.04223265	0.977751695	0.059735165	0.156583055	2	Herbivores Microvores Detritivores
Blenniidae	Ecsenius_opsifrontalis	3.94E-04	0.001730742	0.003766854	0.014631384	0.928053789	0.19777485	3.19E-04	0.00437605	0.049536996	0.166236757	6.04E-05	9.39E-04	5.72E-05	0.001410287	0.017811717	0.066032564	0.964813899	0.069530947	0.26711223	2	Herbivores Microvores Detritivores
Blenniidae	Praealticus_oortii	5.60E-04	0.00395475	0.003564935	0.018779894	0.96918322	0.10926661	2.58E-04	0.003161851	0.016668615	0.07503466	1.15E-04	0.001611745	1.41E-04	0.004964593	0.009508963	0.043347777	0.977323711	0.061736848	0.140904183	2	Herbivores Microvores Detritivores
Blenniidae	Ecsenius_oculatus	3.25E-04	0.002708437	0.003864845	0.023639606	0.943064647	0.182694972	5.09E-04	0.010769285	0.038691504	0.145889787	9.01E-05	0.00276738	1.97E-05	3.14E-04	0.013434675	0.058931973	0.972929891	0.065297177	0.242536927	2	Herbivores Microvores Detritivores
Blenniidae	Ophioblennius_macclurei	0.002476232	0.017818131	0.007450165	0.040669411	0.963403078	0.127001231	0.001550262	0.022108937	0.013923132	0.074200903	0.001987557	0.023445538	1.75E-04	0.006135363	0.009034411	0.052525177	0.975792502	0.067801025	0.16565509	2	Herbivores Microvores Detritivores
Blenniidae	Ecsenius_lineatus	8.09E-04	0.004387449	0.00396501	0.024092622	0.977683522	0.095063682	4.83E-04	0.011184008	0.011151741	0.05888971	1.99E-04	0.003152351	6.94E-06	2.00E-04	0.005702494	0.029956543	0.982950423	0.053386477	0.118900208	2	Herbivores Microvores Detritivores
Blenniidae	Cirrisalarias_bunares	1.40E-04	8.58E-04	0.00305445	0.02225608	0.942157492	0.173963225	4.51E-04	0.007576078	0.037094765	0.134528602	2.38E-05	3.50E-04	4.22E-04	0.014081015	0.016656427	0.071024988	0.970372281	0.068534041	0.232717771	2	Herbivores Microvores Detritivores
Blenniidae	Ophioblennius_steindachneri	0.001799664	0.011937572	0.002724539	0.022068593	0.990313107	0.053268681	4.84E-05	8.72E-04	0.002340282	0.022978677	0.001381712	0.01609044	5.01E-07	9.30E-06	0.001391843	0.010924963	0.991154474	0.039743892	0.066137116	2	Herbivores Microvores Detritivores
Blenniidae	Ecsenius_schroederi	8.83E-04	0.007586911	0.005581595	0.036519133	0.947067768	0.182190614	0.001061744	0.018711921	0.032655262	0.134711764	3.51E-04	0.006770777	4.18E-05	8.47E-04	0.012357831	0.063743252	0.975324321	0.067552692	0.239148043	2	Herbivores Microvores Detritivores
Blenniidae	Omobranchus_loxozonus	3.32E-04	0.002539816	0.001620765	0.013016258	0.987626294	0.072465625	2.47E-04	0.0073075	0.007233179	0.054984195	1.89E-04	0.003847304	5.02E-06	1.33E-04	0.002747153	0.018149032	0.99114184	0.034201246	0.094063854	2	Herbivores Microvores Detritivores
Blenniidae	Parahypsos_piersoni	0.001132821	0.01019065	0.003618569	0.021976578	0.97062507	0.125721801	3.74E-04	0.006905006	0.017690685	0.091753816	3.16E-04	0.004178978	3.18E-05	8.63E-04	0.006210342	0.030906169	0.982123788	0.056650588	0.160725329	2	Herbivores Microvores Detritivores
Blenniidae	Omobranchus_punctatus	5.11E-04	0.00420372	0.002034474	0.013466891	0.985443637	0.089410133	1.58E-04	0.004021154	0.008895087	0.068556723	2.38E-04	0.005567879	1.80E-06	3.78E-05	0.002717179	0.019920159	0.990979354	0.039110309	0.115486837	2	Herbivores Microvores Detritivores
Blenniidae	Meiacanthus_ditrema	5.64E-04	0.003314687	0.003672549	0.01902582	0.952773514	0.166072141	6.39E-04	0.011844258	0.030687233	0.129311389	1.17E-04	0.00120503	1.88E-05	6.35E-04	0.011528743	0.056597573	0.976703152	0.06290589	0.219134177	2	Herbivores Microvores Detritivores
Blenniidae	Dodekablennos_fraseri	6.72E-04	0.004290498	0.003268859	0.017671129	0.976940909	0.091058284	6.16E-04	0.016706213	0.011109843	0.059077195	4.25E-04	0.013327047	3.30E-04	0.012414506	0.006637297	0.038278822	0.982520227	0.050967918	0.119115486	2	Herbivores Microvores Detritivores
Blenniidae	Omobranchus_fasciolatoceps	2.96E-04	0.002177728	0.001591613	0.009423211	0.984872388	0.08614217	2.76E-04	0.006058149	0.009452572	0.068676324	1.46E-04	0.002765231	2.75E-06	5.85E-05	0.00336294	0.024545697	0.990363585	0.036721169	0.113478159	2	Herbivores Microvores Detritivores
Blenniidae	Cirripectes_chelomatus	4.15E-04	0.00230019	0.001786869	0.012037346	0.991491915	0.038381855	9.12E-05	0.001538235	0.003686469	0.021914714	1.38E-04	0.001656261	1.04E-05	3.65E-04	0.002380177	0.01429294	0.991514282	0.0314977	0.048095125	2	Herbivores Microvores Detritivores
Blenniidae	Cirripectes_hutchinsi	5.77E-04	0.003434822	0.00213505	0.014807326	0.9904316	0.048057433	1.27E-04	0.002272064	0.003813677	0.026491922	4.53E-04	0.008998615	1.79E-06	3.29E-05	0.002460698	0.017767247	0.991145339	0.034446786	0.060367269	2	Herbivores Microvores Detritivores
Blenniidae	Cirripectes_springeri	5.09E-04	0.003126877	0.002443518	0.018657693	0.98995614	0.051235103	6.92E-05	8.61E-04	0.004123136	0.025380237	2.78E-04	0.003988565	8.49E-06	3.30E-04	0.002612638	0.017304412	0.990608253	0.035998568	0.062795548	2	Herbivores Microvores Detritivores
Blenniidae	Cirripectes_quagga	2.76E-04	0.001513991	0.001014148	0.006138856	0.99549025	0.020472274	1.90E-05	2.23E-04	0.001974935	0.012285614	5.15E-05	5.82E-04	5.74E-07	1.31E-05	0.001174068	0.006371896	0.995049411	0.020713	0.025515055	2	Herbivores Microvores Detritivores
Blenniidae	Cirripectes_vanderbilti	4.75E-04	0.00272277	0.001911232	0.012991811	0.991316999	0.038572798	5.35E-05	6.77E-04	0.003553611	0.020928301	2.08E-04	0.00346249	3.33E-06	1.01E-04	0.002477768	0.015985005	0.991339441	0.032410088	0.048682976	2	Herbivores Microvores Detritivores
Blenniidae	Cirripectes_alboapicalis	9.98E-04	0.0065408	0.001951351	0.012328593	0.993823126	0.029896841	2.79E-05	4.12E-04	0.001580203	0.010663369	4.61E-04	0.007330709	4.14E-07	8.79E-06	0.001157928	0.007716366	0.993490967	0.028294935	0.036273357	2	Herbivores Microvores Detritivores
Blenniidae	Cirripectes_kuwamurai	1.83E-04	9.28E-04	0.001859634	0.013324938	0.982477963	0.072759744	2.27E-04	0.004445278	0.009658515	0.052945376	6.12E-05	8.92E-04	7.45E-06	1.44E-04	0.005525417	0.029378602	0.986064197	0.042673581	0.095704164	2	Herbivores Microvores Detritivores
Blenniidae	Cirripectes_alleni	1.85E-04	9.83E-04	0.00140163	0.009318872	0.988951753	0.046564586	1.30E-04	0.002668774	0.005830164	0.034175256	4.07E-05	4.84E-04	4.33E-06	1.09E-04	0.003456579	0.018888706	0.989829972	0.034165207	0.061548089	2	Herbivores Microvores Detritivores
Blenniidae	Cirripectes_perustus	3.70E-04	0.00197859	0.002171646	0.015126603	0.988395414	0.053387308	7.76E-05	0.001108324	0.005598603	0.033277849	8.10E-05	7.04E-04	1.35E-05	4.49E-04	0.003291851	0.021440205	0.98952648	0.036301795	0.068205257	2	Herbivores Microvores Detritivores
Blenniidae	Cirripectes_filamentosus	2.45E-04	0.001264745	0.001489929	0.008873499	0.99002214	0.043502177	8.57E-05	0.001545502	0.005111461	0.030555722	6.00E-05	6.27E-04	6.27E-06	2.07E-04	0.002979807	0.016073677	0.990519064	0.033298017	0.056281587	2	Herbivores Microvores Detritivores
Blenniidae	Cirripectes_castaneus	3.53E-04	0.001915174	0.001585706	0.009106824	0.992004342	0.035368256	5.16E-05	7.33E-04	0.003633493	0.021486423	1.07E-04	0.001420511	4.34E-06	1.52E-04	0.00226014	0.013733563	0.991884122	0.030173388	0.044613575	2	Herbivores Microvores Detritivores
Blenniidae	Cirripectes_polyzona	0.001019634	0.007063128	0.002879644	0.019672645	0.989288252	0.057386856	1.65E-04	0.002758387	0.003206591	0.025128121	0.001035157	0.017873327	1.33E-06	2.31E-05	0.002404449	0.018544343	0.990400789	0.040692593	0.070940342	2	Herbivores Microvores Detritivores
Blenniidae	Cirripectes_jenningsi	3.36E-04	0.002045194	0.0021553	0.015322845	0.987291155	0.055933869	1.34E-04	0.002165246	0.006109659	0.035756821	1.53E-04	0.002253245	1.44E-05	4.98E-04	0.003806052	0.021793519	0.988708767	0.039066803	0.071631634	2	Herbivores Microvores Detritivores
Blenniidae	Cirripectes_gilberti	4.67E-04	0.002445447	0.001986065	0.012551025	0.991253205	0.041342161	5.44E-05	6.88E-04	0.003540994	0.020616999	2.23E-04	0.004051308	1.28E-06	2.65E-05	0.002473573	0.018542976	0.991358023	0.032708765	0.05156038	2	Herbivores Microvores Detritivores
Blenniidae	Cirripectes_imitator	4.77E-04	0.00312077	0.002091265	0.013600516	0.989489824	0.04858102	8.50E-05	0.001539774	0.004500335	0.02644114	2.49E-04	0.00401003	5.60E-05	0.002263605	0.00305193	0.020326466	0.990095877	0.036837209	0.060751156	2	Herbivores Microvores Detritivores
Blenniidae	Cirripectes_stigmaticus	9.86E-04	0.005193183	0.004110744	0.022276877	0.980806639	0.075396669	2.38E-04	0.002736738	0.007832282	0.043884174	8.56E-04	0.010854245	6.32E-05	0.002097334	0.005107718	0.029157034	0.983583878	0.051438701	0.095464876	2	Herbivores Microvores Detritivores
Blenniidae	Cirripectes_fuscoguttatus	6.02E-04	0.003343669	0.00225762	0.012774827	0.990307529	0.042574796	6.25E-05	7.41E-04	0.003896475	0.02308676	2.96E-04	0.004474611	8.12E-06	3.02E-04	0.002569429	0.01683339	0.990341598	0.035282381	0.053141448	2	Herbivores Microvores Detritivores
Blenniidae	Cirripectes_auritus	2.53E-04	0.001409782	0.001553154	0.009020564	0.988352398	0.05192992	9.20E-05	0.001238595	0.00603019	0.036582903	6.46E-05	7.59E-04	1.50E-05	5.44E-04	0.003639699	0.02108914	0.989627511	0.035127264	0.067568793	2	Herbivores Microvores Detritivores
Blenniidae	Cirripectes_randalli	6.10E-04	0.003111703	0.002244698	0.013807613	0.989705207	0.04829426	7.16E-05	9.65E-04	0.003846313	0.025247383	6.18E-04	0.011210983	1.11E-04	0.00488751	0.00279307	0.022035299	0.990422372	0.034570942	0.061694071	2	Herbivores Microvores Detritivores
Blenniidae	Cirripectes_obscurus	0.001059343	0.006525985	0.002890359	0.020938585	0.989831447	0.052184929	6.19E-05	8.49E-04	0.003201422	0.02171259	8.32E-04	0.016123043	4.59E-06	1.29E-04	0.00211925	0.015040961	0.990650492	0.037253812	0.064518496	2	Herbivores Microvores Detritivores
Blenniidae	Cirripectes_viriosus	7.99E-04	0.004582854	0.002556819	0.017112312	0.988381376	0.061034331	1.27E-04	0.002605302	0.004407315	0.032107112	4.85E-04	0.006718974	1.37E-06	1.94E-05	0.003241946	0.025767576	0.990020615	0.038531125	0.076064384	2	Herbivores Microvores Detritivores
Blenniidae	Chalaroderma_ocellata	7.92E-04	0.005543802	0.004006971	0.023537342	0.966423067	0.126348511	5.19E-04	0.010575133	0.018772453	0.090933148	2.08E-04	0.003092286	4.65E-05	0.001992632	0.009231695	0.048913641	0.978510078	0.057577748	0.165334311	2	Herbivores Microvores Detritivores
Blenniidae	Chalaroderma_capito	0.007810542	0.040087511	0.009774345	0.048485294	0.965750751	0.131415512	5.92E-04	0.015502214	0.007722051	0.058171131	0.004844413	0.045614362	1.42E-06	5.22E-05	0.003504566	0.021214519	0.976305617	0.070375006	0.165477481	2	Herbivores Microvores Detritivores
Blenniidae	Ecsenius_fijiensis	2.25E-04	0.00131052	0.003308054	0.018427342	0.930648434	0.189233853	5.99E-04	0.012562621	0.047681553	0.153728601	2.80E-05	2.33E-04	2.42E-04	0.008254819	0.01726805	0.066800454	0.965374408	0.072352175	0.253912455	2	Herbivores Microvores Detritivores
Blenniidae	Praealticus_semicrenatus	8.02E-04	0.00594033	0.005672555	0.034765395	0.954010991	0.148375846	3.10E-04	0.003145541	0.024862516	0.101534978	7.09E-04	0.017291791	8.25E-06	1.45E-04	0.013624823	0.056052161	0.971271407	0.071336056	0.19240434	2	Herbivores Microvores Detritivores
Blenniidae	Alticus_sertatus	0.00147198	0.00844212	0.007408893	0.040807965	0.96383484	0.125925913	3.36E-04	0.005679999	0.015644714	0.065772619	1.50E-04	0.001522654	3.82E-06	4.45E-05	0.011149732	0.052055046	0.973449542	0.072351535	0.157048537	2	Herbivores Microvores Detritivores
Blenniidae	Meiacanthus_limbatus	1.95E-04	0.001322571	0.003093716	0.022019568	0.928565901	0.202763042	5.72E-04	0.020230315	0.047608741	0.160115828	2.91E-05	3.46E-04	5.77E-04	0.021133707	0.019358336	0.07826381	0.968595026	0.069680192	0.272429409	2	Herbivores Microvores Detritivores
Blenniidae	Nannosalarias_nativitatis	1.09E-04	8.01E-04	0.002147116	0.024655115	0.975501437	0.118072443	1.91E-04	0.003731253	0.01658822	0.094853566	1.10E-05	1.42E-04	1.76E-05	4.38E-04	0.005434473	0.040347459	0.987894863	0.040753569	0.158710016	2	Herbivores Microvores Detritivores
Blenniidae	Ecsenius_dilemma	1.25E-04	7.60E-04	0.002867935	0.015312101	0.921853331	0.210044263	6.03E-04	0.01175415	0.053295351	0.168550404	1.63E-05	2.27E-04	1.46E-04	0.004139548	0.021093574	0.085632658	0.965712283	0.0710761	0.283286373	2	Herbivores Microvores Detritivores
Blenniidae	Lupinoblennius_vinctus	4.82E-04	0.003639507	0.004340481	0.027531997	0.942137123	0.18067775	4.13E-04	0.005156028	0.037658474	0.139732469	4.26E-05	4.85E-04	8.53E-06	1.78E-04	0.014917335	0.063632922	0.971730505	0.068437169	0.238782055	2	Herbivores Microvores Detritivores
Blenniidae	Alticus_arnoldorum	2.79E-04	0.002123367	0.002048145	0.023078011	0.982690198	0.103291582	3.27E-05	4.36E-04	0.011370555	0.08304483	1.04E-04	0.003030483	1.51E-04	0.006681286	0.003324517	0.027696444	0.991851791	0.034462352	0.137563819	2	Herbivores Microvores Detritivores
Blenniidae	Andamia_heteroptera	5.67E-04	0.00346413	0.003791584	0.021183709	0.972773579	0.097485891	1.39E-04	0.002107744	0.013462164	0.056230483	2.10E-04	0.004585506	8.25E-06	1.46E-04	0.00904863	0.047745199	0.978811127	0.059190498	0.124222424	2	Herbivores Microvores Detritivores
Blenniidae	Atrosalarias_fuscus	0.001462767	0.011598452	0.004167275	0.028138843	0.98618704	0.064049644	1.93E-04	0.003501833	0.003754243	0.029012082	0.001899753	0.024901988	5.39E-06	1.52E-04	0.002330727	0.018048093	0.988752589	0.042672696	0.082634768	2	Herbivores Microvores Detritivores
Blenniidae	Atrosalarias_hosokawai	5.27E-04	0.005124361	0.004418895	0.037159094	0.972997872	0.111880896	7.19E-04	0.012066699	0.014054542	0.080470506	7.50E-04	0.021174788	1.68E-04	0.004667094	0.006364694	0.045876461	0.984231776	0.049178362	0.152053618	2	Herbivores Microvores Detritivores
Blenniidae	Salarias_alboguttatus	9.44E-04	0.009372824	0.004484408	0.032736485	0.966503384	0.155817401	2.06E-04	0.002909126	0.023023073	0.120683638	2.35E-04	0.003282104	3.49E-05	0.001338199	0.00456928	0.034495717	0.986621488	0.050475168	0.203012588	2	Herbivores Microvores Detritivores
Blenniidae	Omobranchus_elongatus	4.29E-04	0.0037571	0.00411285	0.021894781	0.932812524	0.196046372	5.83E-04	0.007561999	0.046731876	0.161016901	1.49E-04	0.004654017	6.90E-04	0.020665566	0.014491487	0.05963573	0.968945121	0.069672862	0.262519427	2	Herbivores Microvores Detritivores
Blenniidae	Alticus_simplicirrus	0.00309937	0.019454585	0.007870161	0.04055878	0.972270594	0.105163997	4.01E-04	0.009993357	0.009653397	0.047451444	6.96E-04	0.011898223	5.69E-06	2.12E-04	0.006004052	0.031201023	0.977525698	0.066863312	0.128645189	2	Herbivores Microvores Detritivores
Blenniidae	Salarias_guttatus	0.001477814	0.009976582	0.00555505	0.039030829	0.973394253	0.115173462	7.72E-05	7.26E-04	0.013368817	0.078957301	3.73E-04	0.005012277	1.36E-05	5.16E-04	0.005740513	0.03350209	0.982558997	0.055262893	0.149232793	2	Herbivores Microvores Detritivores
Blenniidae	Omobranchus_steinitzi	2.24E-04	0.001850726	0.003538366	0.021657258	0.921345104	0.206988439	5.30E-04	0.00557476	0.050243264	0.16019896	2.04E-04	0.00712405	5.79E-04	0.022334241	0.023336042	0.087665149	0.963152778	0.076514461	0.277932024	2	Herbivores Microvores Detritivores
Blenniidae	Rhabdoblennius_rhabdotrachelus	3.58E-05	2.13E-04	6.50E-04	0.007225094	0.990532396	0.04713839	2.48E-04	0.005627991	0.0054256	0.033628703	5.53E-06	1.22E-04	6.76E-06	1.60E-04	0.003095822	0.020346643	0.991867105	0.031071382	0.062055344	2	Herbivores Microvores Detritivores
Blenniidae	Rhabdoblennius_nitidus	1.00E-04	5.92E-04	5.58E-04	0.004757274	0.997254861	0.0140688	4.89E-05	0.001113098	0.00126438	0.008500317	1.75E-05	2.87E-04	9.56E-07	1.83E-05	7.55E-04	0.004059141	0.996949085	0.01485585	0.017634247	2	Herbivores Microvores Detritivores
Blenniidae	Rhabdoblennius_snowi	7.53E-05	4.46E-04	5.60E-04	0.005268648	0.996549116	0.017989947	7.09E-05	0.00163792	0.001720204	0.011463925	1.22E-05	2.29E-04	1.45E-06	2.94E-05	0.001010621	0.005943923	0.996292772	0.017442067	0.02282726	2	Herbivores Microvores Detritivores
Blenniidae	Rhabdoblennius_nigropunctatus	6.08E-05	3.59E-04	5.72E-04	0.005761118	0.99568189	0.022565798	9.76E-05	0.002276198	0.002258188	0.014801875	9.59E-06	1.95E-04	2.12E-06	4.49E-05	0.00131794	0.008301433	0.995556122	0.019851438	0.028909601	2	Herbivores Microvores Detritivores
Blenniidae	Ecsenius_pulcher	0.002194653	0.01296762	0.006246803	0.039752752	0.968737297	0.131538209	4.23E-04	0.007985837	0.016155054	0.09088388	3.48E-04	0.005413337	1.52E-05	5.96E-04	0.005880301	0.033011735	0.980626361	0.06357212	0.168801151	2	Herbivores Microvores Detritivores
Blenniidae	Praealticus_caesius	3.45E-04	0.004270592	0.001828917	0.018965163	0.987016884	0.087182122	1.20E-04	0.002363272	0.008115753	0.065710312	5.07E-05	7.76E-04	8.66E-06	2.32E-04	0.00251437	0.020749096	0.992621883	0.034368848	0.112841695	2	Herbivores Microvores Detritivores
Blenniidae	Praealticus_dayi	0.00161534	0.011444378	0.005795992	0.033548139	0.961675515	0.141775967	2.09E-04	0.002374864	0.019135561	0.095290279	5.88E-04	0.009481816	3.22E-04	0.013404053	0.010658787	0.053935615	0.976501916	0.06706555	0.183361331	2	Herbivores Microvores Detritivores
Blenniidae	Parablennius_lodosus	2.07E-04	0.001562405	0.003448612	0.020240615	0.921982217	0.214417247	8.31E-04	0.014584025	0.053029367	0.170825853	8.19E-05	0.001587007	1.33E-04	0.003393161	0.020287612	0.080836541	0.966561586	0.072200223	0.286931392	2	Herbivores Microvores Detritivores
Blenniidae	Parablennius_opercularis	4.90E-04	0.003633637	0.002725797	0.014119937	0.955681918	0.156735706	5.46E-04	0.008633712	0.029926472	0.127122456	6.18E-05	9.09E-04	1.45E-04	0.006238812	0.01042255	0.054203743	0.977669417	0.060648029	0.209740582	2	Herbivores Microvores Detritivores
Blenniidae	Salarias_patzneri	6.08E-04	0.004195546	0.004363949	0.024935856	0.949297769	0.162126102	2.80E-04	0.003532136	0.02994898	0.116307001	1.97E-04	0.003267697	5.22E-05	0.001069431	0.015252231	0.062925717	0.971133014	0.072372781	0.210797377	2	Herbivores Microvores Detritivores
Blenniidae	Meiacanthus_crinitus	0.001021181	0.005897228	0.00439552	0.028574789	0.976561062	0.108224893	1.87E-04	0.00243839	0.012066648	0.075532089	5.31E-04	0.009717347	1.10E-04	0.004750862	0.005128239	0.032683424	0.984657507	0.050737384	0.139499711	2	Herbivores Microvores Detritivores
Blenniidae	Andamia_tetradactylus	0.001114563	0.011452691	0.003789389	0.029538352	0.975544779	0.127408601	3.95E-04	0.009100771	0.014982547	0.092055914	1.74E-04	0.001781756	1.89E-05	5.97E-04	0.003981325	0.034843031	0.988399696	0.049362119	0.164351188	2	Herbivores Microvores Detritivores
Blenniidae	Andamia_reyi	7.98E-04	0.007096172	0.003505278	0.028864713	0.971833644	0.141536358	4.48E-04	0.011230787	0.019001924	0.110728221	1.53E-04	0.001590381	2.45E-05	7.18E-04	0.004236201	0.036854826	0.988889839	0.046471752	0.186183406	2	Herbivores Microvores Detritivores
Blenniidae	Alticus_saliens	8.24E-04	0.007249158	0.003642563	0.029425788	0.973835204	0.13312056	4.28E-04	0.010275438	0.016933271	0.100191952	1.54E-04	0.001582763	2.34E-05	6.88E-04	0.004158921	0.035987371	0.988615197	0.047588134	0.173440457	2	Herbivores Microvores Detritivores
Blenniidae	Omobranchus_fasciolatus	6.47E-04	0.005376332	0.003073974	0.018522993	0.970281307	0.120286332	7.01E-04	0.01381598	0.01741025	0.091019866	9.72E-05	9.59E-04	1.28E-04	0.00406713	0.007661016	0.042076307	0.981557006	0.054150558	0.158442995	2	Herbivores Microvores Detritivores
Blenniidae	Ecsenius_ops	4.13E-04	0.002306543	0.003842611	0.021001568	0.944079627	0.177517022	2.15E-04	0.002542792	0.037418953	0.142120093	1.30E-04	0.001627072	4.94E-05	0.001931998	0.013852269	0.064924664	0.972473407	0.067538899	0.237454959	2	Herbivores Microvores Detritivores
Blenniidae	Praealticus_labrovittatus	1.44E-04	0.001610647	0.002248474	0.024582591	0.961559255	0.156147338	4.09E-04	0.005901036	0.028122493	0.129154319	3.13E-05	7.24E-04	2.84E-05	8.74E-04	0.007457675	0.047899347	0.984305122	0.049084494	0.209762212	2	Herbivores Microvores Detritivores
Blenniidae	Parablennius_laticlavius	8.99E-04	0.00682201	0.004605982	0.028817748	0.975602624	0.096720634	1.83E-04	0.004223522	0.011584386	0.059176916	1.62E-04	0.002086378	1.33E-04	0.005696061	0.006830499	0.038190367	0.981736852	0.05388657	0.123478465	2	Herbivores Microvores Detritivores
Blenniidae	Oman_ypsilon	1.90E-04	0.001155995	0.003486033	0.019585671	0.938814361	0.183982591	2.31E-04	0.002899313	0.040983983	0.151984937	2.85E-05	3.75E-04	1.74E-04	0.005195191	0.016092202	0.069241412	0.970588787	0.066982045	0.249326813	2	Herbivores Microvores Detritivores
Blenniidae	Paralticus_amboinensis	0.006241785	0.037416967	0.008453032	0.046588383	0.963186315	0.146556881	3.22E-04	0.004894925	0.015088478	0.085132124	0.002250966	0.021639342	2.37E-06	5.73E-05	0.004455183	0.02622168	0.977386193	0.070889783	0.182966407	2	Herbivores Microvores Detritivores
Blenniidae	Blenniella_gibbifrons	0.001620208	0.011927899	0.00408242	0.027567226	0.982286984	0.088180455	1.48E-04	0.003796693	0.007468831	0.051427697	4.43E-04	0.006927862	5.89E-07	7.70E-06	0.00395026	0.027255728	0.986620611	0.050572229	0.110127709	2	Herbivores Microvores Detritivores
Blenniidae	Praealticus_margaritatus	4.60E-04	0.005323083	0.003049081	0.029626987	0.976110085	0.12269676	2.34E-04	0.003521296	0.015694191	0.093060216	8.34E-05	9.76E-04	3.77E-05	0.001146219	0.004331564	0.03467185	0.988600943	0.0442226	0.160740772	2	Herbivores Microvores Detritivores
Blenniidae	Praealticus_striatus	7.17E-04	0.007725544	0.003556632	0.033682077	0.978406221	0.118003087	1.93E-04	0.002837906	0.013327089	0.085904829	1.58E-04	0.001685089	2.74E-05	0.001077256	0.003614373	0.030148523	0.989555645	0.04372835	0.153034381	2	Herbivores Microvores Detritivores
Blenniidae	Praealticus_tanegasimae	2.93E-04	0.003497767	0.002731257	0.028053569	0.97198396	0.131615708	2.47E-04	0.003556225	0.01929505	0.10284381	4.58E-05	5.97E-04	2.78E-05	9.98E-04	0.005375706	0.040128589	0.987402927	0.044903325	0.174135248	2	Herbivores Microvores Detritivores
Blenniidae	Entomacrodus_caudofasciatus	6.51E-05	3.84E-04	6.58E-04	0.006429659	0.994680077	0.028748592	1.48E-04	0.004032105	0.002743888	0.019807274	1.90E-05	4.53E-04	5.29E-06	1.05E-04	0.001680579	0.011600516	0.994782897	0.022284154	0.037567851	2	Herbivores Microvores Detritivores
Blenniidae	Entomacrodus_randalli	1.64E-04	9.20E-04	8.82E-04	0.00603668	0.994811608	0.026446891	1.04E-04	0.001864113	0.002219095	0.015785254	6.22E-05	8.92E-04	2.01E-04	0.008792649	0.001556145	0.010493091	0.994763821	0.022423858	0.034315976	2	Herbivores Microvores Detritivores
Blenniidae	Entomacrodus_vermiculatus	0.001119839	0.008757543	0.002326364	0.022602528	0.992340128	0.043689817	5.23E-05	6.25E-04	0.001285429	0.009972666	0.001426403	0.019534678	6.69E-06	1.92E-04	0.001442801	0.014650213	0.993098944	0.030974251	0.056502057	2	Herbivores Microvores Detritivores
Blenniidae	Entomacrodus_chapmani	3.69E-05	2.24E-04	8.86E-04	0.008854553	0.985374816	0.066184678	4.08E-04	0.009126797	0.008686748	0.050125239	1.12E-05	3.13E-04	2.43E-05	6.29E-04	0.00457215	0.026978888	0.988511408	0.038961425	0.088221634	2	Herbivores Microvores Detritivores
Blenniidae	Entomacrodus_niuafoouensis	2.64E-04	0.001717865	7.94E-04	0.00512556	0.99681843	0.01485547	4.94E-05	9.26E-04	0.001079321	0.007121923	1.16E-04	0.001395514	4.51E-06	1.20E-04	8.74E-04	0.006095583	0.996396804	0.016518778	0.018455476	2	Herbivores Microvores Detritivores
Blenniidae	Entomacrodus_strasburgi	5.01E-05	3.41E-04	0.001468979	0.016793791	0.978863718	0.090607612	6.07E-04	0.011505491	0.012312971	0.067091993	2.16E-05	5.05E-04	4.90E-04	0.012986363	0.00618574	0.035036333	0.985641022	0.045562597	0.120507447	2	Herbivores Microvores Detritivores
Blenniidae	Entomacrodus_decussatus	0.001057886	0.006748521	0.001758235	0.014204028	0.994148207	0.032574535	4.00E-05	5.58E-04	8.57E-04	0.00558388	0.001210325	0.019775029	2.68E-06	9.01E-05	9.26E-04	0.007191946	0.994142805	0.026776431	0.042221709	2	Herbivores Microvores Detritivores
Blenniidae	Entomacrodus_lemuria	9.87E-05	5.87E-04	9.19E-04	0.008493399	0.993051659	0.03693915	1.42E-04	0.003372575	0.0034548	0.025407668	2.99E-05	5.22E-04	2.74E-04	0.011537534	0.002029776	0.013762941	0.993622205	0.02611019	0.049160076	2	Herbivores Microvores Detritivores
Blenniidae	Entomacrodus_williamsi	1.69E-04	0.004113966	0.00105412	0.009634854	0.988316231	0.059754217	2.74E-04	0.00584289	0.00662617	0.04564988	3.08E-05	6.57E-04	5.43E-05	0.001838865	0.003475835	0.023697803	0.990775661	0.034520755	0.079773251	2	Herbivores Microvores Detritivores
Blenniidae	Entomacrodus_marmoratus	6.20E-04	0.004783764	0.001514567	0.011479513	0.994720239	0.029677583	4.79E-05	7.16E-04	0.001175079	0.009197751	7.92E-04	0.01398875	1.08E-05	3.09E-04	0.001119733	0.009160549	0.994657961	0.02508131	0.037419649	2	Herbivores Microvores Detritivores
Blenniidae	Entomacrodus_macrospilus	4.61E-05	2.73E-04	0.001268178	0.013324738	0.983415771	0.07435001	5.52E-04	0.011082167	0.009713266	0.055024674	1.93E-05	3.70E-04	4.05E-04	0.014451622	0.004580683	0.026638543	0.987694022	0.040716389	0.098866952	2	Herbivores Microvores Detritivores
Blenniidae	Entomacrodus_textilis	8.33E-05	4.76E-04	0.001007716	0.009350653	0.991045647	0.04547233	2.59E-04	0.004964892	0.004652454	0.030932455	3.05E-05	5.41E-04	5.49E-05	0.001513218	0.002866717	0.02030837	0.992113732	0.030638186	0.059597599	2	Herbivores Microvores Detritivores
Blenniidae	Entomacrodus_vomerinus	1.64E-04	0.00123586	0.001084806	0.008397944	0.992415606	0.042167496	1.25E-04	0.002453044	0.003668463	0.029720469	6.03E-05	0.001224237	3.33E-05	9.56E-04	0.002448264	0.019822589	0.993293534	0.028265655	0.055989473	2	Herbivores Microvores Detritivores
Blenniidae	Entomacrodus_corneliae	5.75E-05	3.34E-04	9.12E-04	0.008895607	0.989013678	0.053954412	2.65E-04	0.006268312	0.006116266	0.037481971	1.74E-05	4.88E-04	1.63E-04	0.005408301	0.00345467	0.023918792	0.990944147	0.033005869	0.070965546	2	Herbivores Microvores Detritivores
Blenniidae	Entomacrodus_epalzeocheilos	2.85E-04	0.001824116	0.001021132	0.006407153	0.99549903	0.020602127	7.54E-05	0.001247205	0.001659341	0.011118357	1.30E-04	0.001459109	1.42E-05	4.61E-04	0.001315065	0.009046524	0.995095137	0.021055147	0.026041911	2	Herbivores Microvores Detritivores
Blenniidae	Entomacrodus_stellifer	3.30E-04	0.002275014	0.001346219	0.010563568	0.994008948	0.032138173	9.20E-05	0.00150312	0.002173534	0.016443814	1.81E-04	0.002136486	3.00E-06	6.73E-05	0.001865483	0.015383441	0.994102012	0.027022365	0.040786083	2	Herbivores Microvores Detritivores
Blenniidae	Entomacrodus_sealei	1.30E-04	7.46E-04	9.41E-04	0.007409583	0.994170931	0.030148525	1.18E-04	0.002531443	0.002675809	0.019621804	5.78E-05	9.55E-04	9.86E-06	2.04E-04	0.001896737	0.014531349	0.994382128	0.02328579	0.039597096	2	Herbivores Microvores Detritivores
Blenniidae	Entomacrodus_striatus	2.85E-04	0.001824116	0.001021132	0.006407153	0.99549903	0.020602127	7.54E-05	0.001247205	0.001659341	0.011118357	1.30E-04	0.001459109	1.42E-05	4.61E-04	0.001315065	0.009046524	0.995095137	0.021055147	0.026041911	2	Herbivores Microvores Detritivores
Blenniidae	Entomacrodus_chiostictus	1.25E-04	7.21E-04	8.88E-04	0.006675011	0.993684889	0.031664245	1.41E-04	0.002937401	0.003035125	0.020706997	4.50E-05	7.04E-04	2.99E-05	9.66E-04	0.00205094	0.014354757	0.993854774	0.025222933	0.041141173	2	Herbivores Microvores Detritivores
Blenniidae	Entomacrodus_rofeni	1.35E-04	8.02E-04	0.001118531	0.01281004	0.994248631	0.030342681	1.28E-04	0.002594183	0.002569129	0.017685412	5.04E-05	7.73E-04	2.80E-05	8.56E-04	0.001722396	0.012111089	0.994366155	0.023459352	0.039407223	2	Herbivores Microvores Detritivores
Blenniidae	Entomacrodus_thalassinus	4.72E-05	3.33E-04	0.001123678	0.009698354	0.982243321	0.07630501	4.03E-04	0.008793328	0.010300749	0.056116158	1.25E-05	2.76E-04	4.49E-05	9.38E-04	0.005825129	0.035529663	0.986981827	0.042202164	0.102011188	2	Herbivores Microvores Detritivores
Blenniidae	Entomacrodus_cadenati	1.06E-04	6.09E-04	8.82E-04	0.006894636	0.992936832	0.035767559	1.65E-04	0.003574342	0.003529772	0.023838205	3.70E-05	6.28E-04	3.58E-05	0.001142475	0.002307172	0.016189946	0.993336828	0.026525012	0.046605516	2	Herbivores Microvores Detritivores
Blenniidae	Haptogenys_bipunctata	8.71E-04	0.006051475	0.004369412	0.026475036	0.957894603	0.15678469	4.88E-04	0.008207838	0.02674925	0.124840787	9.90E-04	0.022182385	5.01E-05	0.001679447	0.008587507	0.045102189	0.97894627	0.059878619	0.208568128	2	Herbivores Microvores Detritivores
Blenniidae	Pereulixia_kosiensis	0.008937998	0.047303505	0.010397482	0.052697142	0.962699167	0.138119622	4.12E-04	0.01093498	0.009696454	0.060304928	0.00350586	0.034224303	1.90E-05	7.75E-04	0.004331548	0.026363476	0.974640022	0.072789025	0.172379915	2	Herbivores Microvores Detritivores
Blenniidae	Ecsenius_gravieri	0.001104391	0.009034471	0.00487387	0.035061636	0.966857364	0.139239924	4.83E-04	0.00735153	0.017364848	0.095790013	2.57E-04	0.003128885	3.80E-06	9.04E-05	0.009055231	0.054171283	0.982189054	0.055476077	0.18130856	2	Herbivores Microvores Detritivores
Blenniidae	Blenniella_cyanostigma	4.12E-04	0.004924747	0.001782543	0.016421089	0.988359778	0.05760174	5.32E-04	0.011673054	0.004315142	0.028016118	1.64E-04	0.002954235	3.05E-04	0.012207019	0.004129829	0.029336691	0.990153279	0.039594813	0.074507779	2	Herbivores Microvores Detritivores
Blenniidae	Ecsenius_sellifer	3.37E-04	0.002138612	0.00441565	0.031851001	0.927412071	0.205063152	6.11E-04	0.011739862	0.045979637	0.15893424	4.28E-05	4.63E-04	1.54E-04	0.004309696	0.021047975	0.080483512	0.966974986	0.072665186	0.273796013	2	Herbivores Microvores Detritivores
Blenniidae	Meiacanthus_procne	9.77E-04	0.008997246	0.003920209	0.029558086	0.965926372	0.130849524	3.04E-04	0.006748248	0.018889539	0.094112242	2.32E-04	0.004746597	6.47E-05	0.002273922	0.009686839	0.049860896	0.979242497	0.058915582	0.171734363	2	Herbivores Microvores Detritivores
Blenniidae	Ecsenius_niue	1.19E-04	7.44E-04	0.002700595	0.01424982	0.921874543	0.206456286	5.97E-04	0.008735789	0.052520637	0.163528741	1.06E-05	1.05E-04	3.99E-05	9.97E-04	0.022137394	0.086311577	0.964237831	0.073139405	0.277662501	2	Herbivores Microvores Detritivores
Blenniidae	Ecsenius_bicolor	4.06E-04	0.002844199	0.001524802	0.010506075	0.988226462	0.082103481	2.45E-04	0.004260242	0.006987074	0.066484238	1.57E-04	0.002444683	5.91E-05	0.00253066	0.002394886	0.021503394	0.993192862	0.034326733	0.108501285	2	Herbivores Microvores Detritivores
Blenniidae	Meiacanthus_phaeus	9.47E-04	0.006831688	0.004754275	0.029852689	0.974370968	0.104322065	3.10E-04	0.005023759	0.011922787	0.062900904	8.62E-04	0.017333603	3.01E-04	0.012102996	0.006531907	0.036562134	0.981806801	0.055777646	0.132613861	2	Herbivores Microvores Detritivores
Blenniidae	Salarias_segmentatus	0.001966195	0.014282052	0.005680013	0.036389469	0.971366253	0.118455733	1.44E-04	0.002607975	0.013447402	0.078896055	0.001073874	0.014993587	3.69E-05	0.001348387	0.006285339	0.0375345	0.981330671	0.057722506	0.153058109	2	Herbivores Microvores Detritivores
Blenniidae	Istiblennius_unicolor	2.19E-04	0.002032579	0.001147275	0.012862581	0.994874507	0.031978847	9.67E-05	0.001607672	0.001734471	0.014848241	9.23E-05	0.001129753	1.06E-05	2.64E-04	0.001824757	0.017778944	0.995285342	0.023538435	0.041625901	2	Herbivores Microvores Detritivores
Blenniidae	Istiblennius_meleagris	3.95E-04	0.002467997	9.17E-04	0.005763144	0.996713982	0.016154246	4.59E-05	6.82E-04	7.19E-04	0.005302408	3.43E-04	0.004876946	4.11E-06	9.98E-05	8.62E-04	0.006435061	0.996294254	0.017839389	0.019850697	2	Herbivores Microvores Detritivores
Blenniidae	Istiblennius_bellus	3.93E-04	0.002595478	8.13E-04	0.005374678	0.997210627	0.014850175	3.97E-05	6.07E-04	5.57E-04	0.004588119	3.22E-04	0.006025879	2.54E-06	7.26E-05	6.62E-04	0.005426256	0.9969057	0.015656015	0.018529194	2	Herbivores Microvores Detritivores
Blenniidae	Istiblennius_pox	3.00E-04	0.002031665	0.001065375	0.009260559	0.996152656	0.022468232	5.27E-05	6.77E-04	0.001003307	0.008666973	2.70E-04	0.006410428	4.36E-06	9.71E-05	0.001151289	0.009629516	0.996008379	0.020809039	0.028356875	2	Herbivores Microvores Detritivores
Blenniidae	Istiblennius_muelleri	8.40E-05	5.41E-04	7.81E-04	0.006192022	0.994180558	0.032754695	1.54E-04	0.002743848	0.002527452	0.018800332	2.77E-05	4.02E-04	1.10E-05	2.36E-04	0.002234172	0.017769978	0.99435151	0.025967562	0.042290354	2	Herbivores Microvores Detritivores
Blenniidae	Istiblennius_rivulatus	1.28E-04	8.32E-04	8.48E-04	0.006455252	0.994945309	0.028970495	1.04E-04	0.001735569	0.002046713	0.017072782	1.10E-04	0.00333285	6.00E-06	1.24E-04	0.001812563	0.01326643	0.994956629	0.024641984	0.036922422	2	Herbivores Microvores Detritivores
Blenniidae	Istiblennius_colei	2.01E-04	0.001408685	6.61E-04	0.004357966	0.997166572	0.015174007	5.93E-05	8.77E-04	7.95E-04	0.006612623	1.02E-04	0.001746031	3.23E-06	7.73E-05	0.001012401	0.008052769	0.996877199	0.015766758	0.01906893	2	Herbivores Microvores Detritivores
Blenniidae	Istiblennius_flaviumbrinus	1.22E-04	8.76E-04	6.25E-04	0.004396735	0.996303209	0.020160004	1.04E-04	0.001661484	0.001290149	0.010484335	6.26E-05	0.001072479	5.37E-06	1.11E-04	0.001486562	0.010896665	0.996081324	0.01865637	0.025673059	2	Herbivores Microvores Detritivores
Blenniidae	Istiblennius_spilotus	3.63E-04	0.002314905	9.83E-04	0.006315933	0.996521696	0.017728333	7.57E-05	0.001159858	7.63E-04	0.005670212	2.75E-04	0.004057754	7.94E-06	1.85E-04	0.001011154	0.008780914	0.996143243	0.018761264	0.022060013	2	Herbivores Microvores Detritivores
Blenniidae	Istiblennius_lineatus	3.11E-04	0.002046233	7.01E-04	0.004742264	0.997597285	0.012647308	4.03E-05	6.59E-04	5.40E-04	0.004698846	1.98E-04	0.00370397	2.47E-06	7.26E-05	6.10E-04	0.004389603	0.997284967	0.01399601	0.015560745	2	Herbivores Microvores Detritivores
Blenniidae	Istiblennius_steindachneri	1.99E-04	0.001352018	9.82E-04	0.010623808	0.995820107	0.029744158	1.22E-04	0.002882225	0.001005529	0.007414472	2.42E-04	0.006322646	3.90E-06	8.23E-05	0.001625297	0.019180845	0.996081882	0.020494325	0.038348106	2	Herbivores Microvores Detritivores
Blenniidae	Istiblennius_zebra	0.001060905	0.007877554	0.001823809	0.01701839	0.993888952	0.036609981	3.41E-04	0.011057811	7.95E-04	0.006012503	0.001039413	0.015809611	1.56E-05	5.94E-04	0.00103549	0.010071689	0.994312379	0.028121214	0.046926891	2	Herbivores Microvores Detritivores
Blenniidae	Istiblennius_dussumieri	1.89E-04	0.001279586	6.10E-04	0.004124661	0.997581003	0.013040919	5.01E-05	8.20E-04	7.00E-04	0.006150716	9.21E-05	0.001470783	3.00E-06	7.63E-05	7.74E-04	0.005669818	0.997282787	0.014112551	0.016172064	2	Herbivores Microvores Detritivores
Blenniidae	Omobranchus_anolius	0.001347153	0.006200189	0.00723816	0.031249017	0.949219265	0.156916245	2.80E-04	0.004565696	0.027161919	0.10655184	1.41E-04	0.001348352	2.16E-05	6.34E-04	0.014590922	0.059034441	0.967385642	0.070820314	0.201243823	2	Herbivores Microvores Detritivores
Blenniidae	Omobranchus_obliquus	7.67E-04	0.003962668	0.006021265	0.02409124	0.938112085	0.168927704	4.92E-04	0.010128429	0.034806381	0.119087887	5.20E-05	3.71E-04	3.78E-05	8.99E-04	0.019711328	0.070164178	0.961302749	0.075361278	0.219866156	2	Herbivores Microvores Detritivores
Blenniidae	Stanulus_talboti	2.53E-04	0.00196571	0.003191352	0.023997906	0.959459427	0.141157046	3.56E-04	0.006252024	0.02399902	0.101727586	1.15E-04	0.003717387	4.70E-04	0.017914961	0.012155915	0.063162456	0.97697664	0.060735924	0.187661731	2	Herbivores Microvores Detritivores
Blenniidae	Stanulus_seychellensis	1.69E-04	0.001324689	0.002967292	0.02219533	0.950172	0.160152114	4.22E-04	0.007764049	0.031139309	0.119635412	7.55E-05	0.002476242	5.16E-04	0.018370799	0.014538787	0.070034423	0.974056811	0.063775616	0.213926244	2	Herbivores Microvores Detritivores
Blenniidae	Xiphasia_matsubarai	0.08319594	0.161608495	0.051904382	0.115014757	0.814448623	0.2985216	5.38E-04	0.007386038	0.011631059	0.042819872	0.026444411	0.096768059	2.20E-06	2.80E-05	0.011835244	0.042490423	0.893176998	0.139737301	0.37618936	2	Herbivores Microvores Detritivores
Blenniidae	Xiphasia_setifer	0.154739917	0.239544734	0.048645712	0.108261666	0.715565986	0.365191721	4.09E-04	0.00470175	0.004804089	0.020939662	0.071210524	0.184703093	1.08E-06	1.48E-05	0.004624011	0.016909874	0.881896137	0.127449186	0.487164257	2	Herbivores Microvores Detritivores
Blenniidae	Plagiotremus_phenax	0.02748348	0.060036499	0.095728881	0.160438773	0.58587874	0.386570438	0.006249017	0.041470986	0.140623981	0.217212007	0.003341345	0.017150155	2.29E-04	0.003781713	0.140465708	0.206043489	0.808564737	0.146393498	0.520043202	2	Herbivores Microvores Detritivores
Blenniidae	Plagiotremus_ewaensis	0.036758577	0.074232464	0.093446737	0.159349149	0.664556961	0.365411646	0.003602099	0.026185207	0.096909956	0.172149198	0.005438473	0.025531858	6.95E-05	7.81E-04	0.099217697	0.168454641	0.821834491	0.155486492	0.47305258	2	Herbivores Microvores Detritivores
Blenniidae	Plagiotremus_laudandus	0.02869938	0.057869441	0.104724758	0.169332728	0.546393312	0.396549818	0.007625498	0.043186506	0.152291546	0.225417575	0.0044539	0.022865611	0.001069402	0.021303613	0.154742204	0.217676047	0.800879058	0.147337488	0.538805997	2	Herbivores Microvores Detritivores
Blenniidae	Plagiotremus_goslinei	0.016249001	0.039060101	0.082486981	0.143044838	0.543094012	0.39106572	0.006956209	0.042336515	0.178145839	0.247775756	0.001713777	0.007577988	8.53E-04	0.02261849	0.170500952	0.232996914	0.811218312	0.135129991	0.541259369	2	Herbivores Microvores Detritivores
Blenniidae	Plagiotremus_azaleus	0.032132058	0.066886188	0.086237982	0.150156532	0.689592105	0.351166692	0.002664851	0.017967866	0.092738935	0.166514947	0.004603759	0.020688263	5.67E-05	5.45E-04	0.091973657	0.160652619	0.827653506	0.153096325	0.452356528	2	Herbivores Microvores Detritivores
Blenniidae	Plagiotremus_tapeinosoma	0.061980282	0.110819432	0.101495535	0.165828766	0.690600378	0.353559422	0.002200527	0.015032987	0.065443647	0.132194838	0.012174154	0.050054421	2.63E-05	2.63E-04	0.066079162	0.126771413	0.820914238	0.161916117	0.44839978	2	Herbivores Microvores Detritivores
Blenniidae	Plagiotremus_iosodon	0.006597071	0.018799727	0.056775875	0.114478753	0.512246347	0.399664333	0.00732779	0.044195637	0.219709298	0.283087418	6.41E-04	0.004001362	0.001815423	0.033083238	0.194887546	0.257550939	0.827200704	0.12493098	0.568089018	2	Herbivores Microvores Detritivores
Blenniidae	Plagiotremus_townsendi	0.013262012	0.032097428	0.077013395	0.141355536	0.551720768	0.393385956	0.007473984	0.046235528	0.18070406	0.253403617	0.001538854	0.007024713	0.001075338	0.02283532	0.167211588	0.233827025	0.818840139	0.133589642	0.545308294	2	Herbivores Microvores Detritivores
Blenniidae	Plagiotremus_spilistius	0.121931612	0.174631274	0.134396219	0.191731708	0.570697734	0.397787714	0.00452972	0.03095438	0.067598477	0.137226763	0.030422854	0.100286718	1.43E-04	0.002190933	0.070280077	0.13057958	0.788095242	0.164576553	0.521914558	2	Herbivores Microvores Detritivores
Blenniidae	Meiacanthus_oualanensis	0.006998362	0.025093585	0.021385413	0.067925199	0.91226488	0.199005379	8.06E-04	0.01208767	0.032624228	0.10716771	9.22E-04	0.006007474	4.16E-05	8.89E-04	0.024957727	0.079245556	0.940067373	0.105345646	0.250588166	2	Herbivores Microvores Detritivores
Blenniidae	Laiphognathus_multimaculatus	0.000167717	0.001223032	0.003567216	0.028585956	0.941323322	0.176859701	3.03E-04	0.004131498	0.039246199	0.138957443	1.97E-05	2.34E-04	6.15E-04	0.018873377	0.014757374	0.060950151	0.970728549	0.066962065	0.235574673	2	Herbivores Microvores Detritivores
Blenniidae	Laiphognathus_longispinis	2.84E-04	0.002335918	0.003886667	0.029297631	0.955626509	0.150692031	2.15E-04	0.003333515	0.029256003	0.117049761	3.74E-05	4.83E-04	1.20E-04	0.002504251	0.010574287	0.046649112	0.975288254	0.062005379	0.198661266	2	Herbivores Microvores Detritivores
Blenniidae	Meiacanthus_mossambicus	0.00689089	0.025000879	0.02103424	0.067541089	0.912892023	0.199161375	8.20E-04	0.012815959	0.03269439	0.109136665	0.001121173	0.007938289	4.57E-05	8.78E-04	0.02450189	0.078632377	0.94066232	0.104697314	0.251344373	2	Herbivores Microvores Detritivores
Blenniidae	Meiacanthus_luteus	0.001727626	0.01213402	0.005110135	0.028378528	0.974215724	0.111275429	2.23E-04	0.003287289	0.01160731	0.063695005	5.67E-04	0.008078075	2.01E-05	7.96E-04	0.006528828	0.039961549	0.981583632	0.061412735	0.138077772	2	Herbivores Microvores Detritivores
Blenniidae	Meiacanthus_smithi	0.004854789	0.018217471	0.019008471	0.062561337	0.90706166	0.206865195	8.42E-04	0.013063415	0.038650961	0.121781932	7.28E-04	0.006370907	9.15E-05	0.002287408	0.028762651	0.088248068	0.939575293	0.10307017	0.264336982	2	Herbivores Microvores Detritivores
Blenniidae	Litobranchus_fowleri	1.66E-04	0.001104595	0.002723191	0.014273387	0.934754635	0.184079341	5.08E-04	0.008058924	0.043031314	0.145364665	4.51E-05	9.64E-04	6.60E-04	0.020455805	0.018111565	0.070229605	0.966552736	0.072362059	0.246246934	2	Herbivores Microvores Detritivores
Blenniidae	Meiacanthus_grammistes	0.007406808	0.026656873	0.020069324	0.065803915	0.929694061	0.169232846	6.71E-04	0.008791613	0.021843903	0.075558085	0.001403453	0.011079078	2.85E-05	6.76E-04	0.018883134	0.064372172	0.946103379	0.101964102	0.20912627	2	Herbivores Microvores Detritivores
Blenniidae	Ecsenius_portenoyi	2.68E-04	0.001662581	0.003405781	0.020479548	0.940398298	0.17976724	1.92E-04	0.002827176	0.040156942	0.146720484	6.74E-05	0.001642902	6.32E-05	0.001999999	0.015448578	0.064827964	0.970867276	0.067270462	0.241831955	2	Herbivores Microvores Detritivores
Blenniidae	Meiacanthus_reticulatus	6.03E-04	0.004920901	0.004045278	0.02336959	0.962524165	0.139629695	5.13E-04	0.009841536	0.021678372	0.103687874	3.37E-04	0.005407316	4.10E-05	0.001071512	0.010258073	0.053329142	0.978624829	0.06032633	0.183818444	2	Herbivores Microvores Detritivores
Blenniidae	Petroscirtes_lupus	0.009103218	0.038345883	0.01946005	0.066847724	0.939195983	0.152508887	9.59E-04	0.016840247	0.013834703	0.05150048	0.004250413	0.037606334	1.40E-05	2.49E-04	0.013183066	0.049356683	0.952624773	0.094883356	0.189695176	2	Herbivores Microvores Detritivores
Blenniidae	Petroscirtes_ancylodon	0.007086009	0.027085515	0.018361546	0.062300598	0.939960072	0.148087619	0.001008566	0.022064921	0.016317684	0.056225965	0.001861175	0.017920749	2.26E-05	4.80E-04	0.015382383	0.054597467	0.951822254	0.095377083	0.183017539	2	Herbivores Microvores Detritivores
Blenniidae	Petroscirtes_breviceps	0.006487737	0.024284463	0.017830921	0.059961725	0.939953572	0.147430886	7.06E-04	0.01252468	0.017073797	0.058214785	0.0013976	0.013229732	3.10E-05	7.28E-04	0.016519892	0.058344118	0.951409249	0.094783356	0.18178677	2	Herbivores Microvores Detritivores
Blenniidae	Petroscirtes_springeri	0.002863501	0.012555911	0.014629837	0.056069848	0.931047794	0.161555257	0.001479625	0.023011715	0.025555745	0.079578515	6.44E-04	0.005979029	1.34E-04	0.00400269	0.023645474	0.079682269	0.950150876	0.091240725	0.206554819	2	Herbivores Microvores Detritivores
Blenniidae	Petroscirtes_thepassii	0.001630415	0.007114216	0.012710315	0.052321525	0.918599671	0.181033063	0.001509453	0.021620788	0.035071797	0.102456217	2.59E-04	0.001936614	2.93E-04	0.008829547	0.029926105	0.093486027	0.946873392	0.091811721	0.235259872	2	Herbivores Microvores Detritivores
Blenniidae	Petroscirtes_xestus	0.002750136	0.012207	0.014320175	0.056208756	0.932000171	0.160114543	0.0010195	0.013425372	0.02519387	0.079502256	0.001046651	0.016622157	1.59E-04	0.004357189	0.023510899	0.078746593	0.950576004	0.090184597	0.204798092	2	Herbivores Microvores Detritivores
Blenniidae	Petroscirtes_fallax	0.004529253	0.017782223	0.015572364	0.055127732	0.940256405	0.144885261	0.00110829	0.022132809	0.018961525	0.062392624	0.001098965	0.010140805	5.44E-05	0.00146036	0.018418757	0.063994154	0.952621016	0.091876201	0.181466069	2	Herbivores Microvores Detritivores
Blenniidae	Crossosalarias_macrospilus	0.002171565	0.017987856	0.004863905	0.025397532	0.969755015	0.127782022	6.36E-04	0.01466834	0.015921962	0.088977066	4.04E-04	0.007515812	7.10E-07	8.08E-06	0.006247577	0.038957551	0.981546437	0.059218754	0.164326199	2	Herbivores Microvores Detritivores
Blenniidae	Blennius_normani	0.001253358	0.00496718	0.003909273	0.016729113	0.983587945	0.056703472	8.92E-05	9.52E-04	0.006209542	0.028673948	4.76E-04	0.008823492	6.44E-06	2.02E-04	0.004468098	0.019251183	0.983422073	0.045805494	0.06922011	2	Herbivores Microvores Detritivores
Blenniidae	Lipophrys_pholis	0.004845269	0.027535394	0.006689819	0.034029791	0.974425301	0.110821789	1.39E-04	0.003287004	0.007855887	0.049893779	0.002227322	0.023515239	3.11E-07	3.84E-06	0.003817121	0.025373166	0.980538905	0.059711907	0.133770891	2	Herbivores Microvores Detritivores
Blenniidae	Lipophrys_trigloides	0.002725838	0.018614653	0.00529429	0.029044483	0.976413919	0.107111152	1.51E-04	0.003811704	0.009997469	0.059907026	0.0010147	0.013043452	5.09E-07	7.01E-06	0.00440215	0.027036219	0.982555158	0.055679202	0.131024257	2	Herbivores Microvores Detritivores
Blenniidae	Meiacanthus_geminatus	2.53E-04	0.001949069	0.002366184	0.011257119	0.959723533	0.128478727	0.001064439	0.023954666	0.025387821	0.100031263	2.97E-05	3.55E-04	3.76E-05	9.30E-04	0.011137937	0.048878937	0.974625707	0.060783804	0.172068375	2	Herbivores Microvores Detritivores
Blenniidae	Coryphoblennius_galerita	8.68E-04	0.005619472	0.003885473	0.020358842	0.967257098	0.124945027	2.33E-04	0.006210846	0.020021447	0.092214562	1.89E-04	0.002486487	5.95E-06	1.29E-04	0.007540124	0.034103378	0.97861565	0.058641454	0.160526199	2	Herbivores Microvores Detritivores
Blenniidae	Meiacanthus_atrodorsalis	0.001712265	0.009932815	0.005469674	0.033994022	0.97558347	0.108760079	2.35E-04	0.003668976	0.009771992	0.061488579	6.05E-04	0.007923096	2.22E-06	7.20E-05	0.006619721	0.038721319	0.982948909	0.057013009	0.135791888	2	Herbivores Microvores Detritivores
Blenniidae	Omobranchus_aurosplendidus	9.26E-04	0.005075469	0.005009356	0.026167367	0.955433478	0.155673047	5.98E-04	0.013447236	0.028599771	0.121145129	3.80E-04	0.007088108	1.55E-05	2.97E-04	0.009038727	0.042636398	0.975078708	0.065661559	0.2041317	2	Herbivores Microvores Detritivores
Blenniidae	Alticus_anjouanae	9.40E-04	0.006828319	0.004620881	0.028589524	0.975351829	0.09250854	2.20E-04	0.003548874	0.011100333	0.049826555	1.03E-04	7.77E-04	2.80E-06	4.56E-05	0.00766085	0.036226429	0.979816393	0.055756988	0.11502198	2	Herbivores Microvores Detritivores
Blenniidae	Microlipophrys_caboverdensis	1.87E-04	0.00102795	0.00233181	0.010389183	0.948492465	0.149925866	1.86E-04	0.002985677	0.033702632	0.117393252	1.82E-05	1.95E-04	2.35E-05	6.25E-04	0.015059158	0.057262398	0.968036939	0.066437293	0.199138791	2	Herbivores Microvores Detritivores
Blenniidae	Microlipophrys_velifer	3.37E-04	0.001706769	0.002482959	0.011086189	0.969118099	0.107878629	1.10E-04	0.001681158	0.019040342	0.082204659	3.29E-05	2.71E-04	4.93E-06	1.08E-04	0.008873504	0.039690885	0.977514843	0.054996807	0.141772701	2	Herbivores Microvores Detritivores
Blenniidae	Parenchelyurus_hepburni	3.73E-04	0.002988931	0.003109616	0.017578001	0.946669452	0.167992768	4.97E-04	0.008956701	0.033997375	0.126000051	3.18E-05	2.96E-04	1.84E-04	0.003649165	0.01513801	0.067311996	0.972258813	0.065872499	0.221449845	2	Herbivores Microvores Detritivores
Blenniidae	Salarias_obscurus	0.004734351	0.029478733	0.00999707	0.052259661	0.955163915	0.160535852	4.16E-04	0.008191473	0.019178725	0.095761954	0.001442515	0.019915733	4.76E-05	0.001281007	0.009019979	0.048213839	0.973792283	0.074648516	0.203303053	2	Herbivores Microvores Detritivores
Blenniidae	Ecsenius_polystictus	2.34E-04	0.001831658	0.002947797	0.022386576	0.948967162	0.16560766	7.18E-04	0.010462137	0.031083692	0.124584121	3.44E-05	3.73E-04	3.63E-04	0.014574136	0.015652147	0.071037078	0.973778971	0.063572461	0.220952216	2	Herbivores Microvores Detritivores
Blenniidae	Meiacanthus_vittatus	6.83E-04	0.00405166	0.003003902	0.017462656	0.979656073	0.083386821	3.42E-04	0.010603642	0.010503731	0.05974706	2.37E-04	0.003498789	5.59E-06	1.21E-04	0.005569086	0.029699917	0.983869896	0.047995682	0.108863271	2	Herbivores Microvores Detritivores
Blenniidae	Ecsenius_bandanus	1.85E-04	0.001142824	0.003317348	0.022142221	0.924979701	0.201331793	7.28E-04	0.011878218	0.046697436	0.153395348	2.32E-05	0.000316406	6.18E-04	0.022299088	0.02345103	0.089637936	0.964338634	0.075144924	0.270609698	2	Herbivores Microvores Detritivores
Blenniidae	Blenniella_interrupta	2.87E-04	0.001624891	0.002752799	0.022058145	0.972961909	0.107864505	1.59E-04	0.001652949	0.016416148	0.080490422	9.76E-05	0.002337871	2.70E-05	9.58E-04	0.007298173	0.039678609	0.982004054	0.051469708	0.14207804	2	Herbivores Microvores Detritivores
Blenniidae	Meiacanthus_fraseri	3.23E-04	0.001857718	0.003013293	0.019617457	0.962703368	0.139858273	4.83E-04	0.007768307	0.02323632	0.103708995	4.51E-05	5.54E-04	1.03E-05	2.04E-04	0.010185559	0.054891452	0.978707878	0.057306305	0.183787799	2	Herbivores Microvores Detritivores
Blenniidae	Ecsenius_stigmatura	4.23E-04	0.003071024	0.003646543	0.026282317	0.963339256	0.132552575	1.59E-04	0.002435556	0.021852058	0.09862383	7.66E-05	9.47E-04	6.90E-06	1.02E-04	0.01049681	0.047190209	0.977409211	0.060517534	0.173870038	2	Herbivores Microvores Detritivores
Blenniidae	Meiacanthus_naevius	1.20E-04	6.52E-04	0.002134097	0.014756264	0.943740553	0.169210829	2.75E-04	0.003473557	0.037791869	0.139169766	2.86E-05	4.45E-04	4.73E-04	0.018461261	0.015437057	0.06435924	0.970504488	0.066427815	0.229595067	2	Herbivores Microvores Detritivores
Blenniidae	Parablennius_sanguinolentus	0.004562649	0.021982433	0.007277114	0.043297318	0.978042709	0.092388661	2.06E-04	0.003396281	0.004115471	0.03050649	0.002785656	0.034462615	1.37E-04	0.005607205	0.002873521	0.018297378	0.982009888	0.057109032	0.115713599	2	Herbivores Microvores Detritivores
Blenniidae	Meiacanthus_tongaensis	0.001338554	0.009993687	0.004858013	0.032349742	0.979878306	0.089355215	2.83E-04	0.006695732	0.007531485	0.045528047	6.95E-04	0.017170379	2.23E-05	8.58E-04	0.005394202	0.034214469	0.984727294	0.051556927	0.112758849	2	Herbivores Microvores Detritivores
Blenniidae	Parablennius_parvicornis	0.001012561	0.004421817	0.003364788	0.020492546	0.987065822	0.050970129	5.71E-05	7.14E-04	0.004764607	0.02482948	5.90E-04	0.010402052	2.12E-06	4.95E-05	0.00314282	0.020782357	0.987687086	0.039837908	0.064765536	2	Herbivores Microvores Detritivores
Blenniidae	Blenniella_caudolineata	8.77E-04	0.006222317	0.003994335	0.025501303	0.974401734	0.107062202	1.05E-04	0.001499136	0.013796286	0.073127282	1.61E-04	0.002581414	3.79E-06	7.78E-05	0.006661219	0.037002258	0.982013772	0.052617405	0.137393713	2	Herbivores Microvores Detritivores
Blenniidae	Meiacanthus_bundoon	0.001955495	0.01197334	0.007351818	0.044887221	0.949680538	0.18013077	4.37E-04	0.006142753	0.031733061	0.137250151	0.001013083	0.02102606	4.46E-05	0.001254386	0.007784715	0.03688051	0.976460866	0.068559195	0.235126553	2	Herbivores Microvores Detritivores
Blenniidae	Salaria_pavo	0.002195131	0.013900967	0.0048422	0.02960934	0.972512797	0.123897239	1.83E-04	0.004267575	0.013981422	0.083164525	8.10E-04	0.009437689	6.97E-06	2.15E-04	0.005468433	0.037962503	0.983444955	0.054731527	0.157750733	2	Herbivores Microvores Detritivores
Blenniidae	Meiacanthus_vicinus	3.73E-04	0.00298891	0.004268811	0.026319537	0.932656123	0.188187726	9.56E-04	0.020316833	0.041858742	0.14480412	1.59E-04	0.003662301	2.37E-04	0.009799142	0.019491348	0.076391442	0.965759796	0.074864373	0.251877682	2	Herbivores Microvores Detritivores
Blenniidae	Ophioblennius_trinitatis	3.99E-04	0.002834949	0.002698237	0.016080606	0.961564096	0.140405768	4.78E-04	0.008965889	0.024849175	0.116071358	1.16E-04	0.002519037	2.10E-04	0.007909621	0.009686669	0.048200942	0.97872709	0.058185694	0.189540466	2	Herbivores Microvores Detritivores
Blenniidae	Ecsenius_paroculus	2.57E-04	0.002060584	0.002642776	0.014918723	0.943177382	0.16964131	5.84E-04	0.012743113	0.03731821	0.134230593	7.25E-05	0.001450373	6.73E-05	0.001330944	0.015880998	0.062182172	0.969701711	0.069416819	0.225955139	2	Herbivores Microvores Detritivores
Blenniidae	Meiacanthus_abditus	0.003364937	0.022463129	0.008603184	0.045448553	0.953809283	0.165173	4.17E-04	0.008237546	0.024274215	0.112377792	0.001730285	0.024220351	1.39E-05	2.68E-04	0.007787336	0.037767559	0.974215297	0.074117329	0.21109712	2	Herbivores Microvores Detritivores
Blenniidae	Ecsenius_randalli	4.41E-04	0.002583388	0.004485069	0.026664004	0.941504571	0.177446227	3.86E-04	0.006298002	0.037180172	0.137846071	5.69E-05	4.97E-04	2.73E-04	0.011143566	0.015673285	0.066283604	0.969805724	0.069650017	0.236143925	2	Herbivores Microvores Detritivores
Blenniidae	Ecsenius_oculus	6.03E-04	0.005794151	0.003131594	0.021331552	0.978286648	0.085581045	2.80E-04	0.004055303	0.010559051	0.053405281	1.62E-04	0.003492491	1.08E-05	2.37E-04	0.006967133	0.038505954	0.982976495	0.051175679	0.110346065	2	Herbivores Microvores Detritivores
Blenniidae	Parablennius_ruber	0.003104713	0.021314707	0.005764305	0.031918614	0.971935246	0.125625607	1.06E-04	0.001787663	0.013688482	0.08091577	0.001222042	0.018144617	5.18E-07	7.66E-06	0.004178621	0.02694392	0.982363099	0.059259691	0.157672659	2	Herbivores Microvores Detritivores
Blenniidae	Praealticus_natalis	0.001193013	0.007403481	0.004765083	0.028155544	0.965955292	0.131309518	3.20E-04	0.006215631	0.01930079	0.093999162	4.84E-04	0.011755587	1.50E-06	2.61E-05	0.007979552	0.037833953	0.978318104	0.061514727	0.168919551	2	Herbivores Microvores Detritivores
Blenniidae	Omobranchus_mekranensis	5.77E-04	0.006029269	0.003212308	0.022761702	0.970296933	0.126708069	1.31E-04	0.001869739	0.017604268	0.093496047	2.55E-04	0.004632355	3.82E-05	8.68E-04	0.007885168	0.044770865	0.982753122	0.053775973	0.165472145	2	Herbivores Microvores Detritivores
Blenniidae	Meiacanthus_nigrolineatus	0.002219156	0.015417989	0.007506657	0.041283259	0.961387683	0.143281535	4.80E-04	0.010143881	0.01856059	0.089206057	9.37E-04	0.010558225	7.74E-06	1.85E-04	0.00890147	0.046046922	0.975738232	0.069185612	0.181008476	2	Herbivores Microvores Detritivores
Blenniidae	Ecsenius_stictus	5.79E-04	0.003210148	0.00461847	0.029302549	0.935273103	0.202738533	7.02E-04	0.014645152	0.045579388	0.162724063	1.31E-04	0.002139503	5.06E-04	0.020152969	0.012610246	0.054440485	0.972777389	0.065177603	0.268402579	2	Herbivores Microvores Detritivores
Blenniidae	Salarias_sexfilum	0.001410395	0.01044407	0.006268674	0.035030168	0.955451508	0.152015334	1.46E-04	0.001500306	0.025114505	0.109316653	2.58E-04	0.002109703	4.00E-05	0.001077044	0.011310577	0.054352952	0.974023765	0.068093371	0.198386211	2	Herbivores Microvores Detritivores
Blenniidae	Ecsenius_axelrodi	5.59E-04	0.003120939	0.003980753	0.020065204	0.938808596	0.184635127	3.41E-04	0.005736037	0.043316007	0.152758078	5.74E-05	4.93E-04	2.28E-05	6.94E-04	0.012913987	0.050149251	0.970132135	0.069540845	0.245735809	2	Herbivores Microvores Detritivores
Blenniidae	Omobranchus_smithi	9.47E-04	0.005784482	0.00421798	0.022370599	0.95384202	0.168789663	7.44E-04	0.013544477	0.030756343	0.133432912	5.36E-04	0.009628705	7.35E-05	0.002960422	0.008883438	0.046267816	0.978096468	0.062242981	0.221932053	2	Herbivores Microvores Detritivores
Blenniidae	Praealticus_bilineatus	0.001460365	0.010502353	0.005539857	0.030401247	0.971798555	0.116132893	4.33E-04	0.009785361	0.012363453	0.069457419	5.49E-04	0.010677486	9.94E-06	1.82E-04	0.007845602	0.043754123	0.980431734	0.061650801	0.146526228	2	Herbivores Microvores Detritivores
Blenniidae	Ecsenius_yaeyamaensis	6.46E-04	0.005105332	0.004608347	0.029872846	0.958481629	0.150315797	4.59E-04	0.007431147	0.02568484	0.114524413	6.84E-05	7.44E-04	1.40E-05	2.69E-04	0.010038269	0.04859495	0.977048222	0.062789521	0.197601743	2	Herbivores Microvores Detritivores
Blenniidae	Ecsenius_aroni	5.18E-04	0.003745603	0.004398804	0.026312193	0.942685422	0.181786263	4.26E-04	0.011007519	0.037908752	0.144797551	5.26E-05	4.51E-04	2.48E-04	0.008716693	0.013761915	0.060640647	0.972435561	0.066388398	0.242061097	2	Herbivores Microvores Detritivores
Blenniidae	Ecsenius_namiyei	0.001507786	0.01234896	0.004622983	0.029130205	0.98018709	0.085883476	2.31E-04	0.005187443	0.009086336	0.054002426	3.39E-04	0.004551314	2.86E-05	9.25E-04	0.003997257	0.021632299	0.984197116	0.051037154	0.108672602	2	Herbivores Microvores Detritivores
Blenniidae	Alticus_montanoi	0.001515313	0.01164181	0.004301101	0.026178096	0.981433574	0.081829528	1.39E-04	0.002645225	0.007432183	0.041911138	2.46E-04	0.003024773	2.76E-06	5.49E-05	0.004930083	0.025631877	0.984140214	0.053345761	0.099732553	2	Herbivores Microvores Detritivores
Blenniidae	Ecsenius_frontalis	7.28E-04	0.004230347	0.003797666	0.026028151	0.973792535	0.114254531	1.86E-04	0.003066239	0.014262599	0.079645244	1.33E-04	0.00178433	3.68E-06	5.94E-05	0.007097182	0.043529798	0.98329522	0.051304684	0.148324832	2	Herbivores Microvores Detritivores
Blenniidae	Ecsenius_tessera	1.73E-04	9.60E-04	0.002747491	0.015642775	0.943651961	0.183418727	5.20E-04	0.014298914	0.040131795	0.153423904	5.01E-05	7.83E-04	7.30E-05	0.00280944	0.012652783	0.061709784	0.975125388	0.060682712	0.247887077	2	Herbivores Microvores Detritivores
Blenniidae	Blenniella_bilitonensis	0.008158931	0.040177379	0.011514905	0.057341058	0.951103505	0.171211791	3.70E-04	0.00690117	0.01759666	0.089717207	0.004135274	0.03428082	1.53E-06	2.95E-05	0.007119176	0.040708575	0.970186527	0.084184535	0.212473205	2	Herbivores Microvores Detritivores
Blenniidae	Scartella_itajobi	2.54E-04	0.002416879	0.003222223	0.019920131	0.956543214	0.137555948	6.51E-04	0.012243931	0.026048706	0.10405541	1.11E-04	0.002225879	3.56E-04	0.011269737	0.012813667	0.058529039	0.973707987	0.064557856	0.184009086	2	Herbivores Microvores Detritivores
Blenniidae	Scartella_springeri	9.15E-04	0.00829646	0.005517855	0.029355465	0.965725104	0.114414472	8.39E-04	0.011247811	0.016215212	0.073949568	5.66E-04	0.0075778	2.93E-04	0.009167052	0.009929579	0.050900026	0.975822144	0.065428161	0.149494376	2	Herbivores Microvores Detritivores
Blenniidae	Scartella_nuchifilis	5.94E-04	0.00588091	0.004714401	0.027728453	0.964206042	0.118248766	5.15E-04	0.006305707	0.019005394	0.081742749	3.50E-04	0.004714651	1.59E-04	0.004829846	0.010456749	0.050715468	0.975448082	0.065368551	0.155323777	2	Herbivores Microvores Detritivores
Blenniidae	Scartella_poiti	9.64E-04	0.008947968	0.005798551	0.033415224	0.969292668	0.105501575	6.04E-04	0.007156652	0.014156166	0.064645267	7.82E-04	0.009803333	1.00E-04	0.003008521	0.00830202	0.041995858	0.977116594	0.064533692	0.13574337	2	Herbivores Microvores Detritivores
Blenniidae	Scartella_caboverdiana	5.40E-04	0.004018993	0.005240533	0.029139735	0.950082844	0.149458043	8.47E-04	0.010308673	0.027151532	0.107011011	4.33E-04	0.007117427	5.15E-04	0.013151874	0.015190251	0.069694087	0.970338094	0.071263836	0.199603366	2	Herbivores Microvores Detritivores
Blenniidae	Scartella_emarginata	0.001356522	0.009063707	0.006467641	0.033718852	0.968571849	0.10482009	8.22E-04	0.011688479	0.012824376	0.059072176	0.001253195	0.014711997	8.09E-05	0.001735042	0.00862349	0.045602978	0.976142402	0.065320713	0.134653594	2	Herbivores Microvores Detritivores
Blenniidae	Hypsoblennius_brevipinnis	7.20E-04	0.003151807	0.002012805	0.009746632	0.991278415	0.037172335	4.52E-05	5.32E-04	0.003470554	0.017530052	1.79E-04	0.001606626	4.35E-07	8.03E-06	0.002293936	0.017894717	0.991064724	0.029768778	0.046011969	2	Herbivores Microvores Detritivores
Blenniidae	Hypsoblennius_invemar	1.92E-04	0.001083392	0.001479047	0.007768814	0.982061008	0.066068255	5.30E-05	5.00E-04	0.010902169	0.047292822	2.72E-05	2.42E-04	6.47E-06	1.61E-04	0.005278836	0.027765056	0.98446588	0.044135968	0.086222887	2	Herbivores Microvores Detritivores
Blenniidae	Hypsoblennius_paytensis	3.33E-04	0.001638758	0.001575695	0.007586261	0.98893232	0.044745105	4.36E-05	4.51E-04	0.005749062	0.026587552	5.79E-05	5.06E-04	1.65E-06	3.85E-05	0.003306478	0.021955181	0.989178419	0.034102656	0.057024118	2	Herbivores Microvores Detritivores
Blenniidae	Hypsoblennius_exstochilus	1.57E-04	9.31E-04	0.0014843	0.008020315	0.976869709	0.08150232	6.27E-05	5.89E-04	0.014722503	0.061611184	2.19E-05	2.21E-04	1.18E-05	2.90E-04	0.006670597	0.032388897	0.981668602	0.049146459	0.107486177	2	Herbivores Microvores Detritivores
Blenniidae	Hypsoblennius_ionthas	4.84E-04	0.002209775	0.001744116	0.008250033	0.990632245	0.039391864	4.32E-05	4.80E-04	0.004304735	0.020744491	1.01E-04	9.02E-04	8.00E-07	1.69E-05	0.002690094	0.019820783	0.990563486	0.030911759	0.049486425	2	Herbivores Microvores Detritivores
Blenniidae	Hypsoblennius_hentz	4.84E-04	0.002209775	0.001744116	0.008250033	0.990632245	0.039391864	4.32E-05	4.80E-04	0.004304735	0.020744491	1.01E-04	9.02E-04	8.00E-07	1.69E-05	0.002690094	0.019820783	0.990563486	0.030911759	0.049486425	2	Herbivores Microvores Detritivores
Blenniidae	Hypsoblennius_jenkinsi	8.71E-04	0.00383121	0.002175152	0.01073292	0.991306595	0.036974513	4.67E-05	5.62E-04	0.003208252	0.01660577	2.35E-04	0.002090816	3.41E-07	5.88E-06	0.002156971	0.017015013	0.991050431	0.029930359	0.045463589	2	Herbivores Microvores Detritivores
Blenniidae	Hypsoblennius_caulopus	3.94E-04	0.001868067	0.001640715	0.007791988	0.989868292	0.041828055	4.31E-05	4.61E-04	0.004989129	0.023498745	7.41E-05	6.56E-04	1.17E-06	2.62E-05	0.002989594	0.020935674	0.989952128	0.03227354	0.052961576	2	Herbivores Microvores Detritivores
Blenniidae	Hypsoblennius_gentilis	0.001256705	0.005877168	0.0025504	0.013041965	0.990937158	0.037997514	5.05E-05	6.26E-04	0.002855849	0.015543333	3.94E-04	0.003433854	2.29E-07	3.53E-06	0.001954866	0.015356865	0.990598174	0.031667727	0.046239122	2	Herbivores Microvores Detritivores
Blenniidae	Hypsoblennius_striatus	3.18E-04	0.001581479	0.001560714	0.007554719	0.988609071	0.045746424	4.39E-05	4.50E-04	0.006002603	0.027620852	5.41E-05	4.70E-04	1.82E-06	4.30E-05	0.003409547	0.022265922	0.988921932	0.034688443	0.05840735	2	Herbivores Microvores Detritivores
Blenniidae	Ecsenius_isos	1.74E-04	9.68E-04	0.00328394	0.015757395	0.910469237	0.225533556	8.91E-04	0.013556771	0.059209456	0.176734113	2.15E-05	2.52E-04	9.83E-05	0.003058176	0.025852474	0.096498843	0.96127933	0.078645188	0.303075554	2	Herbivores Microvores Detritivores
Blenniidae	Mimoblennius_cas	1.29E-04	8.08E-04	0.002296886	0.011329861	0.929065851	0.192989004	4.73E-04	0.008956887	0.046529956	0.151394732	8.80E-05	0.003311009	3.75E-04	0.009075482	0.021042115	0.08467644	0.965959042	0.071519316	0.260072666	2	Herbivores Microvores Detritivores
Blenniidae	Mimoblennius_atrocinctus	3.25E-04	0.001954332	0.002748432	0.01388457	0.955650999	0.144874126	2.57E-04	0.004244605	0.027654155	0.108838538	1.99E-04	0.00710908	1.20E-04	0.004141345	0.013044559	0.063141499	0.974301385	0.06314405	0.192622677	2	Herbivores Microvores Detritivores
Blenniidae	Mimoblennius_rusi	2.05E-04	0.001263792	0.002495948	0.012467024	0.94393437	0.167840302	3.56E-04	0.006540951	0.036051853	0.12939478	1.35E-04	0.004993587	2.00E-04	0.006102083	0.016622732	0.073447661	0.970288996	0.067598058	0.224877553	2	Herbivores Microvores Detritivores
Blenniidae	Mimoblennius_cirrosus	3.84E-04	0.002300026	0.002843897	0.014275777	0.959263135	0.137041582	2.30E-04	0.003586693	0.024991537	0.101438321	2.25E-04	0.007917912	1.01E-04	0.003594193	0.011960591	0.059621152	0.975524009	0.06185402	0.181445236	2	Herbivores Microvores Detritivores
Blenniidae	Aspidontus_dussumieri	0.033623905	0.066730151	0.083047391	0.14580613	0.279475094	0.351488543	0.008600314	0.050374743	0.496063667	0.345248602	0.018289494	0.074097401	0.001832082	0.029635333	0.079068055	0.140365366	0.798348122	0.142399625	0.545033817	8	planktivore
Blenniidae	Meiacanthus_lineatus	0.001362451	0.008656019	0.005110347	0.030932245	0.96677937	0.135844355	2.12E-04	0.003289645	0.019705307	0.103636708	2.36E-04	0.002331738	8.83E-05	0.002789693	0.006506418	0.037517637	0.981207686	0.057302292	0.177925829	2	Herbivores Microvores Detritivores
Blenniidae	Ecsenius_monoculus	3.36E-04	0.002105297	0.002709165	0.012651349	0.949840804	0.169758918	8.25E-04	0.018231364	0.034611083	0.140503506	1.09E-04	0.001711039	1.31E-05	2.51E-04	0.011555222	0.052758737	0.975703858	0.060947754	0.22768986	2	Herbivores Microvores Detritivores
Blenniidae	Chasmodes_bosquianus	0.003346302	0.021523611	0.005901395	0.034102985	0.966919196	0.145876385	1.68E-04	0.003020897	0.017939718	0.10164996	0.001091509	0.013045738	3.83E-07	5.24E-06	0.004633193	0.034411486	0.982463028	0.059351626	0.186017152	2	Herbivores Microvores Detritivores
Blenniidae	Ecsenius_pictus	3.27E-04	0.00273639	0.002821228	0.015732151	0.951906599	0.158552044	4.71E-04	0.011514917	0.031212106	0.125685591	6.93E-05	7.31E-04	2.14E-04	0.005603806	0.012977982	0.06138889	0.974336676	0.062304931	0.212423475	2	Herbivores Microvores Detritivores
Blenniidae	Ecsenius_tigris	2.27E-04	0.001446783	0.002445628	0.015685024	0.967792829	0.116233669	2.29E-04	0.003292506	0.018638776	0.082462651	1.59E-04	0.004980498	4.69E-05	0.001394101	0.010461269	0.049503913	0.978653169	0.055411428	0.151811379	2	Herbivores Microvores Detritivores
Blenniidae	Ecsenius_bimaculatus	2.04E-04	0.001197268	0.00271239	0.015404423	0.957048	0.147027121	4.17E-04	0.011279564	0.027232928	0.114582069	3.49E-05	4.17E-04	2.02E-04	0.007898661	0.012148733	0.05524183	0.976540848	0.058906783	0.195515232	2	Herbivores Microvores Detritivores
Blenniidae	Parablennius_cyclops	7.45E-04	0.005268938	0.004338259	0.026851829	0.969543802	0.117860144	3.07E-04	0.003876204	0.016328067	0.078860221	3.39E-04	0.005054892	6.48E-05	0.001805086	0.008334668	0.046682588	0.979733024	0.057670672	0.151927053	2	Herbivores Microvores Detritivores
Blenniidae	Glyptoparus_delicatulus	0.000386647	0.002441701	0.003979212	0.022511962	0.94638252	0.167731131	8.70E-04	0.011777556	0.032189325	0.124155184	1.41E-04	0.002995815	1.18E-04	0.00437574	0.015933366	0.066702585	0.971045653	0.068852184	0.220628783	2	Herbivores Microvores Detritivores
Blenniidae	Parablennius_goreensis	7.45E-04	0.005741684	0.004900691	0.036467389	0.952791444	0.171676517	4.95E-04	0.006523287	0.032966793	0.140880869	1.80E-04	0.003048662	1.43E-04	0.004539448	0.007778362	0.036217068	0.978627491	0.058941523	0.228182413	2	Herbivores Microvores Detritivores
Blenniidae	Parablennius_salensis	5.69E-04	0.005879852	0.003722472	0.023675347	0.953970492	0.15990481	3.30E-04	0.005035242	0.031527254	0.132097321	4.64E-04	0.006674656	1.31E-04	0.003412927	0.009286434	0.042095362	0.976502164	0.062504497	0.213232074	2	Herbivores Microvores Detritivores
Blenniidae	Praealticus_triangulus	8.44E-04	0.007594682	0.003682793	0.021275306	0.973895025	0.103929078	1.48E-04	0.003438597	0.013083116	0.068376647	9.07E-05	0.001024804	9.99E-06	2.27E-04	0.008246282	0.042723823	0.98110009	0.055355811	0.133511002	2	Herbivores Microvores Detritivores
Blenniidae	Praealticus_poptae	3.02E-04	0.002472132	0.00273968	0.016011766	0.964597305	0.124442545	3.23E-04	0.005507292	0.020518722	0.092205131	7.62E-05	0.0016103	6.71E-05	0.0017642	0.011376036	0.048936583	0.976939419	0.059112465	0.163343339	2	Herbivores Microvores Detritivores
Blenniidae	Parablennius_pilicornis	0.002410574	0.020686179	0.005832544	0.029852006	0.974671663	0.091841076	4.61E-04	0.008937004	0.007878699	0.042754856	0.004227762	0.041222717	2.48E-05	5.43E-04	0.00449338	0.023729956	0.979650026	0.060229303	0.118001736	2	Herbivores Microvores Detritivores
Blenniidae	Enchelyurus_ater	4.76E-04	0.00348935	0.003744701	0.019523017	0.954527905	0.153444404	2.95E-04	0.004365486	0.028313139	0.118951856	5.87E-05	7.75E-04	3.51E-04	0.015148197	0.012232792	0.056408736	0.974256005	0.06402384	0.203762422	2	Herbivores Microvores Detritivores
Blenniidae	Enchelyurus_flavipes	9.60E-04	0.006589794	0.004740642	0.025609493	0.964495362	0.134902678	2.14E-04	0.003525106	0.020353135	0.098625692	1.70E-04	0.002696142	1.79E-04	0.007765359	0.008888095	0.046318323	0.978218074	0.061079551	0.175642861	2	Herbivores Microvores Detritivores
Blenniidae	Enchelyurus_kraussii	3.09E-04	0.002263245	0.003283054	0.016388451	0.944911566	0.168745404	4.16E-04	0.006843904	0.03543456	0.133223126	3.17E-05	3.59E-04	4.38E-04	0.018552917	0.015175654	0.064317861	0.970497111	0.067670418	0.225887323	2	Herbivores Microvores Detritivores
Blenniidae	Enchelyurus_petersi	4.58E-04	0.003359104	0.003697846	0.019212179	0.953788982	0.154672636	3.04E-04	0.004509512	0.028865122	0.120147366	5.54E-05	7.21E-04	3.60E-04	0.015519566	0.012471145	0.057082558	0.973943157	0.064306053	0.205571243	2	Herbivores Microvores Detritivores
Blenniidae	Ecsenius_aequalis	2.99E-04	0.002287725	0.003118334	0.022152982	0.953482657	0.145004811	3.01E-04	0.004515792	0.028212136	0.108248301	5.90E-05	0.001439784	3.58E-04	0.012606289	0.014169843	0.063539889	0.972625151	0.064024657	0.193542707	2	Herbivores Microvores Detritivores
Blenniidae	Blenniella_leopardus	7.23E-04	0.00530181	0.003641977	0.018699471	0.955528538	0.155180055	3.14E-04	0.004712161	0.026840939	0.112470163	1.05E-04	0.001141366	2.34E-04	0.009749575	0.012612683	0.059589965	0.975035851	0.066644806	0.20193487	2	Herbivores Microvores Detritivores
Blenniidae	Parablennius_incognitus	7.26E-04	0.004464797	0.00395062	0.026804348	0.980116994	0.082138292	2.50E-04	0.004286807	0.008931895	0.048845674	1.29E-04	0.001477995	4.24E-06	6.49E-05	0.00589218	0.034690374	0.98422104	0.048037556	0.105332776	2	Herbivores Microvores Detritivores
Blenniidae	Omobranchus_rotundiceps	6.74E-04	0.004701884	0.004375203	0.027520598	0.970921494	0.114728743	4.71E-04	0.015252589	0.015416363	0.082270148	9.10E-05	8.99E-04	1.77E-05	5.07E-04	0.008033568	0.042877832	0.980846506	0.054580893	0.150939618	2	Herbivores Microvores Detritivores
Blenniidae	Parablennius_tentacularis	0.003745414	0.031939308	0.005930702	0.033806268	0.971640125	0.123779291	3.22E-04	0.008199495	0.012633899	0.081616236	0.002371824	0.024521411	6.48E-06	1.83E-04	0.003349282	0.020879813	0.98236783	0.059587439	0.158902604	2	Herbivores Microvores Detritivores
Blenniidae	Parablennius_serratolineatus	0.001170506	0.009462479	0.004368342	0.02350837	0.967331498	0.125593981	3.76E-04	0.006131192	0.018117172	0.091098595	3.53E-04	0.00556115	4.57E-04	0.019151818	0.007826943	0.040247861	0.978648896	0.060818832	0.163615966	2	Herbivores Microvores Detritivores
Blenniidae	Ecsenius_tricolor	7.78E-04	0.005232064	0.004554508	0.021223295	0.937518769	0.194654697	4.44E-04	0.009771697	0.042221503	0.155440274	2.64E-04	0.0033361	8.83E-05	0.002063617	0.014131164	0.064410076	0.971051173	0.070510841	0.258436578	2	Herbivores Microvores Detritivores
Blenniidae	Ecsenius_dentex	3.18E-04	0.002564199	0.003091031	0.018155232	0.948785784	0.159620869	4.45E-04	0.0062766	0.033580824	0.127316881	4.79E-05	4.74E-04	5.63E-05	9.21E-04	0.013675507	0.061222503	0.972089513	0.064989301	0.214040327	2	Herbivores Microvores Detritivores
Blenniidae	Omobranchus_banditus	8.63E-04	0.005680377	0.005313237	0.03021095	0.93770959	0.19648814	6.41E-04	0.011514881	0.039574026	0.149116989	1.41E-04	0.002160959	4.63E-05	0.001047427	0.015713028	0.070646971	0.97146464	0.072617579	0.258684726	2	Herbivores Microvores Detritivores
Blenniidae	Omobranchus_germaini	9.87E-04	0.008532384	0.003921841	0.022172062	0.968789395	0.126850794	3.13E-04	0.004135837	0.016542586	0.089186543	5.03E-04	0.008265509	1.48E-05	4.43E-04	0.008927638	0.052304477	0.980858462	0.057385091	0.1656235	2	Herbivores Microvores Detritivores
Blenniidae	Ecsenius_australianus	4.96E-04	0.002922478	0.003397445	0.017731144	0.959089688	0.145366094	2.41E-04	0.003734008	0.025189884	0.105440366	1.17E-04	0.002382332	1.28E-05	2.19E-04	0.01145674	0.056455249	0.976209522	0.06406898	0.189152764	2	Herbivores Microvores Detritivores
Blenniidae	Hypleurochilus_springeri	2.22E-04	0.00141272	0.003024911	0.020708825	0.960245876	0.14365212	4.52E-04	0.016246459	0.027417487	0.112541807	3.56E-05	3.97E-04	1.78E-05	4.67E-04	0.008583825	0.043325833	0.977633863	0.058369321	0.189404043	2	Herbivores Microvores Detritivores
Blenniidae	Hypleurochilus_fissicornis	7.96E-04	0.004814776	0.004665396	0.033744349	0.97482514	0.116668913	2.55E-04	0.008895878	0.013969402	0.077095069	2.32E-04	0.003832205	2.24E-06	4.41E-05	0.005254306	0.035353027	0.984455909	0.05160507	0.148528815	2	Herbivores Microvores Detritivores
Blenniidae	Hypleurochilus_geminatus	0.001051143	0.006374948	0.005103464	0.036913276	0.97576526	0.115091557	2.12E-04	0.007076523	0.012653454	0.073277962	3.58E-04	0.006174641	1.59E-06	2.86E-05	0.004854349	0.033804733	0.984976528	0.051990415	0.145773523	2	Herbivores Microvores Detritivores
Blenniidae	Hypleurochilus_bananensis	0.001637999	0.010006999	0.005848234	0.041496092	0.976361599	0.113830241	1.57E-04	0.004637724	0.011006413	0.067819792	6.94E-04	0.011584533	1.02E-06	1.75E-05	0.004293427	0.031085144	0.985064762	0.053506978	0.143181389	2	Herbivores Microvores Detritivores
Blenniidae	Hypleurochilus_aequipinnis	5.35E-04	0.00324382	0.004078613	0.02908751	0.972479508	0.120456316	3.21E-04	0.011643485	0.016520299	0.083762937	1.24E-04	0.001795201	3.95E-06	8.85E-05	0.005936701	0.037386699	0.983029795	0.052901747	0.154658094	2	Herbivores Microvores Detritivores
Blenniidae	Hypleurochilus_langi	6.76E-04	0.004086397	0.004417727	0.031820765	0.974022882	0.117955367	2.82E-04	0.010026224	0.014903293	0.079601347	1.79E-04	0.002826742	2.80E-06	5.83E-05	0.005515919	0.036207514	0.983921825	0.051994164	0.150660565	2	Herbivores Microvores Detritivores
Blenniidae	Hypleurochilus_bermudensis	0.001051143	0.006374948	0.005103464	0.036913276	0.97576526	0.115091557	2.12E-04	0.007076523	0.012653454	0.073277962	3.58E-04	0.006174641	1.59E-06	2.86E-05	0.004854349	0.033804733	0.984976528	0.051990415	0.145773523	2	Herbivores Microvores Detritivores
Blenniidae	Hypleurochilus_pseudoaequipinnis	4.29E-04	0.002619919	0.003776827	0.026634845	0.970494048	0.123869028	3.58E-04	0.013095868	0.018440587	0.088736047	8.87E-05	0.001161346	5.62E-06	1.33E-04	0.00640692	0.038529478	0.981980564	0.054113814	0.159972779	2	Herbivores Microvores Detritivores
Blenniidae	Andamia_amphibius	6.92E-04	0.004424782	0.003045974	0.019008739	0.979506996	0.095197694	1.14E-04	0.001379609	0.010821008	0.061593838	2.16E-04	0.00257637	8.20E-05	0.003518726	0.005522371	0.033471574	0.985168637	0.049910673	0.119910723	2	Herbivores Microvores Detritivores
Blenniidae	Ecsenius_fourmanoiri	1.91E-04	9.27E-04	0.002289678	0.013406457	0.966412535	0.124103291	2.36E-04	0.00414635	0.020432999	0.0936925	3.02E-05	4.48E-04	6.80E-05	0.002406416	0.010339668	0.056333978	0.979396772	0.052715433	0.166003627	2	Herbivores Microvores Detritivores
Blenniidae	Ecsenius_bathi	2.76E-04	0.001929493	0.002895677	0.019800841	0.943297197	0.178456624	5.31E-04	0.009695232	0.036598286	0.138703692	3.79E-05	3.86E-04	5.80E-04	0.021346933	0.01578354	0.072285175	0.97292132	0.065047631	0.239282807	2	Herbivores Microvores Detritivores
Blenniidae	Ecsenius_kurti	1.52E-04	8.63E-04	0.003269332	0.022496923	0.931457388	0.193620309	2.09E-04	0.002060255	0.044145331	0.148865555	3.28E-05	5.97E-04	1.61E-04	0.004763802	0.020572911	0.083502061	0.96712869	0.071079885	0.259145758	2	Herbivores Microvores Detritivores
Blenniidae	Salarias_nigrocinctus	4.03E-04	0.003124281	0.003522048	0.024837218	0.969304691	0.112948465	6.50E-04	0.020892538	0.016368328	0.075281158	1.07E-04	0.002024262	7.93E-06	1.32E-04	0.009636382	0.04630236	0.97864094	0.05815855	0.147091056	2	Herbivores Microvores Detritivores
Blenniidae	Hirculops_cornifer	5.06E-04	0.004034527	0.003779728	0.027780115	0.950733465	0.167944105	0.000338513	0.005873839	0.033652437	0.137410768	1.09E-04	0.001921542	3.58E-04	0.013442543	0.010522407	0.050376847	0.9765101	0.060012331	0.225014837	2	Herbivores Microvores Detritivores
Blenniidae	Parablennius_tasmanianus	0.003414139	0.021646433	0.007666553	0.045648232	0.95871503	0.164749698	3.65E-04	0.004707738	0.022807496	0.113762985	9.98E-04	0.011879597	9.39E-07	1.48E-05	0.00603291	0.034171618	0.978887193	0.067568397	0.209684993	2	Herbivores Microvores Detritivores
Blenniidae	Ecsenius_lividanalis	2.80E-04	0.001936239	0.002839279	0.017455321	0.959127011	0.143847417	5.33E-04	0.008512358	0.025148666	0.106979676	8.15E-05	0.002031591	1.36E-04	0.005789342	0.011854098	0.059188798	0.977019578	0.060422745	0.189890984	2	Herbivores Microvores Detritivores
Blenniidae	Ecsenius_alleni	1.54E-04	0.001057494	0.003045424	0.018426046	0.936096367	0.186430334	2.71E-04	0.004416059	0.040096915	0.140888037	1.16E-05	1.06E-04	1.73E-04	0.004557391	0.020151371	0.078998119	0.968293233	0.070269764	0.247441571	2	Herbivores Microvores Detritivores
Blenniidae	Parablennius_thysanius	5.38E-04	0.004013056	0.003961425	0.026349729	0.948964149	0.177530292	3.69E-04	0.006514956	0.036429663	0.144820753	7.30E-05	6.96E-04	1.35E-05	2.94E-04	0.009651637	0.046831231	0.976727502	0.060932618	0.235449883	2	Herbivores Microvores Detritivores
Blenniidae	Parablennius_cornutus	0.004776946	0.027788974	0.0084659	0.048836027	0.959023732	0.160872359	4.07E-04	0.006447234	0.020322342	0.104814703	0.001700031	0.018330865	6.82E-07	1.10E-05	0.005303001	0.030789379	0.977290149	0.072477016	0.203344034	2	Herbivores Microvores Detritivores
Blenniidae	Omox_biporos	4.68E-04	0.003290403	0.004456971	0.024682777	0.91458339	0.227459919	6.06E-04	0.01112221	0.057548578	0.181500224	3.70E-05	4.42E-04	6.37E-05	0.001323097	0.022235701	0.084274062	0.965377469	0.07479693	0.304184449	2	Herbivores Microvores Detritivores
Blenniidae	Omox_lupus	2.32E-04	0.001505986	0.0035306	0.018696348	0.896211755	0.250514139	5.99E-04	0.00935244	0.070850577	0.203307886	1.45E-05	1.33E-04	1.43E-04	0.002619008	0.028419427	0.100287397	0.961263574	0.076306795	0.338519067	2	Herbivores Microvores Detritivores
Blenniidae	Meiacanthus_urostigma	7.22E-04	0.005980568	0.003180189	0.018803023	0.980742942	0.081426758	5.30E-05	6.02E-04	0.009260332	0.053736771	1.31E-04	0.00174867	6.22E-05	0.00230137	0.005848344	0.030263034	0.984347006	0.049753844	0.104076156	2	Herbivores Microvores Detritivores
Blenniidae	Parablennius_intermedius	0.002852022	0.018296809	0.00717102	0.043273815	0.95952365	0.1610169	3.53E-04	0.005199638	0.023176964	0.114589593	9.21E-04	0.012266964	1.50E-06	2.51E-05	0.006000508	0.033413141	0.978983591	0.066415423	0.206297277	2	Herbivores Microvores Detritivores
Blenniidae	Ecsenius_minutus	2.12E-04	0.001552353	0.00292447	0.021015695	0.945532035	0.168849212	6.12E-04	0.007869967	0.035440574	0.132971698	8.67E-05	0.002325891	5.55E-05	0.001725371	0.015136313	0.065156134	0.971610548	0.063862379	0.22572382	2	Herbivores Microvores Detritivores
Blenniidae	Salarias_sibogai	2.91E-04	0.00174784	0.002687943	0.015334732	0.952671543	0.163800457	7.95E-04	0.018306349	0.030288505	0.124950647	5.52E-05	5.88E-04	1.52E-04	0.005810022	0.013058629	0.065765034	0.976486546	0.059542308	0.217659657	2	Herbivores Microvores Detritivores
Blenniidae	Omobranchus_hikkaduwensis	0.001386663	0.009756233	0.006347502	0.033649667	0.947722926	0.180718233	3.56E-04	0.005373257	0.033208925	0.140451714	4.01E-04	0.006846803	1.73E-05	5.94E-04	0.010559732	0.054350732	0.975688499	0.065746397	0.237998641	2	Herbivores Microvores Detritivores
Blenniidae	Parablennius_verryckeni	4.04E-04	0.002290946	0.003967445	0.019659599	0.93363706	0.195802275	3.34E-04	0.005356083	0.043987252	0.157862525	1.45E-04	0.003130296	5.12E-04	0.014016571	0.017012969	0.07055116	0.969749386	0.069063562	0.262418125	2	Herbivores Microvores Detritivores
Blenniidae	Ecsenius_taeniatus	1.16E-04	6.37E-04	0.002487352	0.01494227	0.922538348	0.207857311	0.00140882	0.023997803	0.052430289	0.165700337	5.59E-05	0.001135822	9.07E-05	0.001912549	0.020872936	0.07988929	0.96538528	0.071045732	0.279012691	2	Herbivores Microvores Detritivores
Blenniidae	Salarias_ramosus	0.001745865	0.010596763	0.004174273	0.027251515	0.983099087	0.08126012	1.42E-04	0.002002779	0.006489284	0.047843664	0.001154059	0.015390634	6.63E-06	2.48E-04	0.003188962	0.024195795	0.986632412	0.044859968	0.102827723	2	Herbivores Microvores Detritivores
Blenniidae	Parablennius_yatabei	0.001406257	0.008682681	0.005435915	0.03341129	0.958722715	0.157537952	3.36E-04	0.004231623	0.026039207	0.117899869	2.63E-04	0.002934086	2.63E-06	4.60E-05	0.00779399	0.042247609	0.978419987	0.063419841	0.204258823	2	Herbivores Microvores Detritivores
Blenniidae	Ecsenius_prooculis	2.24E-04	0.001605543	0.003657224	0.026493079	0.947243635	0.165456601	6.64E-04	0.010708961	0.030704385	0.120778992	2.22E-05	2.60E-04	3.94E-04	0.01149454	0.017091416	0.073978714	0.971959946	0.06665952	0.2199719	2	Herbivores Microvores Detritivores
Blenniidae	Praealticus_multistriatus	7.93E-04	0.006899434	0.002834123	0.016827347	0.986205593	0.055859656	6.56E-05	0.001085067	0.005470354	0.030067742	3.10E-04	0.005499612	3.95E-06	7.95E-05	0.004317638	0.021708788	0.986984797	0.042523672	0.069698156	2	Herbivores Microvores Detritivores
Blenniidae	Salarias_ceramensis	0.003913278	0.021219658	0.006105529	0.02696485	0.973398169	0.103556793	1.24E-04	0.001351775	0.008365199	0.0508267	0.002677145	0.031716193	3.44E-05	0.001380669	0.005381897	0.033706878	0.979031639	0.066376638	0.128959466	2	Herbivores Microvores Detritivores
Blenniidae	Antennablennius_velifer	0.001455819	0.012482805	0.008118441	0.047166772	0.962517399	0.130155809	0.001794972	0.028068409	0.013738281	0.071908353	0.001568531	0.016047785	5.99E-04	0.021419442	0.010207179	0.053294756	0.975917525	0.069114633	0.169812724	2	Herbivores Microvores Detritivores
Blenniidae	Aspidontus_taeniatus	0.032810808	0.065332434	0.085291158	0.150332558	0.133206473	0.233791505	0.01163988	0.06352715	0.624197349	0.316068167	0.021541223	0.083961083	0.002653796	0.036428604	0.088659312	0.1546094	0.802890968	0.139459745	0.466628364	8	planktivore
Blenniidae	Atrosalarias_holomelas	0.002577101	0.016732757	0.007867532	0.048067716	0.971833725	0.104436494	0.001150733	0.022542163	0.008086393	0.049576769	0.003844533	0.03731524	2.65E-05	5.75E-04	0.004613452	0.029816921	0.980154335	0.060436629	0.136913414	2	Herbivores Microvores Detritivores
Blenniidae	Blenniella_chrysospilos	0.002002598	0.018996332	0.004607728	0.034499432	0.979314552	0.087143585	0.00102552	0.019999083	0.005062768	0.031007705	0.002000776	0.022426088	6.32E-04	0.017935885	0.005353793	0.036343144	0.984678837	0.052603233	0.112480961	2	Herbivores Microvores Detritivores
Blenniidae	Blenniella_paula	0.002174281	0.019565004	0.006336767	0.043595539	0.97699043	0.098400343	6.22E-04	0.014182635	0.00697295	0.04702271	0.001593973	0.018882425	1.82E-05	4.61E-04	0.005290937	0.032840304	0.983675322	0.056167571	0.125751797	2	Herbivores Microvores Detritivores
Blenniidae	Blenniella_periophthalmus	0.003818907	0.021523102	0.007850155	0.041843839	0.965174026	0.116182012	0.001724151	0.025203042	0.01100309	0.054967928	0.003520361	0.028879934	4.31E-05	9.60E-04	0.006866198	0.035041105	0.973979708	0.07469465	0.146396478	2	Herbivores Microvores Detritivores
Blenniidae	Cirripectes_variolosus	0.001611492	0.009156711	0.007646772	0.039494922	0.958548334	0.132168889	0.001440724	0.018322797	0.016927081	0.079479417	0.002342002	0.024772058	6.44E-04	0.017598871	0.010840013	0.051763498	0.972104177	0.073040665	0.171370496	2	Herbivores Microvores Detritivores
Blenniidae	Entomacrodus_nigricans	0.001148305	0.009433286	0.005251109	0.033773966	0.972101071	0.103080741	0.001079201	0.017796332	0.01071855	0.060225566	0.001574621	0.018624734	7.37E-04	0.020925528	0.0073902	0.042667069	0.980695717	0.058576686	0.135662715	2	Herbivores Microvores Detritivores
Blenniidae	Exallias_brevis	0.002994264	0.016466009	0.012057262	0.064947805	0.957151316	0.13858538	0.001360451	0.017776263	0.012026708	0.066981352	0.00477837	0.041827462	7.65E-05	0.002105804	0.009555097	0.057001701	0.972431102	0.070618634	0.183032556	2	Herbivores Microvores Detritivores
Blenniidae	Istiblennius_edentulus	0.002493421	0.015021922	0.005945625	0.037414006	0.977385681	0.090797031	7.32E-04	0.014431443	0.005123076	0.033774679	0.003082965	0.031611178	4.78E-05	0.001205997	0.005189731	0.033812547	0.982408714	0.05768739	0.11559659	2	Herbivores Microvores Detritivores
Blenniidae	Meiacanthus_kamoharai	4.34E-04	0.00291106	0.005003714	0.032845516	0.965146367	0.114953779	0.001414378	0.015889365	0.014686981	0.069379172	0.001819309	0.021841341	1.03E-04	0.002040561	0.011392577	0.060813236	0.976089504	0.063160767	0.153450554	2	Herbivores Microvores Detritivores
Blenniidae	Ophioblennius_atlanticus	0.006206988	0.035710832	0.010160045	0.050533923	0.960512739	0.129172554	0.00117581	0.017263455	0.008652718	0.050406289	0.00726463	0.052986071	9.42E-05	0.003117175	0.005932844	0.036802094	0.972878295	0.07423217	0.165906434	2	Herbivores Microvores Detritivores
Blenniidae	Parablennius_marmoreus	0.001558352	0.012720568	0.007510068	0.037867608	0.954993894	0.135596646	0.001463924	0.020466137	0.018400691	0.083165877	0.003998477	0.035765333	0.001182437	0.026872915	0.010892157	0.049579993	0.969627414	0.073630672	0.178261418	2	Herbivores Microvores Detritivores
Blenniidae	Petroscirtes_mitratus	0.003782977	0.018881895	0.018842668	0.072880754	0.918160536	0.188234184	0.003656733	0.038959681	0.028136717	0.098287176	0.003175395	0.028414608	2.68E-04	0.008217089	0.023977178	0.087206122	0.948852622	0.094949488	0.246491952	2	Herbivores Microvores Detritivores
Blenniidae	Plagiotremus_rhinorhynchos	0.142508642	0.16528553	0.239656971	0.242070219	0.153107283	0.246196509	0.022282983	0.085737746	0.187652896	0.245373911	0.042836612	0.122115244	0.002267592	0.028460529	0.209687022	0.233246225	0.693352653	0.116935581	0.533118441	7	crustacivore
Blenniidae	Salarias_fasciatus	0.001936943	0.010892133	0.006874162	0.043359113	0.972417881	0.106628823	5.97E-04	0.008980938	0.008251411	0.053232659	0.004422878	0.041786349	1.77E-04	0.005658566	0.005322893	0.03537185	0.98073122	0.059709718	0.138967681	2	Herbivores Microvores Detritivores
Blenniidae	Salarias_luctuosus	3.93E-04	0.003947068	0.006221813	0.039831764	0.957707885	0.135358785	0.001054868	0.013511455	0.019016345	0.085046083	6.12E-04	0.012476073	3.83E-04	0.009540537	0.014610863	0.070521189	0.974316789	0.066627337	0.180442393	2	Herbivores Microvores Detritivores
Blenniidae	Salarias_sinuosus	6.23E-04	0.004649633	0.006303717	0.039991208	0.95767687	0.13105208	0.001709252	0.028401926	0.017504278	0.075968453	0.00142671	0.018805783	8.87E-04	0.01653718	0.013868967	0.06719976	0.973673072	0.066754136	0.174689387	2	Herbivores Microvores Detritivores
Blenniidae	Scartella_cristata	0.002911518	0.01749782	0.011541111	0.05504412	0.95062738	0.147137261	0.001948118	0.025135186	0.016727988	0.075425421	0.004308634	0.03575117	3.84E-04	0.008951378	0.011550985	0.058450958	0.967242759	0.081818749	0.189949893	2	Herbivores Microvores Detritivores
Bothidae	Arnoglossus_tenuis	0.151886912	0.104788647	0.561774308	0.218700609	3.10E-04	0.005377903	0.002348605	0.015334715	0.131424926	0.181934564	4.96E-04	0.003336503	5.90E-04	0.009199888	0.151169648	0.16808161	0.729806798	0.090823476	0.347162895	7	crustacivore
Bothidae	Arnoglossus_macrolophus	0.173284464	0.122435218	0.58117449	0.221677139	0.001365887	0.025692537	0.003201885	0.022488241	0.11018176	0.167507023	7.37E-04	0.004867159	7.87E-04	0.012577348	0.129268284	0.158842327	0.741311679	0.094056785	0.344627814	7	crustacivore
Bothidae	Grammatobothus_pennatus	0.2007413	0.17356057	0.631904521	0.257753031	0.004485668	0.045112414	0.005981648	0.042093224	0.06880824	0.146830384	0.004858295	0.030705403	0.003790065	0.037395175	0.079430264	0.13892179	0.792602463	0.105845208	0.378901718	7	crustacivore
Bothidae	Bothus_podas	0.571433094	0.20435634	0.402923878	0.205674118	1.34E-04	0.001978358	8.46E-04	0.007331165	0.008499246	0.021884721	0.004700607	0.026700975	2.68E-04	0.00882551	0.011195009	0.023114079	0.834037926	0.042748756	0.293129749	4	piscivore
Bothidae	Bothus_maculiferus	0.314570593	0.212383676	0.592614315	0.244827813	0.002705759	0.032134676	0.004635574	0.034525666	0.036367181	0.089997496	0.005837353	0.039681781	0.001842313	0.029626492	0.041426913	0.080869302	0.803766275	0.08364839	0.352652675	7	crustacivore
Bothidae	Bothus_robinsi	0.38999056	0.177682552	0.532241845	0.190651422	1.42E-04	0.00147457	0.001489306	0.01360852	0.032155081	0.066784755	0.001679906	0.00979004	3.38E-04	0.007470486	0.041962924	0.067306477	0.789473804	0.069732714	0.277936033	7	crustacivore
Bothidae	Bothus_guibei	0.421941984	0.199989731	0.510160601	0.213259959	4.38E-04	0.00518196	0.001823286	0.012297191	0.027932939	0.064442851	0.002898204	0.017739302	4.06E-04	0.006394719	0.034399612	0.063977042	0.801093653	0.068585299	0.307010251	7	crustacivore
Bothidae	Bothus_leopardinus	0.353954709	0.190985238	0.548294297	0.215216534	7.22E-04	0.011793813	0.002526338	0.02152183	0.040518391	0.088404481	0.002163566	0.011332332	0.001031635	0.020506504	0.050789086	0.084122374	0.784602509	0.076804971	0.314382992	7	crustacivore
Bothidae	Bothus_mellissi	0.336814136	0.191365111	0.55019923	0.22097569	0.001142063	0.020710793	0.00318707	0.02640095	0.047273455	0.102509088	0.002278336	0.015562326	0.001268055	0.016323286	0.057837655	0.10021327	0.781713589	0.081173896	0.32807965	7	crustacivore
Bothidae	Asterorhombus_filifer	0.427658741	0.215305091	0.44143153	0.234930853	0.002893781	0.032892589	0.004475841	0.031366331	0.052102639	0.105162893	0.004291345	0.030040436	0.001553919	0.019910175	0.065592203	0.11039199	0.771862585	0.083863662	0.357993052	7	crustacivore
Bothidae	Asterorhombus_intermedius	0.39630442	0.230476631	0.417030769	0.257714931	0.006903573	0.05767616	0.008413961	0.049902519	0.074154026	0.145150623	0.006557328	0.041700545	0.003736428	0.036529259	0.086899495	0.141800433	0.760932677	0.09200625	0.411828426	7	crustacivore
Bothidae	Bothus_lunatus	0.652338062	0.206006816	0.296681675	0.203229446	0.001947274	0.02145995	0.002578806	0.023633546	0.016487768	0.050755611	0.009556523	0.044257868	0.001047484	0.015082157	0.019362409	0.046978282	0.827209524	0.063982473	0.302868637	4	piscivore
Bothidae	Bothus_mancus	0.681738655	0.200437091	0.275726623	0.197794579	0.002313465	0.024551832	0.00200106	0.019151456	0.011031688	0.031400108	0.010747627	0.053434139	8.93E-04	0.012410152	0.015547804	0.041115082	0.837054464	0.059230965	0.2931773	4	piscivore
Bothidae	Bothus_ocellatus	0.215341794	0.175472536	0.632304832	0.247450713	0.00370521	0.040812707	0.006782771	0.044852913	0.063453104	0.135603142	0.003413269	0.025400099	0.003223501	0.03592744	0.071775519	0.124756171	0.790392242	0.098105793	0.362750861	7	crustacivore
Bothidae	Bothus_pantherinus	0.478210735	0.233987923	0.466952367	0.242682456	0.001748102	0.020851186	0.002494136	0.025344423	0.018550205	0.057668514	0.008127666	0.04809665	0.001835088	0.026516735	0.022081701	0.050705951	0.819001391	0.063953362	0.351618274	4	piscivore
Bothidae	Grammatobothus_polyophthalmus	0.233643233	0.195748142	0.621482956	0.263653245	0.0056153	0.048353852	0.006419121	0.043296749	0.056142381	0.130798891	0.008026897	0.047166053	0.003867728	0.03540321	0.064802383	0.123702351	0.798516029	0.103618587	0.384618925	7	crustacivore
Bythitidae	Dinematichthys_iluocoeteoides	0.030766614	0.074207266	0.111505053	0.185283113	0.012990093	0.073399063	0.01612482	0.081189114	0.078512042	0.168375035	0.011529823	0.067571505	0.006703963	0.053192999	0.731867592	0.282203096	0.856609837	0.115656501	0.408900707	5	microinvertivore
Callionymidae	Diplogrammus_infulatus	0.02497946	0.054426892	0.111895093	0.182296905	0.009519539	0.064870164	0.009699208	0.058896185	0.065999936	0.153183879	0.010763477	0.057591843	0.005554971	0.046200095	0.761588317	0.263161327	0.865269289	0.112660153	0.376884333	5	microinvertivore
Carangidae	Caranx_senegallus	0.954130017	0.062169081	0.028430814	0.045181608	1.03E-04	0.001433392	6.13E-04	0.007585953	0.008795826	0.030663177	0.004453788	0.02512434	5.33E-05	8.15E-04	0.0034205	0.010970288	0.953139242	0.048338062	0.087512554	4	piscivore
Carangidae	Ulua_mentalis	0.954394846	0.059128534	0.029771721	0.04316604	1.60E-04	0.003124358	5.82E-04	0.015028969	0.007807263	0.026364797	0.004304533	0.023779139	8.24E-05	0.002934784	0.002896934	0.010956282	0.953189306	0.046439952	0.083572275	4	piscivore
Carangidae	Scomberoides_lysan	0.890979646	0.162788607	0.045613678	0.079184681	0.002572418	0.032958555	0.002962301	0.035732504	0.00675847	0.02491507	0.046734836	0.141466293	4.40E-04	0.007114566	0.00393838	0.013540968	0.925128322	0.067629292	0.23664503	4	piscivore
Carangidae	Scomberoides_tala	0.883407192	0.121705126	0.069107105	0.09449345	6.37E-04	0.012615658	0.001728798	0.020165553	0.016898473	0.044564531	0.017678212	0.062477045	3.06E-04	0.005748897	0.010237498	0.024976117	0.900872971	0.0738831	0.175650759	4	piscivore
Carangidae	Scomberoides_commersonnianus	0.92833073	0.109377031	0.035114705	0.055985509	4.41E-04	0.009759938	7.48E-04	0.01148183	0.003197494	0.009179502	0.029852195	0.095427635	1.10E-04	0.002514426	0.002205857	0.006367444	0.940499857	0.059074851	0.156723847	4	piscivore
Carangidae	Trachinotus_teraia	0.871620943	0.114702559	0.060742385	0.074719749	1.29E-04	0.001800458	5.55E-04	0.005288374	0.014781598	0.034397217	0.042615354	0.085970756	8.74E-05	0.002646295	0.009467543	0.023055728	0.884021485	0.075642087	0.166983938	4	piscivore
Carangidae	Trachinotus_ovatus	0.874772276	0.113822689	0.058519011	0.072461869	1.21E-04	0.001675401	5.24E-04	0.005046196	0.013551953	0.031910219	0.043711881	0.087555086	8.30E-05	0.002543642	0.008716195	0.021428206	0.886595217	0.07496085	0.1654823	4	piscivore
Carangidae	Trachinotus_anak	0.871334079	0.114789975	0.060938764	0.074918297	1.30E-04	0.00181177	5.58E-04	0.005309961	0.014893469	0.034621794	0.042521895	0.085836263	8.77E-05	0.002655411	0.009535705	0.023202426	0.883792207	0.075702925	0.167131398	4	piscivore
Carangidae	Trachinotus_stilbe	0.652154469	0.23059117	0.125360057	0.145416635	0.00201875	0.030249268	0.003424843	0.027814455	0.105607249	0.179570137	0.05197155	0.138092142	0.001001785	0.016686008	0.058461297	0.115158572	0.792061018	0.094216774	0.375315522	4	piscivore
Carangidae	Trachinotus_maxillosus	0.836011989	0.184538853	0.049692238	0.071654674	4.71E-04	0.007940299	6.76E-04	0.006748057	0.010499297	0.029436635	0.095209371	0.179503073	2.34E-04	0.00769364	0.007206186	0.022259202	0.88438225	0.077467724	0.270074245	4	piscivore
Carangidae	Trachinotus_blochii	0.798966746	0.218922707	0.030429813	0.04624074	1.40E-04	0.002381216	3.63E-04	0.00400176	0.003850367	0.012027612	0.163689622	0.222710637	7.30E-05	0.00250753	0.002487705	0.007803538	0.884219086	0.069384919	0.316067898	4	piscivore
Carangidae	Trachinotus_carolinus	0.838553211	0.142924297	0.065711005	0.083205822	2.63E-04	0.004036638	8.36E-04	0.00798182	0.019118722	0.045894348	0.06332259	0.118099352	1.35E-04	0.003905147	0.01206066	0.030248729	0.866233329	0.081334694	0.210747601	4	piscivore
Carangidae	Trachinotus_rhodopus	0.835338415	0.14857061	0.071168486	0.095667953	5.15E-04	0.005948478	0.001339674	0.012134053	0.023701419	0.057813591	0.0522063	0.10870935	2.01E-04	0.003554946	0.0155303	0.041781476	0.8674127	0.083298649	0.219833269	4	piscivore
Carangidae	Trachinotus_goreensis	0.84206441	0.13511282	0.071586294	0.090983129	3.06E-04	0.003863359	0.001004587	0.008683031	0.023157619	0.052917078	0.046612481	0.094736228	1.56E-04	0.004006035	0.015113408	0.037057289	0.866863811	0.081930359	0.199469761	4	piscivore
Carangidae	Trachinotus_africanus	0.877291746	0.134573623	0.041541488	0.059245257	1.54E-04	0.001937281	4.36E-04	0.004309535	0.006562929	0.017872275	0.069371386	0.125791382	8.59E-05	0.002516138	0.004556914	0.012854741	0.899953795	0.072609867	0.19482518	4	piscivore
Carangidae	Trachinotus_coppingeri	0.8164256	0.170096928	0.071257808	0.102733316	0.001739765	0.022643911	0.002056673	0.018791163	0.026637078	0.06589076	0.064965285	0.133903999	4.86E-04	0.008194415	0.016431843	0.046158881	0.864167078	0.08610106	0.254602863	4	piscivore
Carangidae	Trachinotus_mookalee	0.833912795	0.199232715	0.042365413	0.062278995	4.12E-04	0.008050479	6.44E-04	0.00810967	0.007897071	0.023641782	0.109357494	0.197417225	2.46E-04	0.005575235	0.00516467	0.017587937	0.891954972	0.075411796	0.28909486	4	piscivore
Carangidae	Trachinotus_botla	0.847823644	0.152005914	0.05800344	0.084439535	8.09E-04	0.01195383	0.001054681	0.009402907	0.015179124	0.039437695	0.06689372	0.131143839	2.54E-04	0.00529302	0.009982453	0.028135041	0.881379549	0.079979019	0.223697958	4	piscivore
Carangidae	Elagatis_bipinnulata	0.978254483	0.024922419	0.016849945	0.021032131	1.73E-06	1.92E-05	3.71E-05	3.69E-04	9.14E-04	0.002618058	0.003511922	0.011780113	1.87E-06	5.17E-05	4.29E-04	0.001135569	0.975344233	0.027338407	0.034792696	4	piscivore
Carangidae	Seriolina_nigrofasciata	0.871133259	0.128693289	0.077258484	0.09704633	3.22E-04	0.008162982	0.001398041	0.019657885	0.034573644	0.084557599	0.004395966	0.021275427	1.33E-04	0.002392539	0.010785085	0.036820659	0.894799477	0.07091203	0.188141266	4	piscivore
Carangidae	Seriola_fasciata	0.826241721	0.183102313	0.08955807	0.122998616	0.001235496	0.021170014	0.003148185	0.037275092	0.056827223	0.139629922	0.006584645	0.032319794	8.41E-04	0.015222628	0.015563808	0.054301034	0.881795077	0.077363078	0.272422711	4	piscivore
Carangidae	Seriola_carpenteri	0.844053166	0.169862924	0.083280486	0.116381528	0.001099759	0.019108651	0.002857857	0.035310932	0.048033354	0.124008489	0.006881848	0.033092853	6.86E-04	0.012655347	0.013107746	0.048773932	0.889642069	0.075700836	0.25104257	4	piscivore
Carangidae	Seriola_rivoliana	0.947064175	0.07945471	0.032298452	0.054849142	2.70E-04	0.003623797	9.65E-04	0.017175964	0.005296733	0.021018233	0.012247255	0.048777242	9.67E-05	0.002626348	0.001762285	0.017244131	0.950444594	0.054180314	0.112937453	4	piscivore
Carangidae	Carangoides_plagiotaenia	0.838098376	0.158270159	0.071178344	0.091270962	3.21E-04	0.005544159	0.002047973	0.02795847	0.064116875	0.131599574	0.003012397	0.023021031	2.60E-04	0.00632121	0.020964725	0.051814617	0.872346846	0.078357625	0.234020028	4	piscivore
Carangidae	Seriola_hippos	0.948228619	0.073425238	0.033368203	0.054109251	1.72E-04	0.002408565	8.09E-04	0.014245544	0.005431947	0.020269897	0.010058138	0.040750438	7.39E-05	0.002083403	0.001858325	0.016507934	0.95010383	0.05326372	0.104288699	4	piscivore
Carangidae	Naucrates_ductor	0.846810818	0.161749441	0.083721708	0.112968048	8.13E-04	0.015860041	0.002424011	0.031605593	0.046675278	0.117071621	0.005938096	0.029125331	4.62E-04	0.00821724	0.013155758	0.047012162	0.888324223	0.075048345	0.238761034	4	piscivore
Carangidae	Seriola_zonata	0.86233652	0.149581849	0.077746342	0.106699395	7.12E-04	0.013992386	0.002204771	0.029814016	0.039346995	0.103141605	0.006187624	0.029788838	3.75E-04	0.006746765	0.011091113	0.042228868	0.895940767	0.073143385	0.2195416	4	piscivore
Carangidae	Seriola_quinqueradiata	0.948228619	0.073425238	0.033368203	0.054109251	1.72E-04	0.002408565	8.09E-04	0.014245544	0.005431947	0.020269897	0.010058138	0.040750438	7.39E-05	0.002083403	0.001858325	0.016507934	0.95010383	0.05326372	0.104288699	4	piscivore
Carangidae	Seriola_lalandi	0.964262369	0.071873481	0.016916727	0.030965312	9.83E-05	0.00169061	3.77E-04	0.00733088	0.001228436	0.005357309	0.016587242	0.063948959	3.56E-05	0.001226475	4.94E-04	0.007218087	0.967085222	0.043937927	0.101749806	4	piscivore
Carangidae	Carangoides_equula	0.829624778	0.157041418	0.068644392	0.087039016	4.99E-04	0.009418012	0.0018065	0.014309404	0.074312135	0.136600057	0.002661676	0.014277444	8.53E-04	0.016640243	0.021598395	0.054205772	0.868050256	0.079662124	0.233687483	4	piscivore
Carangidae	Pseudocaranx_wrighti	0.900015119	0.110440909	0.048389676	0.067732021	4.89E-04	0.009065811	0.001268139	0.011155762	0.035082005	0.08455376	0.00401236	0.019205384	5.81E-04	0.012766997	0.010163482	0.033567444	0.911012361	0.067733484	0.160621964	4	piscivore
Carangidae	Carangoides_oblongus	0.821502404	0.165158084	0.076928514	0.098214389	9.39E-04	0.022895272	0.002100784	0.024386481	0.072191326	0.135939272	0.002205915	0.011455011	3.18E-04	0.006611015	0.023814794	0.057074774	0.861758041	0.081028006	0.244855245	4	piscivore
Carangidae	Pseudocaranx_chilensis	0.886767607	0.116539643	0.051835175	0.073720551	5.46E-04	0.009587777	0.001451411	0.013816046	0.042084233	0.086438446	0.004767269	0.022083333	3.79E-04	0.008679872	0.012169711	0.039713001	0.900576755	0.071002505	0.170031638	4	piscivore
Carangidae	Selar_boops	0.496778983	0.24947901	0.102747701	0.125928403	7.29E-04	0.011961064	0.003790578	0.025129313	0.317395166	0.283700938	0.001384512	0.010509383	9.83E-04	0.015781779	0.076191475	0.130737877	0.767965609	0.090459335	0.420488305	4	piscivore
Carangidae	Carangoides_praeustus	0.521068064	0.255225913	0.113967594	0.13836564	7.78E-04	0.014185244	0.004182425	0.034730279	0.275143052	0.282713389	0.001458181	0.010445353	0.002169668	0.038693715	0.081233365	0.134837867	0.772763927	0.093383856	0.430589306	4	piscivore
Carangidae	Carangoides_coeruleopinnatus	0.793573209	0.160678976	0.082240461	0.094285918	1.62E-04	0.002342131	0.001978823	0.017468581	0.089820496	0.13741236	0.002278182	0.01259525	1.41E-04	0.001826317	0.029806083	0.058585651	0.840942429	0.084053669	0.239780348	4	piscivore
Carangidae	Caranx_rhonchus	0.888488061	0.100615577	0.048427062	0.060326152	3.23E-05	4.52E-04	6.65E-04	0.005198528	0.05036377	0.082471028	0.002228837	0.013796643	5.23E-05	9.26E-04	0.009742485	0.020707282	0.894659078	0.069094509	0.145641456	4	piscivore
Carangidae	Trachurus_indicus	0.705996093	0.218477701	0.09504416	0.116804754	0.001287673	0.026688518	0.003022872	0.030412537	0.145532687	0.206034814	0.002656739	0.018684721	8.44E-04	0.014055004	0.045616011	0.09425243	0.817234903	0.086320721	0.338959559	4	piscivore
Carangidae	Decapterus_kurroides	0.797468923	0.157405661	0.066039137	0.078846061	6.52E-05	0.001123284	0.001116274	0.008233183	0.112926517	0.14687952	0.001878278	0.012913304	8.56E-05	0.001328074	0.020420044	0.040564354	0.842449549	0.079970909	0.233344955	4	piscivore
Carangidae	Decapterus_macrosoma	0.673876729	0.207111456	0.080576332	0.094774344	1.20E-04	0.002406822	0.001642865	0.011335855	0.206342999	0.211029662	0.001560426	0.012143221	1.31E-04	0.001736216	0.035749207	0.06655391	0.798310042	0.081543987	0.318001634	4	piscivore
Carangidae	Decapterus_maruadsi	0.57945886	0.229229398	0.086993731	0.103470664	1.71E-04	0.003643951	0.002015702	0.013473124	0.282045835	0.247772932	0.001341936	0.01157429	1.78E-04	0.002230769	0.04779567	0.085340663	0.777752147	0.083256966	0.363676358	4	piscivore
Carangidae	Trachurus_delagoa	0.673876729	0.207111456	0.080576332	0.094774344	1.20E-04	0.002406822	0.001642865	0.011335855	0.206342999	0.211029662	0.001560426	0.012143221	1.31E-04	0.001736216	0.035749207	0.06655391	0.798310042	0.081543987	0.318001634	4	piscivore
Carangidae	Trachurus_novaezelandiae	0.849118193	0.121722444	0.05949068	0.070386346	4.21E-05	6.70E-04	8.66E-04	0.006555844	0.072993103	0.104324064	0.001826801	0.011514992	6.41E-05	0.00108519	0.015599232	0.031285653	0.867049323	0.076080856	0.178353845	4	piscivore
Carangidae	Trachurus_japonicus	0.849118193	0.121722444	0.05949068	0.070386346	4.21E-05	6.70E-04	8.66E-04	0.006555844	0.072993103	0.104324064	0.001826801	0.011514992	6.41E-05	0.00108519	0.015599232	0.031285653	0.867049323	0.076080856	0.178353845	4	piscivore
Carangidae	Seriola_peruana	0.881914543	0.117361655	0.055311435	0.072583963	0.001044571	0.01965659	0.001611772	0.019620656	0.042630356	0.0860547	0.002822913	0.014927613	5.64E-04	0.017426424	0.014100453	0.033238115	0.894269485	0.074401313	0.169853581	4	piscivore
Carangidae	Trachurus_trachurus	0.924707467	0.068784762	0.039641482	0.049714249	1.90E-05	2.40E-04	4.50E-04	0.003554541	0.026707613	0.046457458	0.002183737	0.01245433	3.53E-05	6.76E-04	0.00625536	0.013600025	0.921986084	0.058158087	0.098561482	4	piscivore
Carangidae	Carangoides_dinema	0.959845453	0.038497514	0.027286409	0.034076409	1.10E-05	1.03E-04	2.80E-04	0.002961939	0.007378776	0.014527764	0.001749907	0.007132633	1.21E-05	1.48E-04	0.003436237	0.007580286	0.955175539	0.040144906	0.054511071	4	piscivore
Carangidae	Uraspis_uraspis	0.666864082	0.205937145	0.09856382	0.107558895	1.39E-04	0.001956705	0.002605856	0.018893965	0.165095721	0.202322854	0.001070035	0.005731013	2.60E-04	0.003037748	0.065401881	0.106434479	0.790469597	0.087432048	0.326565066	4	piscivore
Carangidae	Uraspis_helvola	0.916828979	0.070318652	0.045948357	0.053958812	2.70E-05	2.81E-04	6.43E-04	0.005740436	0.024459837	0.043443633	0.001538199	0.006663577	3.11E-05	3.74E-04	0.010523278	0.021430345	0.913792758	0.061896605	0.101392555	4	piscivore
Carangidae	Parastromateus_niger	0.947754015	0.048692105	0.033147063	0.041456871	2.05E-05	2.10E-04	4.11E-04	0.00401003	0.011561481	0.02247383	0.001900276	0.007900427	2.05E-05	2.58E-04	0.005184946	0.011363508	0.94278622	0.048414594	0.069299375	4	piscivore
Carangidae	Carangoides_humerosus	0.557221768	0.247118061	0.116993272	0.135758367	6.61E-04	0.018433144	0.003582042	0.025057409	0.238481943	0.263829264	0.001789392	0.013987849	5.28E-04	0.008294208	0.08074292	0.133091602	0.773540434	0.090521814	0.409937841	4	piscivore
Carangidae	Atropus_atropos	0.631115802	0.218398743	0.101699605	0.112543163	3.05E-04	0.004070217	0.003126738	0.019825807	0.188040753	0.220405273	0.001134501	0.007256957	4.57E-04	0.005593394	0.074120078	0.119941961	0.781374559	0.087479	0.351883662	4	piscivore
Carangidae	Pantolabus_radiatus	0.77769304	0.181576231	0.086307585	0.105517737	6.26E-04	0.016821913	0.002478957	0.020630827	0.095055203	0.155841598	0.002850059	0.020821016	4.16E-04	0.007260281	0.034572802	0.078326583	0.839491244	0.083860871	0.275173422	4	piscivore
Carangidae	Carangoides_hedlandensis	0.729841715	0.182410096	0.089038972	0.098404566	1.92E-04	0.002504095	0.002270556	0.014794192	0.126607996	0.168318146	0.001263629	0.007246479	2.12E-04	0.002333544	0.050573339	0.089368923	0.811421602	0.085905703	0.282059922	4	piscivore
Carangidae	Carangoides_armatus	0.915277453	0.072273267	0.046233319	0.054626675	4.37E-05	5.66E-04	6.74E-04	0.005673143	0.025089545	0.044812508	0.001610776	0.007241594	3.10E-05	3.04E-04	0.011039959	0.02445571	0.912587408	0.062407976	0.104397222	4	piscivore
Carangidae	Carangoides_talamparoides	0.881954375	0.101123639	0.056031282	0.067476865	1.61E-04	0.002168616	0.00115369	0.008937806	0.041353166	0.073507318	0.001936703	0.009370054	7.29E-05	7.08E-04	0.017336886	0.040026598	0.889477885	0.071938943	0.148180494	4	piscivore
Carangidae	Carangoides_malabaricus	0.914542202	0.077090992	0.045765045	0.056534557	1.04E-04	0.001404978	8.16E-04	0.00707247	0.025537905	0.048870498	0.002077146	0.009482334	4.67E-05	4.58E-04	0.011111118	0.027461156	0.913514495	0.063158959	0.111461815	4	piscivore
Carangidae	Carangoides_bajad	0.865943048	0.136586194	0.057971585	0.081429384	0.001399644	0.021364428	0.002578319	0.021480654	0.048920229	0.104463769	0.003627517	0.017041509	7.17E-04	0.011313202	0.018842502	0.055704482	0.889350642	0.074777665	0.201589831	4	piscivore
Carangidae	Alectis_ciliaris	0.983362571	0.02018182	0.012232666	0.017075803	3.73E-06	3.81E-05	9.67E-05	0.001808442	0.001293929	0.003079106	0.002349019	0.008906107	3.61E-06	5.12E-05	6.58E-04	0.001704679	0.981106473	0.022186212	0.028175681	4	piscivore
Carangidae	Alectis_alexandrina	0.969979368	0.030470899	0.021536937	0.02740512	7.18E-06	6.69E-05	1.92E-04	0.002513253	0.004396615	0.009166497	0.001763456	0.006948725	7.16E-06	8.46E-05	0.002117363	0.00494172	0.966095009	0.032897014	0.042925219	4	piscivore
Carangidae	Alectis_indica	0.985142628	0.019045002	0.010718702	0.015336974	3.28E-06	3.52E-05	8.38E-05	0.001687744	9.76E-04	0.002398671	0.002570939	0.009853213	3.15E-06	4.72E-05	5.01E-04	0.001331797	0.983126485	0.020954346	0.026559366	4	piscivore
Carangidae	Pseudocaranx_dinjerra	0.482101159	0.258776364	0.119107559	0.148323082	0.002221641	0.036568849	0.004692512	0.033711305	0.287191836	0.297092617	0.001350795	0.008266915	0.003702986	0.046917204	0.099631512	0.165140784	0.771109678	0.093803738	0.457431681	4	piscivore
Carangidae	Caranx_fischeri	0.861471299	0.134088997	0.065324034	0.082442026	5.50E-04	0.013843736	0.001359828	0.012678069	0.05256459	0.107053652	0.002709372	0.01552687	1.59E-04	0.004366925	0.015861629	0.037216953	0.882795303	0.075052437	0.195536874	4	piscivore
Carangidae	Selene_vomer	0.883153169	0.091772156	0.057120083	0.064007417	3.47E-05	3.90E-04	8.37E-04	0.00659784	0.040456841	0.065356603	0.001309736	0.006058309	3.81E-05	3.80E-04	0.017050022	0.03312127	0.886402114	0.071423285	0.13404519	4	piscivore
Carangidae	Selaroides_leptolepis	0.555078388	0.225395269	0.112326032	0.12080304	1.69E-04	0.001752548	0.003351026	0.020633509	0.231876175	0.239889469	7.91E-04	0.005340656	4.46E-04	0.006137479	0.095962325	0.134606837	0.757858286	0.08589575	0.376241098	4	piscivore
Carangidae	Alepes_kleinii	0.366394204	0.234886301	0.120636096	0.14181522	4.18E-04	0.005361167	0.00548907	0.032525568	0.353697116	0.304282868	5.93E-04	0.004307165	0.001676839	0.025877306	0.151095556	0.194622597	0.741268542	0.09175199	0.455548012	4	piscivore
Carangidae	Alepes_djedaba	0.840239348	0.122900648	0.070384646	0.079988342	8.73E-05	9.41E-04	0.00152858	0.011201632	0.059316543	0.094123721	0.001443343	0.007513712	8.89E-05	8.49E-04	0.026911301	0.048610057	0.859354522	0.080826939	0.181406875	4	piscivore
Carangidae	Chloroscombrus_chrysurus	0.938666465	0.054327384	0.037855774	0.045064908	1.60E-05	1.38E-04	4.41E-04	0.003753628	0.014810091	0.027647821	0.001314997	0.005743454	1.97E-05	2.20E-04	0.006875513	0.013535638	0.933586022	0.051790471	0.077311515	4	piscivore
Carangidae	Megalaspis_cordyla	0.957640647	0.040932259	0.02848709	0.035710516	1.56E-05	1.80E-04	2.90E-04	0.002544916	0.008295895	0.016965637	0.001336544	0.005567652	1.39E-05	1.80E-04	0.003919874	0.008079117	0.952968656	0.041900661	0.057804289	4	piscivore
Carangidae	Caranx_tille	0.95682507	0.042478056	0.028676491	0.036662476	2.61E-05	3.62E-04	3.12E-04	0.002680943	0.008669716	0.01832739	0.001384962	0.005932466	1.67E-05	2.24E-04	0.004088673	0.008577616	0.952286213	0.042914177	0.060004617	4	piscivore
Carangidae	Gnathanodon_speciosus	0.978029483	0.025063843	0.016365487	0.022739378	1.52E-05	2.74E-04	1.36E-04	0.001360756	0.002508282	0.006013328	0.001681646	0.006381863	7.14E-06	1.07E-04	0.001257188	0.002890421	0.975106407	0.027408793	0.035106357	4	piscivore
Carangidae	Caranx_hippos	0.97294429	0.03554522	0.018167791	0.028203096	3.59E-04	0.010176919	2.32E-04	0.001955154	0.00346412	0.010439653	0.003328877	0.015331078	3.53E-05	6.20E-04	0.001468081	0.004019185	0.970257181	0.034650961	0.05026764	4	piscivore
Carangidae	Caranx_heberi	0.955278058	0.051264928	0.027806279	0.04085612	1.33E-04	0.001352577	4.79E-04	0.003625284	0.009612813	0.027173501	0.002515453	0.010694054	8.24E-05	0.001077441	0.004093088	0.010710611	0.952342822	0.046843846	0.07266999	4	piscivore
Carangidae	Caranx_lugubris	0.964159248	0.042005743	0.02336233	0.035161921	1.12E-04	0.001197372	3.53E-04	0.002757374	0.006411266	0.017905205	0.002723726	0.011622152	5.33E-05	6.62E-04	0.002824916	0.007608732	0.960820242	0.041389561	0.059362291	4	piscivore
Carangidae	Caranx_bucculentus	0.931059543	0.069695494	0.038978029	0.05247815	1.91E-04	0.002337607	7.33E-04	0.005361226	0.018419921	0.04199037	0.001805976	0.008042499	7.09E-05	9.71E-04	0.008741604	0.019999793	0.929341162	0.058550063	0.099370182	4	piscivore
Carangidae	Caranx_caballus	0.877709151	0.128713718	0.054404927	0.077926296	0.001827697	0.024672992	0.002284939	0.016959617	0.042167636	0.094622321	0.00309533	0.015472989	5.30E-04	0.007846061	0.017980592	0.045709703	0.895974778	0.076396407	0.186761475	4	piscivore
Carangidae	Atule_mate	0.685441332	0.222798447	0.104086335	0.134093426	0.002629101	0.029719988	0.009253851	0.058897813	0.127089496	0.190702152	0.005939362	0.034425259	0.002213377	0.025381184	0.063347146	0.114833223	0.807358593	0.092114473	0.351220312	4	piscivore
Carangidae	Carangoides_bartholomaei	0.947839388	0.073988843	0.028263126	0.047175951	0.001253401	0.017553508	0.001003238	0.011295295	0.0106601	0.038352604	0.006675397	0.037116772	3.67E-04	0.005862966	0.003937978	0.012556192	0.949343027	0.051757963	0.105717728	4	piscivore
Carangidae	Carangoides_chrysophrys	0.904913459	0.115886395	0.043252815	0.067077101	0.002012561	0.025320012	0.002033467	0.024006737	0.028481432	0.075825046	0.00860007	0.043205981	8.04E-04	0.017703307	0.009902513	0.034709428	0.917685402	0.067221536	0.168168862	4	piscivore
Carangidae	Carangoides_ferdau	0.902434951	0.114300974	0.045067023	0.069015456	0.001670016	0.023641338	0.001855496	0.020401143	0.030028712	0.07785782	0.008541816	0.044499099	2.34E-04	0.002927799	0.010167828	0.030414466	0.916362178	0.068394764	0.166669094	4	piscivore
Carangidae	Carangoides_fulvoguttatus	0.952493343	0.07841094	0.024010459	0.042587746	0.002002759	0.025421517	0.001757121	0.023437926	0.006567556	0.031097651	0.010194498	0.046519982	2.45E-04	0.007824752	0.002729629	0.015123726	0.955690892	0.050035433	0.112154839	4	piscivore
Carangidae	Carangoides_gymnostethus	0.936994405	0.082984248	0.033326339	0.056620084	0.001275624	0.020627203	0.001139819	0.010658585	0.013695139	0.040076368	0.007747195	0.03636507	3.19E-04	0.004961878	0.005502627	0.023881433	0.939943847	0.057380249	0.118973875	4	piscivore
Carangidae	Carangoides_orthogrammus	0.913957017	0.103873127	0.043004789	0.068045326	0.001586605	0.024120738	0.001724155	0.015869504	0.022384432	0.0598656	0.008321327	0.043080221	2.66E-04	0.003781939	0.008755933	0.029190229	0.922534525	0.065534997	0.150198575	4	piscivore
Carangidae	Caranx_crysos	0.915374152	0.09995464	0.042068864	0.064674421	0.00199263	0.024246038	0.001797757	0.014258455	0.023824525	0.064512423	0.004579213	0.021989594	3.23E-04	0.004381923	0.010039734	0.030994982	0.922317747	0.066989081	0.143492752	4	piscivore
Carangidae	Caranx_ignobilis	0.974982716	0.047411917	0.012981579	0.024032566	9.37E-04	0.019587645	2.71E-04	0.002884255	0.001976968	0.007403417	0.007938041	0.03560365	1.23E-04	0.00246453	7.90E-04	0.003140032	0.974547928	0.035305167	0.067496763	4	piscivore
Carangidae	Caranx_latus	0.947650752	0.078395433	0.027636244	0.044251233	0.001604256	0.029107106	0.001189943	0.013975093	0.010170559	0.037098518	0.007569558	0.044585376	3.09E-04	0.006253029	0.003869377	0.011288444	0.949779189	0.052006286	0.112593195	4	piscivore
Carangidae	Caranx_melampygus	0.958116042	0.070544091	0.0218319	0.037343753	0.001482647	0.020162606	4.86E-04	0.005765413	0.006026468	0.024911771	0.00936536	0.050351932	4.49E-04	0.009261189	0.002242819	0.007615627	0.959971706	0.046545314	0.100550863	4	piscivore
Carangidae	Caranx_papuensis	0.938397921	0.085094022	0.03222912	0.052605422	0.002162682	0.030291119	8.27E-04	0.00827761	0.013190665	0.042454334	0.007212562	0.038438004	6.58E-04	0.015742237	0.005321681	0.017671174	0.942293299	0.05693278	0.121796276	4	piscivore
Carangidae	Caranx_ruber	0.923075308	0.087648856	0.038811437	0.059567177	0.001647192	0.023905122	0.00185267	0.017268782	0.019969596	0.050329959	0.005241095	0.028197646	3.06E-04	0.004436384	0.009096642	0.024676251	0.926447314	0.06412758	0.126716404	4	piscivore
Carangidae	Caranx_sexfasciatus	0.956286991	0.073602858	0.023182682	0.042897084	0.001915987	0.030481332	6.02E-04	0.005405645	0.007327392	0.031057376	0.008012392	0.040779639	4.86E-04	0.012597155	0.002186863	0.008248139	0.958172377	0.048188141	0.105214699	4	piscivore
Carangidae	Decapterus_punctatus	0.304521544	0.260584789	0.05583988	0.102732391	0.001774196	0.020621651	0.00488505	0.038970827	0.589703318	0.319761418	0.004231442	0.034193331	0.001843839	0.026283273	0.03720073	0.091687041	0.818736867	0.108943395	0.439222297	8	planktivore
Carangidae	Oligoplites_saurus	0.687156862	0.232422105	0.133163285	0.161578379	0.0058954	0.051095625	0.006536949	0.042098311	0.079663316	0.154921162	0.022699232	0.08606575	0.002260796	0.024571461	0.06262416	0.119818707	0.812614836	0.097508385	0.361771747	4	piscivore
Carangidae	Pseudocaranx_dentex	0.934582587	0.104154738	0.02851553	0.052234662	0.002176529	0.025644493	0.00173498	0.022214999	0.013320713	0.04986903	0.01489504	0.065627752	0.001376198	0.026291174	0.003398424	0.018633617	0.944233053	0.058014016	0.150200449	4	piscivore
Carangidae	Scomberoides_tol	0.80956058	0.189006615	0.090685602	0.129795202	0.004093056	0.041358645	0.006526104	0.056352415	0.038663057	0.100396165	0.027581034	0.095636853	0.001963201	0.028123656	0.020927366	0.053579344	0.870092373	0.085665319	0.283450014	4	piscivore
Carangidae	Selar_crumenophthalmus	0.866510031	0.153702885	0.054083183	0.087091449	0.002552766	0.031935205	0.003167169	0.030182925	0.047485659	0.111569146	0.011155674	0.052714472	0.001338197	0.02140924	0.013707322	0.05180195	0.89783643	0.075334285	0.226955174	4	piscivore
Carangidae	Seriola_dumerili	0.923153405	0.131350321	0.033396281	0.067302722	0.002923653	0.037194726	0.002823692	0.03419766	0.007534666	0.036253303	0.027475683	0.096655881	5.89E-04	0.012668121	0.002104033	0.023611734	0.943341035	0.062269158	0.188971287	4	piscivore
Carangidae	Trachinotus_baillonii	0.78534214	0.193204821	0.079275667	0.115317459	0.003349102	0.034972168	0.003488456	0.031660079	0.037657042	0.092685362	0.068290057	0.144966056	9.13E-04	0.012748184	0.021684911	0.061619017	0.853870097	0.088757996	0.293967321	4	piscivore
Carangidae	Trachinotus_falcatus	0.363551755	0.318781532	0.017098238	0.04088603	0.002770203	0.039421739	0.001385717	0.020109413	0.003441854	0.019015993	0.609735502	0.337288914	2.80E-04	0.006171146	0.00173669	0.009212723	0.878722756	0.075963624	0.468508454	6	macroinvertivore
Carangidae	Trachinotus_goodei	0.753321758	0.209495495	0.093266446	0.13126746	0.004500996	0.042717343	0.004682106	0.035219185	0.050630326	0.116090554	0.061732126	0.139918891	0.001462611	0.021524719	0.030403632	0.078177409	0.838357892	0.092800633	0.322201807	4	piscivore
Chaetodontidae	Amphichaetodon_howensis	0.068169314	0.056277594	0.143604041	0.114677428	1.28E-04	0.001227017	0.16401826	0.163315783	0.150480535	0.134797099	0.001826746	0.00877336	4.30E-04	0.003614666	0.471343329	0.190680887	0.634369903	0.096272519	0.312427794	5	microinvertivore
Chaetodontidae	Amphichaetodon_melbae	0.036912565	0.033806875	0.109210786	0.094593743	1.15E-04	0.001164401	0.162308372	0.165874645	0.17454386	0.147949014	9.24E-04	0.004545722	4.81E-04	0.00362628	0.51550397	0.196577467	0.670541324	0.094233191	0.313324208	5	microinvertivore
Chaetodontidae	Coradion_melanopus	0.040759476	0.036733981	0.114334935	0.097716997	1.17E-04	0.001167729	0.162701473	0.165269077	0.170811749	0.145810133	0.001030777	0.005061255	4.71E-04	0.003571354	0.50977386	0.195562677	0.664893605	0.094822206	0.312661086	5	microinvertivore
Chaetodontidae	Coradion_altivelis	0.068169314	0.056277594	0.143604041	0.114677428	1.28E-04	0.001227017	0.16401826	0.163315783	0.150480535	0.134797099	0.001826746	0.00877336	4.30E-04	0.003614666	0.471343329	0.190680887	0.634369903	0.096272519	0.312427794	5	microinvertivore
Chaetodontidae	Coradion_chrysozonus	0.040759476	0.036733981	0.114334935	0.097716997	1.17E-04	0.001167729	0.162701473	0.165269077	0.170811749	0.145810133	0.001030777	0.005061255	4.71E-04	0.003571354	0.50977386	0.195562677	0.664893605	0.094822206	0.312661086	5	microinvertivore
Chaetodontidae	Chelmonops_curiosus	0.168374866	0.113786368	0.201321034	0.144784379	1.52E-04	0.001591257	0.158518476	0.16348068	0.107673149	0.11223421	0.005077245	0.021857287	3.91E-04	0.004603162	0.358491966	0.178073847	0.590868381	0.088572292	0.324721515	5	microinvertivore
Chaetodontidae	Chelmonops_truncatus	0.11458983	0.085314397	0.176675746	0.13234986	1.42E-04	0.001385651	0.162769189	0.16312148	0.12739171	0.123037531	0.003272226	0.014943893	4.06E-04	0.004071471	0.414754182	0.185004505	0.605231016	0.093550076	0.317821281	5	microinvertivore
Chaetodontidae	Chelmon_muelleri	0.096070578	0.074271651	0.165212645	0.12638019	1.37E-04	0.001318302	0.163631001	0.163038975	0.135606213	0.127230082	0.002682536	0.012508396	4.13E-04	0.003877346	0.436247628	0.18720152	0.61446076	0.095010211	0.31539669	5	microinvertivore
Chaetodontidae	Chelmon_marginalis	0.068169314	0.056277594	0.143604041	0.114677428	1.28E-04	0.001227017	0.16401826	0.163315783	0.150480535	0.134797099	0.001826746	0.00877336	4.30E-04	0.003614666	0.471343329	0.190680887	0.634369903	0.096272519	0.312427794	5	microinvertivore
Chaetodontidae	Chelmon_rostratus	0.090170736	0.070607929	0.161132068	0.124217317	1.35E-04	0.00129768	0.163816097	0.163039751	0.138456231	0.128671031	0.002498205	0.011725241	4.15E-04	0.003816916	0.44337618	0.187903097	0.617963909	0.09540285	0.31466637	5	microinvertivore
Chaetodontidae	Hemitaurichthys_polylepis	0.036468701	0.058643886	0.076999915	0.123076906	0.002941406	0.030464285	0.071590119	0.149085171	0.678976646	0.27825933	0.004091796	0.023908387	0.005049401	0.043410584	0.123882016	0.162754399	0.792910195	0.14546878	0.384856896	8	planktivore
Chaetodontidae	Hemitaurichthys_multispinosus	0.056485647	0.084454441	0.091703882	0.132231178	0.002057729	0.018267768	0.074040547	0.145692145	0.638268324	0.280851893	0.006917139	0.039723055	0.004479772	0.041047224	0.126046959	0.158785196	0.765755459	0.146610946	0.391830154	8	planktivore
Chaetodontidae	Heniochus_intermedius	0.053430328	0.06299355	0.124357495	0.135576764	5.88E-04	0.011286699	0.303201656	0.299154728	0.231819898	0.235905132	0.00292535	0.021857164	0.001854268	0.021660407	0.281822846	0.230220202	0.682496033	0.130820869	0.470711874	3	corallivore
Chaetodontidae	Johnrandallia_nigrirostris	0.069034903	0.077630622	0.141560274	0.148135812	7.16E-04	0.012827532	0.328825983	0.285500212	0.204015043	0.209480057	0.004292941	0.025102814	0.001468587	0.01600161	0.250085976	0.210596474	0.658443279	0.123420499	0.44583026	3	corallivore
Chaetodontidae	Heniochus_diphreutes	0.082881647	0.086576551	0.157238314	0.153288792	6.36E-04	0.011367993	0.284611552	0.265810533	0.208101506	0.204513981	0.004763768	0.026345269	0.001309249	0.014353276	0.260458292	0.206522922	0.640994279	0.116903346	0.432614377	3	corallivore
Chaetodontidae	Heniochus_acuminatus	0.124448397	0.11742858	0.181273221	0.167116279	6.51E-04	0.010844582	0.279198688	0.265461	0.175133915	0.186002153	0.007442566	0.036906413	0.001146281	0.013388518	0.230706258	0.192575737	0.625742899	0.118101612	0.430729638	3	corallivore
Chaetodontidae	Heniochus_singularius	0.180633477	0.152188135	0.201459208	0.178148402	6.51E-04	0.009766033	0.267577789	0.26428734	0.141923705	0.165449788	0.011491764	0.050480326	0.001018693	0.013045653	0.19524444	0.174749922	0.620730451	0.116781023	0.430663297	3	corallivore
Chaetodontidae	Parachaetodon_ocellatus	0.054531994	0.060403686	0.130517353	0.135622514	3.51E-04	0.003781826	0.302775203	0.289193276	0.211915521	0.213176517	0.002776662	0.018100377	0.001551117	0.019935358	0.295580936	0.225929865	0.670879194	0.125420233	0.450447221	3	corallivore
Chaetodontidae	Heniochus_monoceros	0.113629442	0.109873896	0.175955956	0.164145655	6.48E-04	0.011019713	0.280964029	0.265601627	0.182756891	0.190450689	0.006724896	0.034261773	0.001180079	0.013520653	0.238140247	0.196186187	0.628524803	0.117992567	0.431043953	3	corallivore
Chaetodontidae	Heniochus_varius	0.06434158	0.071027124	0.142471785	0.144241753	6.21E-04	0.011391633	0.285308152	0.265854191	0.227348563	0.215248617	0.003623631	0.021172756	0.001429028	0.015569798	0.27485637	0.213469463	0.652993132	0.115525343	0.435029469	3	corallivore
Chaetodontidae	Heniochus_pleurotaenia	0.047855207	0.056052453	0.126058408	0.133651531	6.00E-04	0.01118999	0.284263549	0.266038518	0.248334535	0.226033926	0.002631621	0.016308133	0.001589433	0.017625196	0.288667201	0.220254667	0.667400672	0.113515086	0.438276596	5	microinvertivore
Chaetodontidae	Roa_excelsa	0.033696503	0.040986115	0.103382292	0.11546003	4.84E-04	0.006615264	0.276758056	0.279082831	0.252012159	0.242325005	0.001708218	0.011754895	0.001749568	0.019787092	0.33020907	0.246474651	0.697359919	0.11884106	0.461457188	5	microinvertivore
Chaetodontidae	Roa_jayakari	0.040469946	0.047752616	0.112089533	0.121712913	4.98E-04	0.006846695	0.278143622	0.27837273	0.241800965	0.236507028	0.002069496	0.013706041	0.001655797	0.018417757	0.323272393	0.242061633	0.688525497	0.120520477	0.457918199	5	microinvertivore
Chaetodontidae	Roa_australis	0.016987496	0.022889146	0.075404017	0.093494771	4.48E-04	0.006104269	0.268790135	0.281548902	0.287337136	0.26186025	8.40E-04	0.006916182	0.002151859	0.025351111	0.34804179	0.260164309	0.727851804	0.112850675	0.47488841	5	microinvertivore
Chaetodontidae	Prognathodes_falcifer	0.023321417	0.030664714	0.050046965	0.070832592	1.48E-04	0.001352387	0.339255017	0.260816138	0.080559106	0.105190373	0.001028133	0.005961594	4.27E-04	0.004281611	0.505214117	0.2453225	0.749602207	0.100344598	0.381164642	5	microinvertivore
Chaetodontidae	Prognathodes_carlhubbsi	0.012893856	0.020611996	0.039698152	0.064072715	2.18E-04	0.002571029	0.297555459	0.264925913	0.091829112	0.125372333	7.25E-04	0.004982485	7.18E-04	0.006333829	0.556362012	0.260198314	0.777394638	0.097358402	0.397754754	5	microinvertivore
Chaetodontidae	Prognathodes_aya	0.023321417	0.030664714	0.050046965	0.070832592	1.48E-04	0.001352387	0.339255017	0.260816138	0.080559106	0.105190373	0.001028133	0.005961594	4.27E-04	0.004281611	0.505214117	0.2453225	0.749602207	0.100344598	0.381164642	5	microinvertivore
Chaetodontidae	Prognathodes_guyanensis	0.018129423	0.028187968	0.048051353	0.079275818	8.81E-04	0.015752996	0.282189866	0.265092855	0.08765867	0.124842686	0.001134465	0.006322485	0.001030922	0.009191544	0.560924456	0.265247022	0.774378357	0.107336772	0.404558689	5	microinvertivore
Chaetodontidae	Prognathodes_dichrous	0.028651869	0.039248904	0.05806633	0.086785557	3.78E-04	0.004137931	0.304632765	0.266027126	0.080103507	0.113345557	0.001799698	0.010550262	7.11E-04	0.007941004	0.525656535	0.257184142	0.752842503	0.108615545	0.398779424	5	microinvertivore
Chaetodontidae	Prognathodes_marcellae	0.011765	0.018692364	0.039721849	0.066432823	3.51E-04	0.004249393	0.255365172	0.255747432	0.094980924	0.13207784	7.31E-04	0.004964047	8.59E-04	0.008032604	0.596226011	0.262509375	0.788270234	0.10202271	0.395768143	5	microinvertivore
Chaetodontidae	Prognathodes_guyotensis	0.024379213	0.035931498	0.056002834	0.088459722	6.96E-04	0.011447752	0.282457613	0.264141171	0.083808294	0.121094798	0.001762239	0.010438664	0.001415206	0.019384868	0.549478378	0.263274545	0.76460848	0.110345959	0.404326574	5	microinvertivore
Chaetodontidae	Prognathodes_brasiliensis	0.052083114	0.063824723	0.071770669	0.096996689	2.84E-04	0.003410189	0.339029748	0.275746739	0.070343305	0.104475088	0.003007811	0.016670223	7.10E-04	0.009125052	0.462771353	0.253517306	0.723477569	0.113953023	0.406296785	5	microinvertivore
Chaetodontidae	Prognathodes_obliquus	0.024324667	0.035627033	0.055356465	0.08943105	0.001001015	0.015951932	0.288584155	0.267299228	0.084648374	0.123579267	0.002246835	0.017247017	0.001109654	0.013023356	0.542728834	0.264924547	0.763514447	0.110539276	0.408527181	5	microinvertivore
Chaetodontidae	Chaetodon_robustus	0.00645185	0.009695118	0.011210293	0.017410478	2.44E-05	3.24E-04	0.834157991	0.131428664	0.027928873	0.03782934	1.68E-04	0.001009504	7.06E-05	7.05E-04	0.119987719	0.102658247	0.854914571	0.08833587	0.172168551	3	corallivore
Chaetodontidae	Chaetodon_smithi	0.016167113	0.035295617	0.020202264	0.049557672	5.02E-04	0.007090955	0.744035715	0.297372916	0.056080492	0.12360979	0.001421729	0.010592468	2.76E-04	0.003681988	0.16131431	0.215392022	0.85434315	0.12732829	0.392404813	3	corallivore
Chaetodontidae	Chaetodon_hoefleri	0.035937249	0.047848558	0.024753844	0.03822339	3.12E-05	3.53E-04	0.827114702	0.149469614	0.019770026	0.033249892	0.001234385	0.006002818	7.57E-05	8.72E-04	0.091082889	0.092049384	0.835269849	0.116303122	0.188963594	3	corallivore
Chaetodontidae	Chaetodon_interruptus	0.019176064	0.038938561	0.023386113	0.057985223	5.96E-04	0.007932086	0.760609735	0.250386526	0.089042635	0.14634238	0.002965053	0.023986806	7.95E-04	0.008295812	0.103430096	0.149345377	0.837208999	0.131541377	0.33466274	3	corallivore
Chaetodontidae	Chaetodon_trichrous	0.008833459	0.018637028	0.023134126	0.051162795	6.96E-04	0.008343119	0.298362563	0.291133838	0.466747216	0.321544883	8.86E-04	0.007970572	0.002458757	0.028197641	0.198882213	0.22387936	0.786399374	0.111477454	0.492102841	8	planktivore
Chaetodontidae	Chaetodon_andamanensis	0.005920668	0.012853145	0.008890112	0.020496719	3.21E-05	4.06E-04	0.861138492	0.158909964	0.030720763	0.064174346	2.20E-04	0.001609366	1.06E-04	0.001069723	0.092971438	0.111816349	0.884601692	0.100224272	0.206065128	3	corallivore
Chaetodontidae	Chaetodon_xanthurus	0.008231624	0.01272736	0.014366542	0.025133574	6.78E-05	7.14E-04	0.73285331	0.188054143	0.055269334	0.068077893	3.66E-04	0.002431831	1.49E-04	0.0012417	0.188696132	0.149305126	0.807730471	0.091115114	0.25118246	3	corallivore
Chaetodontidae	Chaetodon_mertensii	0.005996979	0.009493574	0.012438594	0.02181809	6.58E-05	7.18E-04	0.72171041	0.195751983	0.060255908	0.073089875	2.61E-04	0.001863424	1.55E-04	0.001165871	0.199116576	0.157724145	0.808140223	0.088947117	0.262886627	3	corallivore
Chaetodontidae	Chaetodon_madagaskariensis	0.006691125	0.010504201	0.013074636	0.022907089	6.64E-05	7.15E-04	0.725925012	0.192694703	0.05841092	0.071151602	2.93E-04	0.002039958	1.52E-04	0.001183206	0.195386824	0.154539676	0.807998219	0.089567404	0.258297224	3	corallivore
Chaetodontidae	Chaetodon_paucifasciatus	0.008231624	0.01272736	0.014366542	0.025133574	6.78E-05	7.14E-04	0.73285331	0.188054143	0.055269334	0.068077893	3.66E-04	0.002431831	1.49E-04	0.0012417	0.188696132	0.149305126	0.807730471	0.091115114	0.25118246	3	corallivore
Chaetodontidae	Chaetodon_mitratus	0.008231624	0.01272736	0.014366542	0.025133574	6.78E-05	7.14E-04	0.73285331	0.188054143	0.055269334	0.068077893	3.66E-04	0.002431831	1.49E-04	0.0012417	0.188696132	0.149305126	0.807730471	0.091115114	0.25118246	3	corallivore
Chaetodontidae	Chaetodon_burgessi	0.008231624	0.01272736	0.014366542	0.025133574	6.78E-05	7.14E-04	0.73285331	0.188054143	0.055269334	0.068077893	3.66E-04	0.002431831	1.49E-04	0.0012417	0.188696132	0.149305126	0.807730471	0.091115114	0.25118246	3	corallivore
Chaetodontidae	Chaetodon_tinkeri	0.009986816	0.015235825	0.015685506	0.02736494	6.93E-05	7.17E-04	0.738024787	0.185317015	0.052700739	0.065835111	4.54E-04	0.002880972	1.48E-04	0.001322731	0.182931039	0.145597277	0.807262505	0.093150765	0.246711895	3	corallivore
Chaetodontidae	Chaetodon_argentatus	0.022411363	0.032553025	0.02271777	0.03861899	7.91E-05	7.82E-04	0.74547677	0.191103399	0.044600767	0.061294798	0.001185407	0.006496209	1.63E-04	0.00194193	0.163365742	0.141756887	0.800399313	0.108187092	0.250938808	3	corallivore
Chaetodontidae	Chaetodon_pelewensis	0.004298768	0.010558066	0.009492821	0.026465356	5.15E-04	0.007501127	0.835345395	0.186193081	0.051899722	0.090048131	4.93E-04	0.005740548	5.88E-04	0.005047947	0.097367009	0.129229289	0.876004674	0.106640078	0.245770887	3	corallivore
Chaetodontidae	Chaetodon_punctatofasciatus	0.003842836	0.009541113	0.00906716	0.025640875	5.21E-04	0.007760242	0.832343221	0.188998788	0.053922156	0.093171646	4.36E-04	0.005269398	6.82E-04	0.006160567	0.099185317	0.131453565	0.875460708	0.106503839	0.250111905	3	corallivore
Chaetodontidae	Chaetodon_triangulum	0.008905489	0.020984032	0.013973456	0.040304066	8.73E-04	0.019132128	0.773509376	0.277742601	0.064298415	0.14709806	0.001089542	0.014384903	6.32E-04	0.006944672	0.136717796	0.193743244	0.872704307	0.118631532	0.372828615	3	corallivore
Chaetodontidae	Chaetodon_guentheri	0.036001852	0.056546805	0.045527003	0.077349942	0.002080483	0.025924283	0.34468923	0.267129305	0.229764427	0.207455648	0.004637941	0.029951531	0.001426442	0.019861561	0.335872622	0.221790437	0.703326894	0.099800862	0.418008503	3	corallivore
Chaetodontidae	Chaetodon_sanctaehelenae	0.036380487	0.056580297	0.046371556	0.076403412	0.001896414	0.02343627	0.338219568	0.268333593	0.201882212	0.193448007	0.004690623	0.02931392	0.001433271	0.017146118	0.36912587	0.233423148	0.707791549	0.100548175	0.4179148	5	microinvertivore
Chaetodontidae	Chaetodon_dolosus	0.021405181	0.036359939	0.035368153	0.060088029	0.001442862	0.018028055	0.331631498	0.258319533	0.232383364	0.205515628	0.002498305	0.018527939	0.001349569	0.015546248	0.373921069	0.230065548	0.719686793	0.089304241	0.409558797	5	microinvertivore
Chaetodontidae	Chaetodon_reticulatus	0.005928017	0.014979465	0.008595073	0.027004957	8.95E-05	0.001017256	0.916568113	0.139698177	0.016161707	0.044548662	3.89E-04	0.003269123	5.90E-04	0.009256292	0.051679387	0.100254245	0.930084501	0.092965523	0.1805606	3	corallivore
Chaetodontidae	Chaetodon_gardineri	0.008419519	0.018090839	0.011949686	0.029420768	6.20E-05	7.21E-04	0.83077951	0.215575133	0.027489461	0.063816922	4.43E-04	0.003198293	2.69E-04	0.003439727	0.120587791	0.171612794	0.88558331	0.106485368	0.284976542	3	corallivore
Chaetodontidae	Chaetodon_meyeri	0.007900213	0.019727034	0.009697531	0.029676988	1.01E-04	0.001192492	0.917488527	0.138446751	0.014840362	0.041804711	5.60E-04	0.004480278	5.33E-04	0.00806918	0.048879377	0.095940417	0.929170198	0.095610898	0.177415294	3	corallivore
Chaetodontidae	Chaetodon_lunulatus	0.003050187	0.008216933	0.006583437	0.019411189	7.31E-05	9.37E-04	0.913536961	0.142033081	0.019037087	0.0514806	3.52E-04	0.006242359	3.10E-04	0.003075249	0.05705721	0.109843347	0.931002228	0.088434327	0.188103228	3	corallivore
Chaetodontidae	Chaetodon_marleyi	0.012726617	0.028168032	0.013619082	0.030612694	1.44E-04	0.001563878	0.841758524	0.206749382	0.026931935	0.066827065	0.001675829	0.020004614	7.62E-04	0.015327259	0.102381473	0.152999773	0.884571183	0.116237346	0.270163329	3	corallivore
Chaetodontidae	Chaetodon_austriacus	0.002820933	0.008558181	0.007412789	0.024583694	1.77E-04	0.002281306	0.894743069	0.174704918	0.026686705	0.077318608	5.04E-04	0.009295783	9.34E-04	0.010690739	0.066721044	0.131336201	0.926295622	0.094244646	0.23373635	3	corallivore
Chaetodontidae	Chaetodon_larvatus	0.001519077	0.003613082	0.003148914	0.007136236	1.18E-05	2.22E-04	0.940598892	0.08362652	0.012311501	0.026214632	4.25E-05	3.04E-04	4.43E-05	4.40E-04	0.042323074	0.065008872	0.94102303	0.070081156	0.109412387	3	corallivore
Chaetodontidae	Chaetodon_nippon	0.007792707	0.019790386	0.012378061	0.030315179	2.49E-04	0.003242592	0.771093926	0.272076884	0.050666253	0.11374246	5.26E-04	0.006459071	2.53E-04	0.002942086	0.157042058	0.206955343	0.869897402	0.112538616	0.362167436	3	corallivore
Chaetodontidae	Chaetodon_baronessa	0.003136368	0.007143362	0.004125357	0.008787672	1.25E-05	2.14E-04	0.950493981	0.067090162	0.008996768	0.019482273	9.15E-05	6.16E-04	3.24E-05	3.97E-04	0.033111219	0.048833272	0.947497182	0.063986448	0.085989362	3	corallivore
Chaetodontidae	Chaetodon_melapterus	0.004866845	0.011664913	0.010396935	0.026204233	2.08E-04	0.003824945	0.767528931	0.270156913	0.057503379	0.130715794	3.99E-04	0.00700761	9.78E-04	0.016930144	0.158119413	0.206179904	0.872467822	0.110039477	0.365724798	3	corallivore
Chaetodontidae	Chaetodon_tricinctus	0.002346582	0.005953599	0.003466927	0.008323112	1.56E-05	2.50E-04	0.956001271	0.066533723	0.008785547	0.020999504	7.91E-05	5.84E-04	3.33E-05	3.52E-04	0.029271741	0.048919454	0.953922071	0.061927924	0.085825843	3	corallivore
Chaetodontidae	Chaetodon_rainfordi	0.002319174	0.005935517	0.003437518	0.008331652	1.63E-05	2.62E-04	0.95655249	0.066417218	0.008730261	0.02108372	7.92E-05	5.88E-04	3.36E-05	3.58E-04	0.02883139	0.048789271	0.954562225	0.06165504	0.085681689	3	corallivore
Chaetodontidae	Chaetodon_octofasciatus	0.001326832	0.003511709	0.002797944	0.007099868	1.51E-05	2.55E-04	0.949527144	0.079416849	0.011278401	0.026787348	4.37E-05	3.41E-04	4.45E-05	4.21E-04	0.03496644	0.061050068	0.949938739	0.066400673	0.103994267	3	corallivore
Chaetodontidae	Chaetodon_aureofasciatus	0.001467263	0.003859211	0.002899751	0.007294801	1.52E-05	2.55E-04	0.95113891	0.076477929	0.010718618	0.025499454	4.86E-05	3.76E-04	4.18E-05	4.01E-04	0.033669854	0.058437508	0.950977265	0.065301512	0.099912529	3	corallivore
Chaetodontidae	Chaetodon_zanzibarensis	0.001339839	0.004238261	0.003077054	0.009224874	1.53E-04	0.004907553	0.9437584	0.105056386	0.01527681	0.047289144	8.85E-05	9.55E-04	2.11E-04	0.00335872	0.036096061	0.077253054	0.951173048	0.072102868	0.139213789	3	corallivore
Chaetodontidae	Chaetodon_ocellatus	0.007653574	0.01619491	0.007423972	0.016143516	6.12E-05	0.001279037	0.927543419	0.093051577	0.009648706	0.020957922	2.99E-04	0.00300336	6.87E-05	0.001655838	0.047301079	0.065092691	0.926393446	0.082108508	0.117775953	3	corallivore
Chaetodontidae	Chaetodon_leucopleura	0.011749539	0.024457124	0.015765112	0.041685144	9.74E-05	0.00107853	0.796995692	0.238038494	0.043111782	0.105809964	7.13E-04	0.004528747	4.06E-04	0.005367545	0.131161218	0.170019203	0.867351078	0.113600709	0.31488234	3	corallivore
Chaetodontidae	Chaetodon_striatus	0.004505179	0.010882597	0.0063536	0.015420172	1.28E-04	0.002902743	0.919278349	0.112734634	0.012686876	0.029333528	2.30E-04	0.003110434	1.12E-04	0.002507827	0.056705513	0.086443037	0.926034116	0.084723423	0.146364459	3	corallivore
Chaetodontidae	Chaetodon_semeion	0.015208958	0.031906719	0.010814626	0.025325349	5.57E-05	7.36E-04	0.914133068	0.119583754	0.009407478	0.02267909	6.51E-04	0.003515435	8.66E-05	0.001178716	0.049642925	0.080926573	0.918338936	0.095713749	0.151780851	3	corallivore
Chaetodontidae	Chaetodon_declivis	0.003043389	0.006385357	0.007069444	0.016895808	5.97E-05	8.66E-04	0.82085681	0.218512516	0.043481868	0.093669619	2.01E-04	0.002713466	3.10E-04	0.004058294	0.124977618	0.16587266	0.884278611	0.103560113	0.290493167	3	corallivore
Chaetodontidae	Chaetodon_flavocoronatus	0.003326468	0.00795283	0.008614268	0.024771615	1.22E-04	0.001794591	0.801382068	0.24626996	0.050069135	0.117933926	1.88E-04	0.002050941	3.03E-04	0.003048164	0.135995124	0.189269372	0.883609131	0.102930947	0.333277359	3	corallivore
Chaetodontidae	Chaetodon_xanthocephalus	0.007847146	0.018026519	0.008816536	0.023057287	8.55E-05	0.00129228	0.906888457	0.136054522	0.013542443	0.035106907	3.41E-04	0.001901709	1.69E-04	0.002523381	0.062309994	0.104637299	0.920716028	0.092812903	0.177652863	3	corallivore
Chaetodontidae	Chaetodon_selene	0.004359847	0.010308789	0.006601239	0.016075134	4.71E-05	8.70E-04	0.908534074	0.121325426	0.012555471	0.028368137	1.68E-04	0.001370231	1.07E-04	0.001426605	0.0676276	0.097461593	0.919474899	0.084137357	0.159350944	3	corallivore
Chaetodontidae	Chaetodon_ocellicaudus	0.004207237	0.011588737	0.008899677	0.029439359	4.16E-04	0.006196429	0.880008371	0.182212076	0.021342249	0.063614284	4.44E-04	0.006049866	9.07E-04	0.014888552	0.083775014	0.144430324	0.916478453	0.097694303	0.243733003	3	corallivore
Chaetodontidae	Chaetodon_rafflesii	0.009144644	0.015036949	0.011525354	0.021519429	5.89E-05	6.23E-04	0.820349587	0.150853259	0.016467928	0.029954708	3.93E-04	0.002147437	1.80E-04	0.002067785	0.141881043	0.128538033	0.860753621	0.085520137	0.202174398	3	corallivore
Chaetodontidae	Chaetodon_daedalma	0.005918892	0.012378009	0.009306799	0.021261462	4.90E-05	5.84E-04	0.851125772	0.175631057	0.031568174	0.062514722	2.10E-04	0.001174817	1.91E-04	0.00303632	0.101630494	0.131611545	0.885206379	0.104373862	0.229547734	3	corallivore
Chaetodontidae	Chaetodon_collare	0.011717987	0.018453732	0.015505502	0.028487315	1.24E-04	0.001484829	0.740236321	0.198570293	0.022398364	0.043163588	6.99E-04	0.00411629	3.21E-04	0.003280254	0.208998386	0.1751264	0.834031135	0.087917702	0.270452378	3	corallivore
Chaetodontidae	Chaetodon_wiebeli	0.013518887	0.022306198	0.016731523	0.032845129	1.93E-04	0.002607051	0.747921569	0.2068613	0.02202301	0.047248314	0.001024951	0.00745554	4.19E-04	0.004584038	0.198168168	0.178897832	0.837856235	0.09578342	0.280514169	3	corallivore
Chaetodontidae	Chaetodon_adiergastos	0.019655927	0.029170589	0.023036448	0.040618198	2.30E-04	0.003862291	0.656565323	0.237403379	0.027527626	0.054116463	0.001588606	0.010458251	3.82E-04	0.003615887	0.271013136	0.210266315	0.806110092	0.094759918	0.325789821	3	corallivore
Chaetodontidae	Chaetodon_humeralis	0.024754405	0.051248684	0.020670889	0.051539722	4.04E-04	0.013604822	0.827117153	0.229558218	0.027496107	0.078472714	0.002222332	0.020508531	3.86E-04	0.006735519	0.096949257	0.153488568	0.87585967	0.129315614	0.297233093	3	corallivore
Chaetodontidae	Chaetodon_fasciatus	0.031997789	0.045597542	0.033914064	0.059059758	3.98E-04	0.006742709	0.547233096	0.275768436	0.034573737	0.068277602	0.00344838	0.023984913	5.41E-04	0.004938134	0.347893543	0.246789162	0.778886064	0.103440717	0.384483118	3	corallivore
Chaetodontidae	Chaetodon_flavirostris	0.024563341	0.035934296	0.030107106	0.053424504	3.85E-04	0.006603312	0.543738396	0.276020906	0.036538253	0.071043561	0.00256087	0.018699401	5.62E-04	0.005037809	0.361545002	0.251183233	0.786843262	0.098823397	0.385865062	3	corallivore
Chaetodontidae	Chaetodon_litus	0.006919939	0.017057448	0.011569512	0.033099795	1.47E-04	0.001701157	0.806036463	0.226750929	0.038329849	0.096207569	4.71E-04	0.006141001	5.25E-04	0.00723366	0.136001279	0.178174874	0.876621959	0.104175265	0.306427235	3	corallivore
Chaetodontidae	Chaetodon_assarius	0.003715431	0.008381665	0.007298012	0.016485948	5.49E-05	7.83E-04	0.853085708	0.177964132	0.03338205	0.069481548	1.62E-04	0.001366582	1.66E-04	0.002337952	0.102136373	0.133189146	0.889314254	0.09970684	0.233641288	3	corallivore
Chaetodontidae	Chaetodon_nigropunctatus	0.005244869	0.012377106	0.010082396	0.028253572	2.42E-04	0.003447739	0.808805456	0.237405701	0.038600217	0.08945997	4.41E-04	0.005851201	5.48E-04	0.007080849	0.136037157	0.191709008	0.883347353	0.107482011	0.319632	3	corallivore
Chaetodontidae	Chaetodon_decussatus	0.018306226	0.029209249	0.020828638	0.039491798	2.00E-04	0.00201975	0.684746088	0.229556923	0.025985046	0.050762584	0.001146862	0.006255403	5.65E-04	0.008214525	0.248222307	0.20181414	0.814389264	0.094143294	0.313887939	3	corallivore
Chaetodontidae	Chaetodon_semilarvatus	0.017788046	0.031223557	0.016011696	0.033386307	2.27E-04	0.003326409	0.820598203	0.17842766	0.015656304	0.03334409	0.001325663	0.011293632	2.54E-04	0.002547329	0.128138543	0.145019365	0.86201478	0.104757208	0.237093928	3	corallivore
Chaetodontidae	Chaetodon_dialeucos	0.009342289	0.018897938	0.012383599	0.030795126	7.53E-05	8.94E-04	0.853317928	0.178877825	0.025668725	0.057822155	4.75E-04	0.003376121	1.33E-04	0.001446335	0.098604456	0.134931856	0.886526607	0.108385747	0.234237155	3	corallivore
Chaetodontidae	Chaetodon_oxycephalus	0.021991055	0.03972333	0.017752972	0.038548147	3.68E-04	0.005824169	0.821807941	0.18799353	0.015341163	0.034897296	0.001983295	0.017956842	2.87E-04	0.002862537	0.120467957	0.147217509	0.862954161	0.111878735	0.248316028	3	corallivore
Chaetodontidae	Chaetodon_mesoleucos	0.004671152	0.012360786	0.009981703	0.025981974	2.76E-04	0.006271423	0.776804051	0.27075032	0.055474583	0.134044445	3.60E-04	0.002330281	8.27E-04	0.012593649	0.151605788	0.20700235	0.879108544	0.108043355	0.367634104	3	corallivore
Chaetodontidae	Chaetodon_ulietensis	0.005723954	0.011590732	0.01018937	0.024417453	2.37E-04	0.003481502	0.79567093	0.215414371	0.023841229	0.054185338	3.74E-04	0.003388897	6.44E-04	0.007911077	0.163319417	0.19101681	0.872970271	0.096247139	0.294352801	3	corallivore
Chaetodontidae	Chaetodon_falcula	0.012216727	0.023245375	0.013848256	0.031274437	2.91E-04	0.004390006	0.817367027	0.193104399	0.018189313	0.04029224	9.69E-04	0.009688702	3.55E-04	0.003758541	0.136762941	0.163491506	0.87019324	0.102947669	0.259399216	3	corallivore
Chaetodontidae	Chaetodon_auriga	0.04173432	0.062943334	0.042935255	0.080324884	0.001911422	0.021975811	0.436477893	0.300790098	0.043453226	0.08937123	0.004914934	0.02690292	0.002057012	0.021095549	0.426515937	0.275892165	0.769992193	0.110812998	0.43202322	3	corallivore
Chaetodontidae	Chaetodon_auripes	0.014220137	0.027777282	0.017616077	0.04505564	8.91E-04	0.013557069	0.776823002	0.232997566	0.023523666	0.065000667	0.00233977	0.02343023	0.001300993	0.019089176	0.163285197	0.19196829	0.859977574	0.110765634	0.315061155	3	corallivore
Chaetodontidae	Chaetodon_bennetti	0.006137444	0.017796237	0.00774128	0.027098804	0.001437306	0.025430696	0.932620662	0.133113658	0.013670799	0.049860012	0.001429705	0.021172522	9.31E-04	0.017570426	0.036032216	0.088898109	0.944872444	0.085911724	0.174822503	3	corallivore
Chaetodontidae	Chaetodon_blackburnii	0.00464159	0.011851653	0.011283945	0.035172301	5.62E-04	0.009603324	0.827670936	0.223548744	0.047753043	0.102341032	5.74E-04	0.005301175	0.001447895	0.024800854	0.10606664	0.166292818	0.888376652	0.109682024	0.300356439	3	corallivore
Chaetodontidae	Chaetodon_capistratus	0.005016293	0.014994678	0.009467847	0.029989626	0.002159475	0.028514311	0.884003167	0.185623126	0.023061368	0.066291075	0.001117793	0.019786371	9.35E-04	0.014535241	0.074239371	0.138536555	0.918821817	0.102660058	0.24613591	3	corallivore
Chaetodontidae	Chaetodon_citrinellus	0.004152465	0.013202484	0.009233874	0.029070136	4.05E-04	0.006244544	0.852264257	0.209323002	0.046103087	0.105117592	5.78E-04	0.004343101	0.001503377	0.020157725	0.085759217	0.144495768	0.900494853	0.107933683	0.277900024	3	corallivore
Chaetodontidae	Chaetodon_ephippium	0.025848978	0.057974113	0.01762941	0.048153632	6.53E-04	0.010913049	0.872145323	0.195867357	0.016988123	0.054000826	0.003003189	0.019787992	8.77E-04	0.011931534	0.06285473	0.123995491	0.901701819	0.122442365	0.250973671	3	corallivore
Chaetodontidae	Chaetodon_fremblii	0.013887756	0.027252735	0.033864491	0.06918742	0.001876683	0.020859253	0.293623129	0.288655111	0.125905571	0.177513218	0.002386013	0.020479402	0.002231561	0.017668964	0.526224795	0.291036646	0.7875495	0.105211838	0.454127033	5	microinvertivore
Chaetodontidae	Chaetodon_guttatissimus	0.003946416	0.010160708	0.009611004	0.028974602	7.44E-04	0.011662915	0.825295478	0.206141047	0.056658239	0.103943006	5.42E-04	0.008279984	0.001562801	0.022263649	0.10163958	0.142803571	0.877710883	0.108874126	0.274470689	3	corallivore
Chaetodontidae	Chaetodon_kleinii	0.017656856	0.035046738	0.032900668	0.06921206	0.001020731	0.011629733	0.300167852	0.292521931	0.447724124	0.317572334	0.00256466	0.02284131	0.002649932	0.029628561	0.195315177	0.220009997	0.770585307	0.120295578	0.492320097	8	planktivore
Chaetodontidae	Chaetodon_lineolatus	0.03506313	0.067453936	0.023396097	0.056601625	0.001462197	0.022297573	0.809320863	0.226456205	0.016252264	0.044194424	0.005401515	0.04232069	5.62E-04	0.006435266	0.108541898	0.157260435	0.862387743	0.129091903	0.296731895	3	corallivore
Chaetodontidae	Chaetodon_lunula	0.030506801	0.045568562	0.040026558	0.074603012	9.99E-04	0.013935094	0.409006327	0.299945278	0.050483302	0.099626005	0.004474938	0.031973397	0.001314512	0.015315534	0.46318817	0.283864531	0.779328321	0.108857179	0.435390326	5	microinvertivore
Chaetodontidae	Chaetodon_melannotus	0.007177063	0.019635072	0.012322667	0.041484962	0.00143476	0.024721892	0.873765568	0.196188743	0.021551253	0.066278554	0.001478357	0.019682937	0.001371036	0.021061591	0.080899296	0.148203471	0.913855071	0.105593231	0.261526016	3	corallivore
Chaetodontidae	Chaetodon_miliaris	0.01372578	0.025636629	0.028642602	0.058289233	0.002795819	0.033020045	0.268790905	0.25743226	0.35932067	0.276741774	0.001972491	0.016124373	0.002346993	0.025378046	0.32240474	0.234915987	0.745299578	0.097939643	0.451765575	8	planktivore
Chaetodontidae	Chaetodon_multicinctus	0.003774304	0.009343049	0.009188249	0.026308998	9.21E-04	0.014197966	0.825558737	0.202539252	0.059314842	0.109856458	5.07E-04	0.00530839	0.001127085	0.015527442	0.099608743	0.137125522	0.876164464	0.107041236	0.270452062	3	corallivore
Chaetodontidae	Chaetodon_ornatissimus	0.00949291	0.02629635	0.013207162	0.045707427	7.39E-04	0.010078622	0.889881715	0.186331482	0.022894607	0.071499267	0.00137211	0.011658882	0.001754539	0.024561994	0.060658299	0.125708101	0.919966124	0.106380706	0.243424648	3	corallivore
Chaetodontidae	Chaetodon_plebeius	0.003085685	0.011051267	0.006768688	0.026568141	6.36E-04	0.011245042	0.926745891	0.143030712	0.019059747	0.062833302	6.56E-04	0.015533736	9.77E-04	0.018900238	0.042070537	0.099189771	0.943743615	0.08534496	0.189201962	3	corallivore
Chaetodontidae	Chaetodon_quadrimaculatus	0.006814356	0.018257408	0.010947969	0.032224087	4.56E-04	0.008399779	0.860658171	0.193776845	0.039851127	0.09455639	0.001333465	0.012875827	5.17E-04	0.006947828	0.079421961	0.130219704	0.899041569	0.109142196	0.255154636	3	corallivore
Chaetodontidae	Chaetodon_sedentarius	0.021990133	0.038556123	0.037212857	0.064420483	0.002099586	0.02490307	0.296259556	0.267451889	0.22517073	0.21745882	0.002958582	0.020196458	0.002141001	0.018944868	0.412167555	0.254614511	0.733507408	0.097134072	0.436658839	5	microinvertivore
Chaetodontidae	Chaetodon_speculum	0.004780963	0.014426322	0.006220317	0.018099419	5.14E-04	0.014724278	0.932645837	0.127983752	0.015764814	0.053837476	8.72E-04	0.011281906	7.37E-04	0.012690486	0.038464372	0.088037556	0.943871492	0.085256956	0.167540347	3	corallivore
Chaetodontidae	Chaetodon_trifascialis	0.0065269	0.02126133	0.009488752	0.034554462	9.25E-04	0.019867153	0.908956875	0.161638213	0.020474821	0.064735238	0.001197105	0.014249274	8.15E-04	0.016068876	0.051615165	0.110103375	0.931189545	0.097683256	0.21199605	3	corallivore
Chaetodontidae	Chaetodon_trifasciatus	0.00442681	0.013602393	0.009634528	0.032549736	3.18E-04	0.004116631	0.891036957	0.183253338	0.026614959	0.079740399	0.001083596	0.014391943	0.001201	0.013822509	0.065683731	0.133180339	0.924554933	0.099293832	0.243591803	3	corallivore
Chaetodontidae	Chaetodon_unimaculatus	0.01848672	0.039384221	0.023129987	0.059965753	8.64E-04	0.012525472	0.765584434	0.256160203	0.087179286	0.15052803	0.003403921	0.027414262	0.001243681	0.014976796	0.100108219	0.15237445	0.845291553	0.131667495	0.343182826	3	corallivore
Chaetodontidae	Chaetodon_vagabundus	0.021088381	0.040726933	0.019756967	0.045585368	4.61E-04	0.006557912	0.772528884	0.239578819	0.022938199	0.060258122	0.002493959	0.016254046	7.38E-04	0.009496307	0.15999381	0.192096051	0.852510887	0.121042395	0.319474622	3	corallivore
Chaetodontidae	Forcipiger_flavissimus	0.088314668	0.101364373	0.200908196	0.200946416	0.004438141	0.038585263	0.086602645	0.166544519	0.116898948	0.172014072	0.01073351	0.053376756	0.007342787	0.05715013	0.484761105	0.27683011	0.709796194	0.121376026	0.438427946	5	microinvertivore
Chaetodontidae	Forcipiger_longirostris	0.105483074	0.117019482	0.344376094	0.259499631	0.005704133	0.042550354	0.100208334	0.185222959	0.130745096	0.186758044	0.013710136	0.065430625	0.006783541	0.048921765	0.292989593	0.249238677	0.689560053	0.113411361	0.469919872	7	crustacivore
Chaetodontidae	Hemitaurichthys_thompsoni	0.036286965	0.062825573	0.0764809	0.126224326	0.002334064	0.027637777	0.0718702	0.151380133	0.676745017	0.284118877	0.006128497	0.043292249	0.004171953	0.033271758	0.125982403	0.170269502	0.798810419	0.141950626	0.395292162	8	planktivore
Chaetodontidae	Hemitaurichthys_zoster	0.036100473	0.058537707	0.076684498	0.123948279	0.003435105	0.035077774	0.072697514	0.152879885	0.678415379	0.281411432	0.004265594	0.024729901	0.005555609	0.047102649	0.122845829	0.163756379	0.794937337	0.14541651	0.390168324	8	planktivore
Chaetodontidae	Heniochus_chrysostomus	0.024151243	0.049101164	0.061018983	0.114108539	0.003571928	0.034250482	0.688506364	0.312474513	0.099733028	0.174944346	0.004573325	0.034361661	0.004959872	0.045346934	0.113485258	0.1799279	0.819278812	0.149366295	0.424807888	3	corallivore
Chaetodontidae	Prognathodes_aculeatus	0.008540013	0.019076505	0.042030683	0.090671418	0.004835017	0.045550341	0.159733752	0.236194807	0.111374863	0.182754933	0.002180265	0.016812213	0.005118428	0.041446814	0.66618698	0.287538285	0.829392408	0.109594533	0.429565081	5	microinvertivore
Cirrhitidae	Cirrhitus_rivulatus	0.565500319	0.21521579	0.395624182	0.216026447	1.97E-04	0.001587373	5.72E-04	0.004158202	0.008678886	0.022603416	0.016975924	0.072351883	8.08E-05	0.00132632	0.01237047	0.023252266	0.829331786	0.047649375	0.31510825	4	piscivore
Cirrhitidae	Paracirrhites_nisus	0.043720467	0.059064514	0.493264124	0.286129078	0.004340777	0.039555308	0.011249644	0.062279559	0.16666585	0.237081693	0.001119725	0.009413983	0.007156268	0.051734886	0.272483145	0.260811813	0.777148072	0.096131627	0.466687781	7	crustacivore
Cirrhitidae	Paracirrhites_hemistictus	0.362019103	0.209546104	0.534566136	0.233386791	0.001517234	0.012177257	0.003344977	0.024968132	0.029472145	0.069958001	0.010052262	0.046083178	8.35E-04	0.010257295	0.058193288	0.091310255	0.780939388	0.078155172	0.338542779	7	crustacivore
Cirrhitidae	Paracirrhites_xanthus	0.098213494	0.107484732	0.571092929	0.265838066	0.004520396	0.03786524	0.009973478	0.056610096	0.114205482	0.1875681	0.002608516	0.017799235	0.005638255	0.04685573	0.19374745	0.215309326	0.761598822	0.103403119	0.413416854	7	crustacivore
Cirrhitidae	Paracirrhites_bicolor	0.171001934	0.137523004	0.643531531	0.216158594	0.001819386	0.018437845	0.003994992	0.023588041	0.058771625	0.110582969	0.003835068	0.023310267	0.001742506	0.017423564	0.115302959	0.144739923	0.763054896	0.095472217	0.317109842	7	crustacivore
Cirrhitidae	Amblycirrhitus_bimacula	0.034627036	0.038876319	0.59343512	0.249452505	0.001178898	0.016956629	0.004838553	0.031743271	0.130223132	0.185016191	3.92E-04	0.002299686	0.001626547	0.01384022	0.233679157	0.221676094	0.783659831	0.089643298	0.385488268	7	crustacivore
Cirrhitidae	Cirrhitops_hubbardi	0.189969952	0.178287197	0.701874622	0.228550662	0.005087222	0.040430616	0.004190308	0.034228532	0.025611497	0.067142939	0.017600645	0.087466727	0.001763911	0.024347246	0.053901842	0.092028728	0.815741409	0.100157036	0.328707522	7	crustacivore
Cirrhitidae	Cyprinocirrhites_polyactis	0.106588219	0.097188412	0.617568741	0.2425064	0.001797138	0.02183897	0.003207257	0.019494459	0.107283758	0.192344213	0.002113734	0.013291081	8.61E-04	0.008891094	0.160580074	0.171944779	0.761806636	0.103584531	0.368685399	7	crustacivore
Cirrhitidae	Oxycirrhites_typus	0.082811514	0.085498519	0.572567747	0.261366596	0.001907979	0.027893518	0.003913006	0.026547732	0.148247794	0.223408392	0.002298912	0.01654987	0.001675671	0.01907111	0.186577376	0.193001609	0.758697123	0.106298895	0.406083564	7	crustacivore
Cirrhitidae	Cirrhitus_atlanticus	0.117692851	0.114110883	0.596930198	0.268912223	0.003309232	0.035824611	0.004274332	0.032490525	0.138153374	0.232463578	0.005027551	0.040279973	0.002381162	0.029562114	0.1322313	0.155944359	0.764845134	0.109781429	0.410522188	7	crustacivore
Cirrhitidae	Cristacirrhitus_punctatus	0.135035544	0.116993219	0.639451235	0.231583498	0.001705923	0.022201507	0.003370623	0.024570619	0.079900952	0.151867045	0.003441559	0.021793519	0.00160992	0.01972955	0.135484245	0.150589227	0.7613921	0.10385298	0.339145809	7	crustacivore
Cirrhitidae	Notocirrhitus_splendens	0.187192838	0.134422023	0.638171102	0.194852431	9.03E-04	0.015941396	0.001548208	0.008173041	0.039470777	0.071502633	0.003120086	0.02067757	2.97E-04	0.003075063	0.129296983	0.127586148	0.750389589	0.089368615	0.279616785	7	crustacivore
Cirrhitidae	Amblycirrhitus_earnshawi	0.020533932	0.026711918	0.410135021	0.264977233	0.001239524	0.014905302	0.004343233	0.027997434	0.211502622	0.250810986	3.48E-04	0.003080542	0.004598733	0.047875608	0.347299216	0.269301196	0.775500293	0.084654182	0.457890089	7	crustacivore
Cirrhitidae	Itycirrhitus_wilhelmi	0.076946276	0.071589029	0.578136411	0.224893983	6.70E-04	0.007335746	0.002463274	0.013357454	0.080141607	0.120488045	0.001177338	0.009134832	5.80E-04	0.005420155	0.259885031	0.206191006	0.749883052	0.09131588	0.336272881	7	crustacivore
Cirrhitidae	Neocirrhites_armatus	0.0420195	0.047294141	0.506247116	0.248299964	8.69E-04	0.009063411	0.003014567	0.016015811	0.112500875	0.157318424	6.62E-04	0.004437602	0.001412769	0.014654333	0.333274765	0.243760498	0.763925669	0.086384492	0.385526871	7	crustacivore
Cirrhitidae	Amblycirrhitus_unimacula	0.034627215	0.041097358	0.502276095	0.269779762	0.001639174	0.020848076	0.003925694	0.024392138	0.17321355	0.23480729	8.31E-04	0.011352262	0.002512589	0.024070556	0.280974554	0.243186641	0.775273699	0.09303793	0.436442668	7	crustacivore
Cirrhitidae	Cirrhitus_albopunctatus	0.189992119	0.146152642	0.629309403	0.231824513	0.001429691	0.02119342	0.002239941	0.019888916	0.075382183	0.162932856	0.005376137	0.037370642	9.00E-04	0.011446247	0.095370471	0.115441808	0.765329861	0.097733978	0.342563042	7	crustacivore
Cirrhitidae	Isocirrhitus_sexfasciatus	0.029068317	0.035722726	0.45418857	0.270749883	0.002335382	0.02452157	0.005046831	0.036735077	0.204865743	0.258701782	5.52E-04	0.005924479	0.004005626	0.0420523	0.299937225	0.253451044	0.773813222	0.090438685	0.457711617	7	crustacivore
Cirrhitidae	Cirrhitichthys_oxycephalus	0.051559248	0.058261573	0.422903594	0.244695944	0.001137182	0.012651586	0.003055052	0.01630473	0.097104076	0.14343303	8.63E-04	0.006259655	7.86E-04	0.006566101	0.422592444	0.256074479	0.756957695	0.086923092	0.38720265	7	crustacivore
Cirrhitidae	Cirrhitichthys_randalli	0.146825873	0.130325199	0.495521028	0.257294282	0.001385308	0.0129026	0.00358538	0.027431369	0.052999669	0.096007571	0.004244496	0.027493047	0.001228129	0.015793958	0.294210116	0.24164607	0.736302906	0.09268502	0.390793495	7	crustacivore
Cirrhitidae	Cirrhitichthys_aureus	0.102284412	0.100744469	0.468524875	0.252257173	0.001252061	0.012081823	0.002980802	0.016212847	0.067482425	0.112250617	0.002632229	0.016423883	7.14E-04	0.007170301	0.354129399	0.24955372	0.74062704	0.091856594	0.386510509	7	crustacivore
Cirrhitidae	Cirrhitichthys_falco	0.021373334	0.0282189	0.311829772	0.235836213	0.001290174	0.013267017	0.003663918	0.021169501	0.135164915	0.185889365	3.71E-04	0.003303596	0.001465304	0.013266495	0.524841481	0.271509694	0.782268152	0.086699438	0.406815033	5	microinvertivore
Cirrhitidae	Cirrhitichthys_calliurus	0.073374878	0.081193862	0.42596768	0.258986039	0.001811112	0.017962494	0.003413116	0.02270591	0.081058078	0.130995309	0.001676588	0.01063364	0.001164769	0.013074584	0.41153378	0.268197746	0.753993468	0.094801744	0.404818777	7	crustacivore
Cirrhitidae	Cirrhitichthys_guichenoti	0.071659539	0.080067892	0.413085943	0.262687258	0.001582616	0.01403102	0.00391711	0.025742175	0.080030232	0.132202195	0.001943315	0.012822766	0.001966504	0.02168585	0.425814741	0.274489485	0.75695106	0.096773356	0.411984938	5	microinvertivore
Cirrhitidae	Cirrhitichthys_bleekeri	0.030464404	0.040144177	0.319418336	0.242531137	0.001672067	0.015715649	0.004140183	0.025567247	0.114133106	0.167399631	6.62E-04	0.004831129	0.001787969	0.016306019	0.527721603	0.275040388	0.78186593	0.092659957	0.406561989	5	microinvertivore
Cirrhitidae	Amblycirrhitus_pinos	0.03324907	0.06648268	0.190809261	0.227681504	0.007625075	0.052828563	0.008398869	0.049665164	0.626114418	0.317894156	0.004387628	0.035602348	0.007673855	0.052340704	0.121741825	0.187744192	0.813993452	0.127688105	0.44925266	8	planktivore
Cirrhitidae	Cirrhitichthys_aprinus	0.061452291	0.087739837	0.250698897	0.253412519	0.01226047	0.074920737	0.00907824	0.048857346	0.079378172	0.156005826	0.008083073	0.048326291	0.007389776	0.051012076	0.571659081	0.305887838	0.791511196	0.116824757	0.450287898	5	microinvertivore
Cirrhitidae	Cirrhitops_fasciatus	0.070204524	0.099485083	0.679743582	0.261637987	0.012583615	0.070260852	0.010225086	0.060632925	0.078630032	0.155941985	0.008115853	0.045603653	0.008766577	0.056408716	0.131730731	0.189021017	0.809358712	0.1160803	0.390221912	7	crustacivore
Cirrhitidae	Cirrhitus_pinnulatus	0.198518818	0.183871478	0.680031683	0.24910249	0.010898093	0.069602095	0.005573787	0.038934872	0.032869159	0.087967324	0.016001158	0.075558549	0.002552169	0.022542977	0.053555132	0.111384328	0.816010894	0.104642465	0.358584921	7	crustacivore
Cirrhitidae	Paracirrhites_arcatus	0.156330575	0.155500151	0.666862488	0.249833189	0.008052435	0.057064691	0.009961148	0.05600902	0.05390881	0.122091689	0.011296756	0.058930523	0.007432515	0.058208868	0.086155273	0.140540844	0.796405381	0.109552681	0.366755364	7	crustacivore
Cirrhitidae	Paracirrhites_forsteri	0.295611645	0.217791151	0.479284558	0.272876464	0.010946025	0.071362127	0.010606001	0.059464269	0.066888131	0.139455785	0.015886199	0.073749281	0.005903109	0.04856854	0.114874332	0.167666003	0.750311461	0.097596812	0.431138918	7	crustacivore
Clupeidae	Sardinella_jussieu	0.033253708	0.057639484	0.016601538	0.044119359	1.52E-04	0.002090016	5.72E-04	0.004889153	0.930182107	0.103329869	1.84E-04	0.001967323	1.24E-04	0.001337296	0.018930078	0.050399751	0.933914215	0.07830608	0.136088043	8	planktivore
Clupeidae	Sardinella_albella	0.019913181	0.036355544	0.012960662	0.037704815	1.27E-04	0.001727705	5.21E-04	0.004648848	0.9470158	0.086694114	9.53E-05	9.84E-04	1.44E-04	0.001851914	0.019222459	0.052827473	0.948471195	0.068269453	0.114363388	8	planktivore
Clupeidae	Sardinella_gibbosa	0.169483637	0.183475889	0.037749622	0.076894313	2.30E-04	0.00476273	9.17E-04	0.009116567	0.773381555	0.218964727	0.001216413	0.008884532	9.80E-05	9.43E-04	0.016923635	0.042142999	0.859578146	0.097344108	0.299137663	8	planktivore
Clupeidae	Sardinella_aurita	0.261188682	0.235270367	0.045505714	0.086389643	2.76E-04	0.006756201	0.001010116	0.010738704	0.674393327	0.265011288	0.002274614	0.015446745	9.58E-05	9.64E-04	0.015256065	0.039348573	0.838907083	0.093240108	0.367416803	8	planktivore
Clupeidae	Tenualosa_reevesii	0.591044221	0.284753209	0.064484933	0.10147092	7.66E-05	9.14E-04	3.64E-04	0.00298036	0.329084106	0.290163209	0.006032029	0.044061452	3.99E-05	6.07E-04	0.008873992	0.023505425	0.826718537	0.079673294	0.421994584	4	piscivore
Clupeidae	Tenualosa_ilisha	0.521612012	0.301437025	0.050951145	0.089879708	3.40E-04	0.009553865	8.15E-04	0.010293884	0.410639606	0.310104829	0.007312569	0.048470092	7.08E-05	7.81E-04	0.008258762	0.023493973	0.832560949	0.080548667	0.445204239	4	piscivore
Clupeidae	Clupanodon_thrissa	0.104927801	0.134042178	0.028277424	0.062654794	1.43E-04	0.002584971	5.87E-04	0.004994695	0.849499101	0.170416397	6.42E-04	0.005823518	8.90E-05	8.27E-04	0.01583432	0.0401687	0.887274634	0.095042648	0.229378351	8	planktivore
Clupeidae	Konosirus_punctatus	0.177325246	0.188732408	0.036712708	0.074764293	1.85E-04	0.004066206	7.04E-04	0.006904192	0.76888021	0.221647354	0.001267917	0.00989475	8.12E-05	7.38E-04	0.014843698	0.037398121	0.860518967	0.096474538	0.303147559	8	planktivore
Clupeidae	Amblygaster_sirm	0.115967278	0.143521981	0.029732069	0.064705694	1.50E-04	0.00280746	6.07E-04	0.005237854	0.837043607	0.179230818	7.25E-04	0.006308188	8.73E-05	8.03E-04	0.015688953	0.039610479	0.882105294	0.095708737	0.241978961	8	planktivore
Clupeidae	Amblygaster_clupeoides	0.057731776	0.086862159	0.020967036	0.051512658	1.17E-04	0.001735327	4.94E-04	0.004155953	0.903781905	0.126746993	3.31E-04	0.003914215	1.02E-04	0.001062889	0.016475503	0.043486617	0.915281263	0.087420241	0.167902379	8	planktivore
Clupeidae	Nematalosa_come	0.057731776	0.086862159	0.020967036	0.051512658	1.17E-04	0.001735327	4.94E-04	0.004155953	0.903781905	0.126746993	3.31E-04	0.003914215	1.02E-04	0.001062889	0.016475503	0.043486617	0.915281263	0.087420241	0.167902379	8	planktivore
Clupeidae	Nematalosa_nasus	0.099593195	0.129279169	0.027548058	0.061605636	1.40E-04	0.002478612	5.78E-04	0.004884241	0.855542952	0.165984765	6.04E-04	0.005607188	8.99E-05	8.41E-04	0.015904563	0.040461755	0.889889327	0.09467078	0.223066359	8	planktivore
Clupeidae	Harengula_clupeola	0.062711185	0.117393093	0.030955631	0.083168336	0.005146842	0.050016674	0.004448453	0.041555587	0.859467074	0.205075149	0.002508332	0.0245222	0.002585032	0.031973721	0.032177451	0.095654849	0.904426324	0.104530398	0.278847573	8	planktivore
Clupeidae	Harengula_humeralis	0.351476935	0.28107534	0.12232149	0.184625882	0.00720939	0.055648356	0.009812961	0.056563562	0.408215073	0.32527144	0.009676345	0.055207537	0.007259308	0.059746425	0.084028498	0.159593711	0.779778796	0.101765646	0.507223234	8	planktivore
Clupeidae	Herklotsichthys_quadrimaculatus	0.096180794	0.154940119	0.035065866	0.096944986	0.002953866	0.028107608	0.005359993	0.041664392	0.828996142	0.226932803	0.00505077	0.040065233	0.002734489	0.028701288	0.023658081	0.075524441	0.892908017	0.109758295	0.309131291	8	planktivore
Clupeidae	Jenkinsia_lamprotaenia	0.008331628	0.03460938	0.02145375	0.07304241	0.005624908	0.047586173	0.007161827	0.053187636	0.903360105	0.185710863	0.002829205	0.033419078	0.007033465	0.057664612	0.044205112	0.123494406	0.94228009	0.086354415	0.256530323	8	planktivore
Clupeidae	Opisthonema_oglinum	0.149020642	0.202017248	0.035205458	0.093810324	0.006596233	0.058509911	0.002713555	0.022916681	0.779723191	0.261550902	0.007260493	0.05219439	0.002982132	0.039773399	0.016498295	0.057185754	0.882196245	0.107603841	0.35992387	8	planktivore
Clupeidae	Spratelloides_delicatulus	0.008041755	0.040501994	0.024406381	0.085169465	0.006946184	0.059738326	0.008044719	0.059184519	0.898858899	0.195900546	0.001882187	0.02027123	0.006070428	0.050637261	0.045749447	0.132708034	0.943661881	0.081843024	0.273732032	8	planktivore
Congridae	Heteroconger_pellegrini	0.239562586	0.171724358	0.587136182	0.234417345	0.001492468	0.031985598	5.87E-04	0.01065761	0.050419854	0.136929308	4.41E-04	0.005923006	8.13E-04	0.018796317	0.119547047	0.159548865	0.77562988	0.081370858	0.360792557	7	crustacivore
Congridae	Heteroconger_obscurus	0.086552262	0.088245461	0.532169334	0.278789539	0.001599207	0.0291169	0.001369564	0.025468269	0.141408401	0.243888735	1.75E-04	0.003183061	7.61E-04	0.022810071	0.235965207	0.238318732	0.771802065	0.097474336	0.451459034	7	crustacivore
Congridae	Heteroconger_digueti	0.235655875	0.161946135	0.605610924	0.222020585	0.001170781	0.022623967	2.89E-04	0.002521918	0.048233739	0.137046358	5.08E-04	0.007021452	3.25E-04	0.011040571	0.108206712	0.145462517	0.778149234	0.077961419	0.340808066	7	crustacivore
Congridae	Heteroconger_klausewitzi	0.262362802	0.176335711	0.591971965	0.228378702	9.60E-04	0.018243047	5.38E-04	0.012732485	0.045973846	0.132352918	0.001051466	0.021126557	1.40E-04	0.002961596	0.097001987	0.134982537	0.781552751	0.079006224	0.346321703	7	crustacivore
Congridae	Conger_orbignianus	0.300516787	0.228392473	0.651703583	0.248066971	0.002634313	0.032784197	9.03E-04	0.019486754	0.01518656	0.064095332	0.002670067	0.023896948	1.45E-04	0.002693457	0.026240768	0.068959893	0.844040317	0.073153103	0.35298283	7	crustacivore
Congridae	Conger_verreauxi	0.475416484	0.269889591	0.502671717	0.272285673	0.002220505	0.034826357	7.29E-04	0.017810938	0.004684517	0.030180404	0.007051042	0.050021951	5.22E-05	9.67E-04	0.007174962	0.02367146	0.854775619	0.049668623	0.390492393	7	crustacivore
Congridae	Conger_japonicus	0.397450715	0.23960534	0.578815768	0.245799586	8.66E-04	0.01405412	3.54E-04	0.006753946	0.006151885	0.022658572	0.001660493	0.01449995	1.59E-05	2.54E-04	0.014684453	0.038616501	0.846480155	0.052047138	0.346823079	7	crustacivore
Congridae	Conger_triporiceps	0.276943945	0.213368689	0.668624034	0.237576885	0.002880062	0.035260372	7.04E-04	0.008315991	0.01807197	0.06988603	0.00167866	0.012739648	1.37E-04	0.002471702	0.030960109	0.075338008	0.840236661	0.076425017	0.33765323	7	crustacivore
Congridae	Conger_oligoporus	0.256680676	0.204458833	0.682670557	0.234073176	0.003241721	0.039861069	6.33E-04	0.008479943	0.019605081	0.069512535	0.001120797	0.00815142	0.00016346	0.003021967	0.03588507	0.083355586	0.838442179	0.080406732	0.331828577	7	crustacivore
Congridae	Conger_conger	0.608088629	0.265973734	0.377803351	0.264680693	0.001776609	0.031963167	1.58E-04	0.002111417	0.001294894	0.006722297	0.008264635	0.05483961	1.64E-05	4.06E-04	0.00259726	0.008999191	0.863495491	0.04290645	0.380733136	4	piscivore
Congridae	Conger_wilsoni	0.389956192	0.253322408	0.579517723	0.261198911	0.003907209	0.04623311	4.49E-04	0.005412267	0.008098403	0.038484469	0.003609033	0.028402002	1.31E-04	0.002165819	0.014330567	0.042817569	0.848643863	0.059463671	0.37241062	7	crustacivore
Congridae	Heteroconger_camelopardalis	0.1717982	0.136596983	0.597103324	0.245718084	0.001312056	0.018972721	5.56E-04	0.009224607	0.081654015	0.184715213	4.41E-04	0.00926523	9.37E-05	0.001535693	0.14704126	0.176060219	0.768436773	0.090381777	0.380376503	7	crustacivore
Congridae	Ariosoma_gilberti	0.059852429	0.063235363	0.531709601	0.274356779	6.97E-04	0.012552783	6.46E-04	0.006515641	0.126513696	0.216290307	1.07E-04	0.001618299	4.63E-04	0.011542539	0.280011642	0.257296819	0.779635615	0.093205312	0.438850063	7	crustacivore
Congridae	Ariosoma_scheelei	0.036882348	0.045439011	0.466811378	0.303216799	0.001455508	0.032393582	9.65E-04	0.021104434	0.20266954	0.294853499	4.85E-05	6.62E-04	0.002343219	0.038845146	0.288824403	0.273378689	0.798697677	0.097734954	0.508609623	7	crustacivore
Congridae	Paraconger_caudilimbatus	0.210599337	0.133068701	0.629883911	0.204727545	1.48E-04	0.002382136	2.12E-04	0.002178903	0.050485969	0.113674669	1.59E-04	0.001351752	1.39E-05	2.52E-04	0.108498075	0.13517438	0.762584337	0.082157781	0.301375187	7	crustacivore
Congridae	Paraconger_macrops	0.204743579	0.130842663	0.630765797	0.205668488	1.51E-04	0.002419408	2.17E-04	0.002242654	0.052051702	0.115777622	1.54E-04	0.001323835	1.44E-05	2.64E-04	0.111902622	0.138111041	0.761517744	0.082961516	0.303168521	7	crustacivore
Congridae	Paraconger_notialis	0.325536236	0.167083741	0.586314575	0.196477506	1.11E-04	0.001703171	1.34E-04	0.00133118	0.027991952	0.078089813	2.60E-04	0.00191025	7.46E-06	1.34E-04	0.059645438	0.086937613	0.78845142	0.066306045	0.283169373	7	crustacivore
Congridae	Heteroconger_lentiginosus	0.347400248	0.175942744	0.565002258	0.20410386	4.23E-04	0.009192399	2.30E-04	0.004966922	0.033994398	0.110345966	3.09E-04	0.002251839	7.53E-06	1.26E-04	0.052633659	0.080361308	0.794960849	0.06446126	0.302262575	7	crustacivore
Congridae	Heteroconger_hassi	0.144110399	0.106697785	0.618843724	0.230357439	3.33E-04	0.004501606	2.95E-04	0.003182319	0.082776077	0.169671888	1.11E-04	0.001059073	2.71E-05	4.69E-04	0.153504383	0.172375016	0.757091596	0.092155486	0.350688461	7	crustacivore
Congridae	Gorgasia_naeocepaea	0.33776288	0.17385658	0.570650609	0.20429456	4.10E-04	0.008750612	2.33E-04	0.004874285	0.03538081	0.112507024	2.96E-04	0.002167646	7.85E-06	1.30E-04	0.05525957	0.082984436	0.792677169	0.065784386	0.302674201	7	crustacivore
Congridae	Gorgasia_taiwanensis	0.333365878	0.172883021	0.573123013	0.204434326	4.08E-04	0.008590048	2.33E-04	0.004824398	0.036032736	0.113503753	2.90E-04	0.002131879	8.02E-06	1.32E-04	0.056538466	0.084368258	0.791615613	0.066437713	0.302959838	7	crustacivore
Congridae	Gorgasia_thamani	0.510729775	0.194426237	0.449783901	0.199328711	4.94E-04	0.015807399	1.80E-04	0.005090295	0.016590794	0.077063078	6.68E-04	0.006641051	3.69E-06	7.16E-05	0.021550494	0.043053987	0.827998797	0.04381489	0.292652958	4	piscivore
Congridae	Gorgasia_japonica	0.445966753	0.190706045	0.499459863	0.201823117	4.61E-04	0.013228318	2.00E-04	0.005188907	0.022354105	0.089768329	4.85E-04	0.004035878	4.88E-06	9.01E-05	0.031069014	0.055412581	0.816283276	0.051037222	0.297402896	7	crustacivore
Congridae	Gorgasia_galzini	0.220430957	0.139625039	0.619037889	0.213366867	3.72E-04	0.005638822	2.33E-04	0.002468819	0.058081996	0.142975756	1.73E-04	0.001457928	1.51E-05	2.40E-04	0.101656559	0.129374417	0.766321492	0.082121307	0.31975061	7	crustacivore
Congridae	Gorgasia_maculata	0.312880256	0.168039582	0.584091644	0.205210151	4.02E-04	0.007886343	2.36E-04	0.004519222	0.039234044	0.118250427	2.65E-04	0.001982034	8.85E-06	1.43E-04	0.062882357	0.091143579	0.786726785	0.06938851	0.304508438	7	crustacivore
Congridae	Gorgasia_punctata	0.203066849	0.132985343	0.622035795	0.216215921	3.64E-04	0.005318543	2.38E-04	0.002432143	0.062707747	0.148399367	1.58E-04	0.001367852	1.70E-05	2.75E-04	0.11141253	0.138158184	0.763200641	0.084607141	0.324931733	7	crustacivore
Congridae	Gorgasia_hawaiiensis	0.258760056	0.152749487	0.607927241	0.208771173	3.86E-04	0.006418136	2.33E-04	0.003181291	0.049244778	0.131919523	2.08E-04	0.001660589	1.18E-05	1.86E-04	0.083229366	0.111878535	0.77456859	0.076596611	0.311273964	7	crustacivore
Congridae	Gorgasia_barnesi	0.518318513	0.194555515	0.443706518	0.19891186	4.98E-04	0.01608374	1.77E-04	0.005075381	0.015989598	0.075593639	6.94E-04	0.007018654	3.57E-06	6.96E-05	0.02061292	0.04172684	0.829269582	0.043092011	0.291902409	4	piscivore
Congridae	Gorgasia_sillneri	0.378870616	0.181850181	0.54575623	0.203278095	4.27E-04	0.010375201	2.22E-04	0.005143776	0.029808824	0.10350346	3.55E-04	0.002602346	6.52E-06	1.13E-04	0.044554333	0.071154003	0.80225036	0.059967907	0.300513259	7	crustacivore
Congridae	Gorgasia_preclara	0.144110399	0.106697785	0.618843724	0.230357439	3.33E-04	0.004501606	2.95E-04	0.003182319	0.082776077	0.169671888	1.11E-04	0.001059073	2.71E-05	4.69E-04	0.153504383	0.172375016	0.757091596	0.092155486	0.350688461	7	crustacivore
Congridae	Heteroconger_polyzona	0.094271143	0.086919355	0.562570329	0.265993325	0.001599577	0.028612272	6.61E-04	0.011651648	0.113609571	0.210773053	1.05E-04	0.001398368	8.24E-04	0.023196004	0.226359883	0.230118951	0.768571258	0.095131719	0.420929766	7	crustacivore
Congridae	Heteroconger_cobra	0.122230527	0.104500102	0.596761684	0.248348479	0.00141952	0.024570999	6.63E-04	0.01323194	0.088144293	0.183648796	1.97E-04	0.002798447	5.71E-04	0.018373652	0.190012667	0.203709921	0.766323441	0.091364036	0.385935346	7	crustacivore
Congridae	Lumiconger_arafura	0.051312771	0.058285711	0.515204823	0.272006091	8.04E-04	0.014075117	0.001216622	0.025281862	0.133358642	0.220625505	5.53E-05	5.07E-04	8.55E-04	0.020340234	0.297192327	0.258827884	0.781076423	0.090886594	0.440798467	7	crustacivore
Congridae	Heteroconger_perissodon	0.190340683	0.14612916	0.6026826	0.240561319	4.90E-04	0.008198741	3.88E-04	0.003455164	0.078923477	0.186985023	3.04E-04	0.003181108	1.27E-04	0.002207591	0.126743931	0.161581642	0.773028441	0.085785633	0.374686076	7	crustacivore
Congridae	Ariosoma_fasciatum	0.23653134	0.166831661	0.592682567	0.231202215	2.38E-04	0.002651686	0.001036882	0.021889107	0.057358399	0.141420019	2.69E-04	0.001824751	3.40E-04	0.013154327	0.111543438	0.150129327	0.771285632	0.08120722	0.352828902	7	crustacivore
Congridae	Ariosoma_anale	0.121588652	0.103101053	0.596832934	0.240143037	4.66E-04	0.00801436	4.26E-04	0.005144559	0.081131867	0.154999995	8.82E-05	6.32E-04	3.79E-05	5.16E-04	0.199429043	0.201638932	0.757208029	0.092138985	0.364791892	7	crustacivore
Congridae	Heteroconger_tricia	0.175226763	0.133343438	0.614507914	0.230177384	4.44E-04	0.01053035	8.37E-04	0.022206284	0.067666394	0.156536445	3.34E-04	0.00406086	4.89E-05	9.63E-04	0.14093582	0.168672767	0.767583896	0.087643862	0.352615496	7	crustacivore
Congridae	Heteroconger_tomberua	0.135240254	0.121590619	0.575790014	0.26326239	0.001550603	0.031892164	0.001253716	0.026566459	0.100146803	0.20210912	8.82E-04	0.019110534	8.30E-04	0.0231274	0.184306332	0.211189334	0.768683627	0.094379605	0.414925742	7	crustacivore
Congridae	Heteroconger_balteatus	0.209059876	0.153574808	0.595359941	0.239675059	0.001075866	0.023960057	3.35E-04	0.002870213	0.067288337	0.162127628	6.54E-04	0.015709589	0.00120965	0.031087254	0.125017565	0.162512255	0.770386023	0.085757122	0.368131074	7	crustacivore
Congridae	Heteroconger_taylori	0.158906335	0.126820795	0.601133695	0.249071504	5.54E-04	0.00920931	2.81E-04	0.002437835	0.087741107	0.192397777	2.54E-04	0.004410386	2.06E-04	0.004770285	0.150923141	0.1835725	0.768831254	0.090335453	0.385964839	7	crustacivore
Congridae	Conger_cinereus	0.289450117	0.257632335	0.642749501	0.285597043	0.011247814	0.075876812	0.002987828	0.03640612	0.017243108	0.073974499	0.012256956	0.071299906	0.001056319	0.014887969	0.023008356	0.073343252	0.851431586	0.082626624	0.413738534	7	crustacivore
Congridae	Heteroconger_longissimus	0.1097501	0.166365693	0.169166251	0.2238749	0.010371504	0.069913943	0.0029344	0.033532924	0.62575154	0.33496851	0.003088647	0.031301642	0.002484513	0.032608578	0.076453044	0.15125579	0.819436643	0.132228122	0.470037509	8	planktivore
Dactylopteridae	Dactyloptena_orientalis	0.15525775	0.175711987	0.715014202	0.260081578	0.009555998	0.061441372	0.003574224	0.024468343	0.032308256	0.103040199	0.017020981	0.080264078	0.003056767	0.038068066	0.064211823	0.135227582	0.83820231	0.108473519	0.373746108	7	crustacivore
Dactylopteridae	Dactylopterus_volitans	0.191583428	0.201189648	0.700042783	0.26578836	0.008513942	0.058097992	0.005474839	0.041926093	0.021443862	0.080329248	0.021166065	0.089205901	0.002500826	0.033607658	0.049274254	0.113447972	0.837987525	0.103171067	0.380347602	7	crustacivore
Diodontidae	Cyclichthys_spilostylus	0.069523123	0.096452226	0.085049147	0.127093882	0.005502558	0.034877021	0.008305337	0.035931335	0.018803267	0.057004318	0.756527824	0.252811032	0.006179991	0.033344456	0.050108753	0.097625909	0.816477331	0.151117695	0.325221363	6	macroinvertivore
Diodontidae	Cyclichthys_orbicularis	0.068413224	0.093578281	0.101404807	0.142529627	0.007622153	0.047221013	0.011267784	0.045733525	0.027870806	0.078788698	0.702772675	0.280429515	0.009387921	0.045624601	0.071260631	0.124680446	0.790833618	0.157950738	0.368602982	6	macroinvertivore
Diodontidae	Cyclichthys_hardenbergi	0.06269958	0.084155916	0.124091134	0.163229902	0.010870908	0.063119767	0.016685701	0.06155976	0.045434347	0.111937759	0.61268307	0.314603613	0.016652019	0.069527147	0.11088324	0.167854415	0.757643116	0.160579398	0.431294044	6	macroinvertivore
Diodontidae	Diodon_eydouxii	0.019797891	0.046277206	0.038050935	0.094886866	0.011592321	0.076757055	0.013466498	0.070413906	0.027527832	0.105552241	0.82299413	0.25799371	0.021990038	0.103672299	0.044580354	0.121583746	0.892878309	0.126704627	0.353874898	6	macroinvertivore
Diodontidae	Dicotylichthys_punctulatus	0.021849934	0.053904707	0.022983655	0.063352241	0.005151283	0.041058859	0.005938408	0.039035192	0.007608306	0.042735014	0.91765677	0.151470151	0.005416733	0.03846342	0.013394912	0.046416575	0.932693157	0.101311464	0.196296259	6	macroinvertivore
Diodontidae	Chilomycterus_spinosus_spinosus	0.02201745	0.047960514	0.038180076	0.091618654	0.008312228	0.049798808	0.010519021	0.053704695	0.020807278	0.083065718	0.846289281	0.222416813	0.0145678	0.079429452	0.039306866	0.106068594	0.893381232	0.124997667	0.2999784	6	macroinvertivore
Diodontidae	Chilomycterus_schoepfii	0.022025633	0.047988331	0.038378887	0.091941755	0.008397503	0.050256487	0.010612385	0.054040996	0.021035731	0.083684967	0.845122731	0.22351268	0.014725745	0.080028877	0.039701385	0.106841086	0.892890568	0.125247451	0.301633952	6	macroinvertivore
Diodontidae	Chilomycterus_antillarum	0.021800948	0.047484253	0.034441376	0.08539889	0.00680144	0.041909983	0.008853375	0.047591986	0.016749168	0.07138997	0.86745275	0.201481966	0.011712353	0.067671154	0.03218859	0.091535603	0.902800412	0.119876287	0.268735615	6	macroinvertivore
Diodontidae	Chilomycterus_spinosus_mauretanicus	0.023416554	0.055477204	0.048787529	0.112232134	0.012508358	0.07424131	0.016379537	0.078769927	0.031585858	0.112487196	0.787194414	0.283665349	0.023296791	0.111324134	0.05683096	0.140821807	0.875688727	0.135018179	0.390811322	6	macroinvertivore
Diodontidae	Chilomycterus_reticulatus	0.013560794	0.035369063	0.00673097	0.022766253	7.20E-04	0.008756976	0.001232179	0.012135591	6.71E-04	0.004079323	0.974966028	0.058470505	6.02E-04	0.006862917	0.001516623	0.006695376	0.974215237	0.053537964	0.074300731	6	macroinvertivore
Diodontidae	Allomycterus_pilatus	0.015507632	0.037761663	0.01275726	0.038668165	0.001485318	0.012412252	0.002731344	0.021139724	0.003169927	0.02042123	0.956984187	0.087959287	0.001807317	0.014289381	0.005557015	0.022295221	0.95780692	0.075461582	0.111253082	6	macroinvertivore
Diodontidae	Diodon_nicthemerus	0.017168921	0.0398205	0.019556512	0.055215097	0.002793001	0.021233356	0.004727423	0.03228401	0.008026511	0.047805236	0.930610949	0.129904078	0.004349656	0.030164828	0.012767025	0.045785852	0.939894851	0.093820754	0.168208689	6	macroinvertivore
Diodontidae	Tragulichthys_jaculiferus	0.02523825	0.055275822	0.040957774	0.095636174	0.008123842	0.054716152	0.010878381	0.054705374	0.020703726	0.088382555	0.84314034	0.231266088	0.013677535	0.078059169	0.037280153	0.102582126	0.893169146	0.127785326	0.310000057	6	macroinvertivore
Diodontidae	Chilomycterus_antennatus	0.022640108	0.060643165	0.026544014	0.079818392	0.013260299	0.076913082	0.009895693	0.055814185	0.010389462	0.052419892	0.887950042	0.196566102	0.011902283	0.070654823	0.017418099	0.06237643	0.923526018	0.109892526	0.263340873	6	macroinvertivore
Diodontidae	Diodon_holocanthus	0.018357836	0.052751332	0.017198894	0.058123998	0.008655486	0.056605574	0.00555296	0.03940676	0.006519021	0.043530273	0.92840553	0.152160683	0.006035502	0.046074347	0.009274771	0.046604838	0.946589515	0.091552599	0.200650942	6	macroinvertivore
Diodontidae	Diodon_hystrix	0.015570437	0.047632762	0.006882459	0.031953567	0.001761308	0.019839768	0.002722512	0.025458167	8.19E-04	0.008733091	0.968877886	0.085955499	0.002079201	0.024740956	0.001287133	0.011502864	0.973319719	0.058484428	0.111985225	6	macroinvertivore
Diodontidae	Diodon_liturosus	0.01839523	0.053740643	0.010576656	0.03871117	0.003141912	0.024558141	0.004259365	0.033458133	0.002365604	0.021586047	0.954219444	0.10993406	0.00338211	0.029181168	0.00365968	0.021637162	0.961064367	0.075794463	0.141351769	6	macroinvertivore
Echeneidae	Echeneis_neucratoides	0.719588957	0.244825823	0.075457338	0.113279572	0.001177286	0.016355098	0.005270877	0.04360665	0.170275141	0.239805426	0.013037752	0.057058196	0.001552288	0.025924394	0.013640361	0.049363653	0.847302116	0.082677297	0.372574957	4	piscivore
Echeneidae	Echeneis_naucrates	0.837281983	0.182811255	0.056070431	0.093083995	0.00110354	0.014361229	0.00385273	0.035046398	0.071842517	0.143610513	0.022426859	0.084284933	0.001395444	0.026161638	0.006026495	0.030719604	0.887924183	0.079161979	0.269953949	4	piscivore
Echeneidae	Remora_remora	0.466546506	0.323880492	0.044321911	0.086028856	0.003022314	0.031531937	0.00307874	0.030556524	0.45821352	0.353283821	0.016937864	0.076360509	0.000964932	0.020847794	0.006914214	0.028745224	0.847074408	0.088628036	0.496113702	4	piscivore
Elopidae	Elops_machnata	0.756639034	0.244814569	0.124986616	0.189094106	0.010875619	0.067158635	0.007689133	0.052316156	0.032676483	0.108698041	0.020759948	0.094688681	0.006542268	0.054851554	0.039830899	0.10886949	0.869258052	0.087133242	0.372264	4	piscivore
Ephippidae	Chaetodipterus_faber	0.095716556	0.183879031	0.036413193	0.100604377	0.015156062	0.079201543	0.003911956	0.041697266	0.009827332	0.059687419	0.020418828	0.090847425	0.81180557	0.278753129	0.006750502	0.034790745	0.901499565	0.116573675	0.377721896	1	sessile invertivores
Fistulariidae	Fistularia_commersonii	0.828287415	0.163639202	0.122173052	0.143722033	5.30E-04	0.007885581	4.78E-04	0.004250901	0.003220623	0.015964811	0.031916959	0.086740594	3.61E-05	6.47E-04	0.013357825	0.038629564	0.880533652	0.073671443	0.23829715	4	piscivore
Fistulariidae	Fistularia_tabacaria	0.845654035	0.166337062	0.097372803	0.129424511	9.39E-04	0.01105803	7.45E-04	0.007913277	0.002757952	0.019723219	0.043797346	0.113720379	6.48E-05	0.001138112	0.008669048	0.030782903	0.892956886	0.075142988	0.242639309	4	piscivore
Fistulariidae	Fistularia_petimba	0.798644696	0.217410161	0.10655072	0.159134755	0.006902087	0.050200635	0.004342204	0.036322495	0.006844168	0.037169386	0.058302971	0.148410576	0.001524955	0.0235572	0.016888199	0.062988692	0.882880797	0.083830696	0.323048379	4	piscivore
Gerreidae	Diapterus_rhombeus	0.455899556	0.168015948	0.411390097	0.187831526	1.66E-04	0.001498788	4.94E-04	0.002561212	0.010713946	0.022644068	0.028527174	0.056002137	6.81E-05	8.45E-04	0.092741719	0.087904315	0.742343602	0.071045393	0.273670829	4	piscivore
Gerreidae	Diapterus_auratus	0.387998083	0.159991706	0.443794975	0.192277799	1.88E-04	0.001518264	6.07E-04	0.003029048	0.01492367	0.030184273	0.022345556	0.046882283	8.93E-05	0.001082789	0.13005299	0.113079797	0.725081211	0.070797308	0.280137163	7	crustacivore
Gerreidae	Gerres_nigri	0.159823396	0.121297426	0.368275458	0.237649652	0.001207848	0.020653169	0.002088322	0.021674191	0.039430418	0.080543068	0.045807553	0.141863582	0.001245215	0.017798517	0.382121791	0.249959942	0.713522441	0.09524114	0.40186561	5	microinvertivore
Gerreidae	Gerres_oyena	0.317889621	0.169632008	0.399545424	0.220822511	3.86E-04	0.002833871	0.001003462	0.005575198	0.021381268	0.046618348	0.042940746	0.088704948	2.29E-04	0.002625487	0.216624096	0.181254226	0.699977179	0.07865555	0.347100186	7	crustacivore
Gerreidae	Gerres_oblongus	0.317889621	0.169632008	0.399545424	0.220822511	3.86E-04	0.002833871	0.001003462	0.005575198	0.021381268	0.046618348	0.042940746	0.088704948	2.29E-04	0.002625487	0.216624096	0.181254226	0.699977179	0.07865555	0.347100186	7	crustacivore
Gerreidae	Gerres_erythrourus	0.317889621	0.169632008	0.399545424	0.220822511	3.86E-04	0.002833871	0.001003462	0.005575198	0.021381268	0.046618348	0.042940746	0.088704948	2.29E-04	0.002625487	0.216624096	0.181254226	0.699977179	0.07865555	0.347100186	7	crustacivore
Gerreidae	Gerres_filamentosus	0.421745422	0.190186265	0.364988899	0.211867669	3.09E-04	0.002558109	7.35E-04	0.004561797	0.012875902	0.030548503	0.066100952	0.120028069	1.53E-04	0.001811395	0.133091643	0.135560901	0.716867214	0.079905789	0.338830438	4	piscivore
Gerreidae	Gerres_longirostris	0.451135613	0.207729365	0.31834745	0.211943913	3.43E-04	0.002734452	7.33E-04	0.00519936	0.010059333	0.026537305	0.108300712	0.173638142	1.68E-04	0.002081848	0.110912344	0.128644144	0.722424132	0.082152719	0.368122676	4	piscivore
Gerreidae	Ulaema_lefroyi	0.16443409	0.150981892	0.25824119	0.232493513	0.001680687	0.013144513	0.003237185	0.020293933	0.034880968	0.08304003	0.063119204	0.133817968	0.001684308	0.014345378	0.472722367	0.280542373	0.726722168	0.112144609	0.425612612	5	microinvertivore
Gerreidae	Eucinostomus_melanopterus	0.236816502	0.19466284	0.251097548	0.231784479	0.00164486	0.010911998	0.003362888	0.023337527	0.024458497	0.064780247	0.107507065	0.196211172	0.001758141	0.017510874	0.3733545	0.276669763	0.718804174	0.103847528	0.460249358	5	microinvertivore
Gerreidae	Eucinostomus_jonesii	0.118136018	0.127368598	0.223320246	0.224725458	0.002341389	0.020102292	0.004424677	0.029620103	0.040980959	0.097161569	0.046481036	0.110922748	0.003013235	0.024086185	0.56130244	0.283280575	0.752962126	0.120576332	0.413010894	5	microinvertivore
Gerreidae	Eucinostomus_gula	0.17793223	0.16788968	0.233911805	0.229629764	0.00228753	0.016495467	0.004434791	0.030561095	0.031095142	0.079706498	0.080670754	0.164996102	0.002742839	0.024852853	0.46692491	0.289027734	0.733665184	0.114561044	0.447050768	5	microinvertivore
Gerreidae	Eucinostomus_argenteus	0.099549923	0.131650011	0.167032871	0.213100361	0.011244443	0.068249794	0.009930228	0.064968958	0.043040343	0.113604302	0.059368889	0.15147484	0.012067299	0.071232625	0.597766005	0.304657435	0.784203767	0.128439754	0.453170269	5	microinvertivore
Gerreidae	Gerres_cinereus	0.09947266	0.155966513	0.083143122	0.154940709	0.008676943	0.060067834	0.004723993	0.037170586	0.010420485	0.048706974	0.740074699	0.300989655	0.003476994	0.032260649	0.050011104	0.116639243	0.849811085	0.139129596	0.401166521	6	macroinvertivore
Gobiesocidae	Lepadichthys_coccinotaenia	0.006232067	0.02030302	0.077409145	0.148196916	0.038546092	0.12903225	0.014129589	0.064857751	0.113037279	0.200182684	0.605463225	0.342077881	0.00402687	0.044185899	0.141155733	0.213650366	0.816661195	0.131302516	0.497915298	6	macroinvertivore
Gobiidae	Arcygobius_baliurus	0.012221378	0.02032059	0.026486304	0.051123631	0.026321616	0.139458629	0.002229992	0.020478154	0.258457377	0.239478408	6.15E-04	0.01892749	6.36E-05	0.001103564	0.673604825	0.262223286	0.84823735	0.077660353	0.386477739	5	microinvertivore
Gobiidae	Amoya_gracilis	0.033259431	0.043420661	0.042566229	0.063601359	0.015530959	0.095967322	0.001965043	0.013813707	0.226544456	0.222386566	5.51E-04	0.006030706	3.10E-05	6.94E-04	0.679552273	0.241652525	0.816392356	0.096344761	0.351026509	5	microinvertivore
Gobiidae	Amoya_signata	0.001792885	0.003232976	0.009450094	0.01888815	0.009634709	0.074882771	0.001014514	0.005878389	0.308122476	0.247172308	3.17E-05	5.93E-04	3.01E-05	4.82E-04	0.669923565	0.252308313	0.866824124	0.05635068	0.361612248	5	microinvertivore
Gobiidae	Amoya_madraspatensis	0.003861119	0.006403122	0.014191373	0.02607174	0.010822101	0.079389387	0.001096326	0.005598402	0.280611414	0.235528255	6.68E-05	0.001165865	2.80E-05	4.64E-04	0.689322849	0.24303042	0.861663572	0.061975651	0.348702841	5	microinvertivore
Gobiidae	Amblygobius_linki	0.003109921	0.005571808	0.012077645	0.021025171	0.007392891	0.065972168	0.001365702	0.012325704	0.308255219	0.242794868	3.18E-05	3.46E-04	5.41E-05	0.001488785	0.667712732	0.24595645	0.86129138	0.055959615	0.352737313	5	microinvertivore
Gobiidae	Callogobius_flavobrunneus	0.003786391	0.006203648	0.014347	0.033165986	0.013476055	0.09641749	0.001100634	0.008436421	0.303736239	0.252149343	5.35E-05	6.18E-04	3.31E-05	5.50E-04	0.663467059	0.258891423	0.861859894	0.060278461	0.375647066	5	microinvertivore
Gobiidae	Vanderhorstia_belloides	0.001166828	0.002681476	0.007923506	0.020178614	0.008179662	0.056435521	0.001439395	0.012352599	0.316403419	0.259480929	6.91E-05	0.002269751	4.04E-04	0.011032685	0.664414273	0.261194708	0.869692586	0.056887983	0.373405706	5	microinvertivore
Gobiidae	Callogobius_centrolepis	6.78E-04	0.001757183	0.005526338	0.017967102	0.011266862	0.093356544	9.54E-04	0.004863252	0.357139933	0.279851623	7.13E-06	1.02E-04	1.09E-04	0.002438685	0.624319663	0.282789494	0.873561818	0.05053939	0.40909386	5	microinvertivore
Gobiidae	Gymneleotris_seminuda	0.001297167	0.002574494	0.007462418	0.014210629	0.025518802	0.139193471	0.001477031	0.011187364	0.318078292	0.249002149	1.45E-05	1.53E-04	2.31E-05	4.63E-04	0.646128706	0.262245937	0.867148502	0.053908212	0.3879224	5	microinvertivore
Gobiidae	Ego_zebra	3.90E-04	8.36E-04	0.003898057	0.008095755	0.009559917	0.07939909	7.52E-04	0.003809358	0.36810261	0.28746858	5.95E-06	1.30E-04	2.19E-04	0.008039505	0.617072379	0.28972923	0.875657716	0.050871438	0.415969745	5	microinvertivore
Gobiidae	Hetereleotris_nebulofasciata	0.001248608	0.002195608	0.007591259	0.01675177	0.007386937	0.061903213	0.001308996	0.009463273	0.320662129	0.25256515	1.96E-05	1.94E-04	3.46E-05	5.13E-04	0.66174785	0.253561464	0.868894373	0.052987349	0.363716752	5	microinvertivore
Gobiidae	Hetereleotris_diademata	0.001812963	0.003085542	0.009259922	0.018908783	0.007720148	0.063612157	0.0013847	0.010107766	0.306084132	0.243616604	2.88E-05	2.80E-04	3.22E-05	4.63E-04	0.673677071	0.245315629	0.86667729	0.054704686	0.352199994	5	microinvertivore
Gobiidae	Hetereleotris_vinsoni	0.002032691	0.003426614	0.009842749	0.019660418	0.00782911	0.06417389	0.001408769	0.010308279	0.301794972	0.241068756	3.25E-05	3.14E-04	3.17E-05	4.52E-04	0.677027595	0.243014088	0.865980552	0.055351723	0.348988707	5	microinvertivore
Gobiidae	Hetereleotris_kenyae	0.001711558	0.002927201	0.008979984	0.018547445	0.007666582	0.063333477	0.001372814	0.010007725	0.308276385	0.244940701	2.71E-05	2.65E-04	3.26E-05	4.69E-04	0.671932964	0.246520918	0.867006552	0.05443042	0.353882269	5	microinvertivore
Gobiidae	Hetereleotris_caminata	6.36E-04	0.001201051	0.005303522	0.01378504	0.006885967	0.060164795	0.001187571	0.00844777	0.348728022	0.270801916	9.79E-06	1.01E-04	4.14E-05	6.84E-04	0.637207442	0.270885584	0.872766208	0.05139865	0.388066737	5	microinvertivore
Gobiidae	Hetereleotris_poecila	0.001899697	0.003220492	0.009493677	0.019210345	0.007764246	0.063840559	0.001394452	0.010189359	0.304320706	0.24256093	3.03E-05	2.93E-04	3.20E-05	4.58E-04	0.675064972	0.244359011	0.866403063	0.054953123	0.350865039	5	microinvertivore
Gobiidae	Hetereleotris_zonata	0.003039622	0.00496132	0.01220249	0.022697152	0.008243745	0.066191852	0.001500389	0.011043006	0.287582107	0.233194195	4.94E-05	4.67E-04	3.00E-05	4.31E-04	0.687352261	0.236090436	0.86309765	0.057983448	0.339354851	5	microinvertivore
Gobiidae	Hetereleotris_vulgaris	6.36E-04	0.001201051	0.005303522	0.01378504	0.006885967	0.060164795	0.001187571	0.00844777	0.348728022	0.270801916	9.79E-06	1.01E-04	4.14E-05	6.84E-04	0.637207442	0.270885584	0.872766208	0.05139865	0.388066737	5	microinvertivore
Gobiidae	Vanderhorstia_flavilineata	0.005621329	0.009392557	0.01656721	0.029949693	0.01299846	0.099274113	0.001987902	0.019047514	0.275862228	0.235427236	5.66E-04	0.020956153	6.46E-04	0.019066843	0.685751187	0.246945791	0.859709289	0.066146824	0.358349373	5	microinvertivore
Gobiidae	Valenciennea_immaculata	0.025434155	0.036422078	0.03629036	0.06119676	0.041949007	0.17318281	0.002301984	0.021583011	0.223847599	0.221946035	9.38E-04	0.020012136	4.53E-05	8.39E-04	0.669194102	0.257499852	0.829114306	0.090733883	0.38922632	5	microinvertivore
Gobiidae	Mugilogobius_fusca	0.001157787	0.003815258	0.007093386	0.015799184	0.009159229	0.076834887	0.001934755	0.022731516	0.33835018	0.267234377	1.90E-05	4.89E-04	5.07E-05	0.00131496	0.642235025	0.271031359	0.870865591	0.054384786	0.389305369	5	microinvertivore
Gobiidae	Vanderhorstia_dorsomacula	0.001602494	0.002870087	0.008184692	0.015014659	0.026605428	0.137497507	0.001224612	0.01018657	0.323640169	0.263382694	2.24E-05	2.50E-04	1.55E-04	0.005626922	0.638564992	0.27445537	0.868408648	0.056696988	0.404933237	5	microinvertivore
Gobiidae	Eviota_monostigma	3.13E-04	7.08E-04	0.00329021	0.007197831	0.004178323	0.044695309	0.001280117	0.016766389	0.403125398	0.302026697	4.26E-06	6.36E-05	4.35E-05	8.04E-04	0.587765621	0.302050632	0.87776832	0.051458707	0.429867949	5	microinvertivore
Gobiidae	Elacatinus_lobeli	2.83E-04	6.81E-04	0.003433499	0.008326196	0.008909002	0.075379885	0.001416079	0.017277791	0.388653051	0.299557883	8.59E-06	2.13E-04	2.26E-04	0.005048801	0.597070814	0.300911341	0.878612553	0.053841435	0.431692639	5	microinvertivore
Gobiidae	Amblygobius_esakiae	0.007220597	0.014553957	0.018389402	0.030013452	0.018522841	0.108941184	0.001632545	0.012099597	0.288620713	0.241987089	7.84E-05	7.30E-04	7.25E-05	0.001718329	0.665462942	0.252334902	0.85216092	0.066902806	0.367914863	5	microinvertivore
Gobiidae	Pterogobius_virgo	0.001987986	0.003315647	0.009535881	0.015668204	7.43E-04	0.0040606	6.72E-04	0.003043703	0.391086982	0.249855356	1.86E-05	1.88E-04	1.69E-05	3.26E-04	0.595939604	0.248691229	0.857311772	0.043164141	0.352926915	5	microinvertivore
Gobiidae	Gobius_tetrophthalmus	0.005243463	0.008040994	0.016838196	0.031792558	0.007363474	0.062755585	0.001436938	0.008535452	0.272590431	0.231278982	9.16E-05	0.00145748	3.01E-05	4.49E-04	0.696405795	0.236655201	0.858958169	0.064441319	0.338503353	5	microinvertivore
Gobiidae	Gobulus_crescentalis	0.002219093	0.004068115	0.01038254	0.020255907	0.023122351	0.129947645	0.001042291	0.006127449	0.298715604	0.247828891	4.72E-05	6.02E-04	3.60E-05	5.42E-04	0.664434951	0.261093797	0.866262126	0.056896962	0.383328285	5	microinvertivore
Gobiidae	Gobulus_myersi	0.038595552	0.051780691	0.04574632	0.071999657	0.02970911	0.146715623	0.001916458	0.014382279	0.21910551	0.216200196	0.001026427	0.012484734	4.10E-05	7.39E-04	0.663859621	0.249436773	0.811254101	0.096841704	0.372444838	5	microinvertivore
Gobiidae	Gobulus_hancocki	0.001681669	0.003169136	0.008922455	0.017588871	0.022471725	0.12803187	0.001005244	0.005924075	0.308817808	0.253552754	3.48E-05	4.37E-04	3.73E-05	5.75E-04	0.65702898	0.265510415	0.868112532	0.05532427	0.389271072	5	microinvertivore
Gobiidae	Valenciennea_decora	0.017535752	0.025780856	0.030249818	0.047814054	0.020713454	0.123119884	0.002033755	0.018435212	0.260565305	0.23351015	2.49E-04	0.002627032	6.22E-05	0.001719196	0.668590479	0.249472025	0.835808876	0.081588714	0.3677259	5	microinvertivore
Gobiidae	Asterropteryx_spinosa	9.45E-04	0.001659613	0.006347582	0.012320803	0.004266324	0.048804855	7.29E-04	0.004119895	0.342540175	0.258205789	1.45E-05	2.35E-04	5.36E-04	0.022370472	0.644620534	0.259921372	0.870090789	0.049645417	0.370517592	5	microinvertivore
Gobiidae	Pterogobius_elapoides	0.006666159	0.009702541	0.018625026	0.028886841	0.001024773	0.005974087	7.98E-04	0.003360324	0.342654863	0.235570476	6.39E-05	5.49E-04	2.22E-05	4.36E-04	0.630145643	0.234034739	0.844818799	0.053808414	0.333529265	5	microinvertivore
Gobiidae	Fusigobius_aureus	4.12E-04	9.60E-04	0.004445243	0.013254783	0.023063819	0.132726871	9.47E-04	0.005573112	0.359317834	0.292654196	4.76E-06	6.20E-05	1.17E-04	0.002321652	0.611691245	0.300312888	0.87816613	0.055642144	0.440072489	5	microinvertivore
Gobiidae	Elacatinus_tenox	0.001456644	0.00276724	0.008120971	0.017481068	0.008791892	0.074618747	0.001251495	0.00869612	0.34820346	0.267917674	1.42E-05	1.13E-04	8.29E-05	0.002324739	0.632078474	0.270280689	0.867212598	0.052493621	0.388321739	5	microinvertivore
Gobiidae	Callogobius_plumatus	5.90E-04	0.001198262	0.004981835	0.009480692	0.007582495	0.070390697	0.00138583	0.010885017	0.379202919	0.27778418	6.27E-06	5.71E-05	2.85E-05	4.60E-04	0.606222	0.279239764	0.871124914	0.049672291	0.400379525	5	microinvertivore
Gobiidae	Gobioides_africanus	0.029041341	0.039207323	0.040357898	0.061284356	0.010566704	0.066005423	0.002211037	0.020088919	0.247797327	0.235489836	6.81E-04	0.007380266	2.87E-05	6.35E-04	0.669315821	0.244924412	0.819592132	0.089507164	0.354332569	5	microinvertivore
Gobiidae	Gobioides_sagitta	0.363298559	0.226959656	0.110489681	0.132468181	0.02023343	0.100387299	0.003171223	0.025301183	0.124130218	0.176247157	0.010431369	0.058723749	3.02E-05	9.03E-04	0.368215369	0.254485101	0.719018878	0.096794324	0.423144521	5	microinvertivore
Gobiidae	Valenciennea_helsdingenii	0.154412347	0.142843248	0.08278585	0.10376575	0.025440877	0.132366789	0.002804538	0.020128869	0.171983587	0.197076651	0.003594887	0.029385405	3.56E-05	0.001078984	0.558942322	0.255953319	0.740518905	0.111846018	0.392827745	5	microinvertivore
Gobiidae	Luposicya_lupus	4.21E-04	9.19E-04	0.003995712	0.008278701	0.001724447	0.017214594	0.001030942	0.008018336	0.373416249	0.282377833	7.17E-06	1.42E-04	4.47E-05	8.95E-04	0.619359824	0.282028228	0.874393881	0.04935437	0.399634834	5	microinvertivore
Gobiidae	Fusigobius_maximus	0.004480551	0.00710094	0.014082824	0.024546417	0.035467404	0.164112853	0.001296655	0.008237566	0.279316399	0.235653411	5.41E-05	5.77E-04	2.71E-04	0.010784964	0.665030558	0.257548448	0.860353954	0.062608685	0.386825824	5	microinvertivore
Gobiidae	Fusigobius_melacron	3.97E-04	8.54E-04	0.003769812	0.008303728	0.010372862	0.087191097	0.001185264	0.009231781	0.364794855	0.292540888	8.61E-06	1.55E-04	3.90E-05	6.46E-04	0.619432785	0.29500638	0.87864465	0.054049842	0.424695856	5	microinvertivore
Gobiidae	Clevelandia_ios	0.00287831	0.004495893	0.011736155	0.0191662	8.39E-04	0.005444574	6.91E-04	0.003056135	0.366781065	0.235563969	2.66E-05	2.51E-04	1.88E-05	3.70E-04	0.617028906	0.234332347	0.853290025	0.044088975	0.332909555	5	microinvertivore
Gobiidae	Nematogobius_brachynemus	0.002103576	0.00415724	0.010384068	0.022318208	0.004828173	0.043586629	0.001166776	0.006633588	0.293374411	0.242859615	2.30E-05	2.67E-04	4.00E-05	6.89E-04	0.688080003	0.245318753	0.86843881	0.057897988	0.348743191	5	microinvertivore
Gobiidae	Nematogobius_maindroni	0.006138391	0.010872068	0.018361674	0.034428356	0.006190815	0.050175444	0.001329354	0.007240978	0.256771151	0.224217713	7.24E-05	7.47E-04	3.77E-05	6.69E-04	0.711098532	0.230039601	0.858609977	0.067614569	0.327209913	5	microinvertivore
Gobiidae	Luciogobius_saikaiensis	0.002198572	0.003563706	0.010255253	0.018272222	9.44E-04	0.008007512	6.68E-04	0.003016227	0.382356566	0.245417971	2.02E-05	1.98E-04	1.93E-05	3.69E-04	0.603537874	0.24448524	0.856393866	0.044088075	0.347020144	5	microinvertivore
Gobiidae	Clariger_papillosus	0.001490945	0.00253697	0.008230905	0.014877151	8.52E-04	0.007358242	6.36E-04	0.002969025	0.399086447	0.251932237	1.37E-05	1.42E-04	1.95E-05	3.70E-04	0.589670765	0.251031408	0.859364362	0.042292254	0.356058284	5	microinvertivore
Gobiidae	Clariger_exilis	0.001727624	0.002885569	0.008943814	0.016074986	8.80E-04	0.007566186	6.48E-04	0.002996666	0.392635915	0.24925934	1.59E-05	1.61E-04	1.94E-05	3.69E-04	0.595129584	0.248325931	0.858250396	0.042776341	0.35231961	5	microinvertivore
Gobiidae	Eviota_mikiae	4.08E-04	8.50E-04	0.004046493	0.008463317	0.013613742	0.096824325	9.54E-04	0.009859852	0.366601036	0.28400479	8.67E-06	1.49E-04	3.54E-04	0.013491438	0.614013932	0.286387128	0.874388843	0.051686962	0.415214241	5	microinvertivore
Gobiidae	Echinogobius_hayashii	0.003700711	0.007427656	0.013821372	0.032226784	0.024537941	0.135259022	0.001352378	0.011164772	0.289728943	0.241120484	4.84E-05	3.96E-04	3.20E-04	0.010942625	0.666490383	0.253918309	0.863255573	0.060382188	0.377156313	5	microinvertivore
Gobiidae	Vanderhorstia_attenuata	4.79E-04	0.001210044	0.004555674	0.010702592	0.025435148	0.133576257	0.001301578	0.013497601	0.345352617	0.281831039	1.70E-05	3.04E-04	6.66E-04	0.011995305	0.622192372	0.288032148	0.874480579	0.054483424	0.425060047	5	microinvertivore
Gobiidae	Luciogobius_elongatus	0.001696158	0.002840244	0.008835093	0.015884632	8.69E-04	0.007510871	6.46E-04	0.002994069	0.393479315	0.249648079	1.56E-05	1.58E-04	1.94E-05	3.69E-04	0.594439129	0.248674169	0.858445196	0.04267949	0.352829893	5	microinvertivore
Gobiidae	Opua_nephodes	8.42E-04	0.001774976	0.005938994	0.012537457	0.010439536	0.087210416	0.001013299	0.006583739	0.351178411	0.271526535	8.19E-06	8.57E-05	1.98E-04	0.006464897	0.630381623	0.275148233	0.871308934	0.049648327	0.396590912	5	microinvertivore
Gobiidae	Amblygobius_tekomaji	5.55E-04	0.001405417	0.004607156	0.010992951	0.002847384	0.030892182	8.57E-04	0.006077174	0.356728527	0.275081902	7.48E-06	1.09E-04	3.82E-05	8.07E-04	0.634359757	0.27514436	0.873659664	0.049922265	0.390498673	5	microinvertivore
Gobiidae	Platygobiopsis_akihito	0.026732187	0.03847822	0.038579273	0.061610707	0.020093602	0.11743914	0.002182639	0.016297627	0.233263439	0.217712881	4.15E-04	0.004469672	2.03E-04	0.00571434	0.67853097	0.239959755	0.824162786	0.089624066	0.352655967	5	microinvertivore
Gobiidae	Periophthalmus_barbarus	0.040745568	0.048598392	0.048491605	0.066310989	0.002787828	0.014878119	0.001292912	0.00619977	0.2715585	0.218896497	5.54E-04	0.005534982	2.88E-05	7.08E-04	0.634540534	0.224260479	0.793563953	0.089100878	0.324435391	5	microinvertivore
Gobiidae	Periophthalmus_kalolo	0.035966712	0.043678515	0.045582693	0.062913026	0.002633686	0.013938828	0.001254011	0.005940291	0.276356124	0.219289193	4.10E-04	0.002684616	2.83E-05	6.84E-04	0.637768694	0.223355718	0.798792149	0.086171417	0.322612214	5	microinvertivore
Gobiidae	Periophthalmus_argentilineatus	0.084158278	0.087610431	0.068993318	0.088219213	0.003962866	0.022098949	0.001540549	0.00782187	0.244710477	0.217561886	0.001111196	0.006769767	3.22E-05	8.71E-04	0.5954911	0.233155354	0.755595226	0.100727705	0.34314566	5	microinvertivore
Gobiidae	Gobius_senegambiensis	0.004625165	0.008554334	0.016164811	0.031303673	0.010891454	0.075528082	0.002188289	0.019452172	0.289582151	0.240480741	7.17E-05	8.14E-04	3.44E-05	4.84E-04	0.676442003	0.245935782	0.85862263	0.063847189	0.354192416	5	microinvertivore
Gobiidae	Periophthalmus_modestus	0.01234581	0.016846945	0.026107812	0.038730192	0.001673501	0.008577278	9.72E-04	0.004214386	0.312771016	0.220655548	1.31E-04	0.001003472	2.48E-05	5.31E-04	0.645974498	0.22010907	0.832303771	0.062812299	0.314663853	5	microinvertivore
Gobiidae	Oxyurichthys_papuensis	0.097465652	0.099724431	0.075213798	0.096747705	0.005842097	0.029960224	0.001752412	0.009064304	0.243512698	0.218506071	0.001382298	0.007529775	3.58E-05	9.70E-04	0.574795207	0.238778635	0.745585152	0.102311532	0.353698509	5	microinvertivore
Gobiidae	Elacatinus_colini	3.07E-04	8.09E-04	0.003272422	0.00864622	0.016705131	0.103867404	0.00121218	0.016889082	0.375558266	0.299320183	1.20E-05	2.48E-04	4.00E-04	0.014089055	0.602532311	0.30266693	0.878082403	0.054466284	0.438802343	5	microinvertivore
Gobiidae	Stonogobiops_dracula	0.003713909	0.006696877	0.013210655	0.023924876	0.02475631	0.136755557	0.001441862	0.015615578	0.274734696	0.235430987	3.31E-05	2.47E-04	3.71E-05	8.73E-04	0.682072367	0.252151017	0.864104106	0.061000388	0.372252448	5	microinvertivore
Gobiidae	Oxyurichthys_visayanus	0.004651796	0.008275245	0.014694481	0.027427594	0.016584832	0.107783869	0.001139851	0.007696516	0.278664803	0.232594328	8.73E-05	0.001467338	2.59E-05	4.56E-04	0.684151038	0.243663439	0.860548054	0.061331333	0.354924929	5	microinvertivore
Gobiidae	Valenciennea_persica	0.013051789	0.026405841	0.026488972	0.048996809	0.046332858	0.183238438	0.002146126	0.014686251	0.253393039	0.237872815	4.81E-04	0.00863482	1.15E-04	0.003603495	0.657991156	0.266950219	0.845136633	0.080013095	0.405984492	5	microinvertivore
Gobiidae	Amblychaeturichthys_hexanema	0.067188031	0.075239777	0.063319303	0.084739873	0.004847321	0.025036473	0.001619758	0.008223399	0.260620201	0.221019501	8.85E-04	0.005197651	3.40E-05	8.78E-04	0.601486796	0.233857574	0.766671056	0.09910269	0.342203289	5	microinvertivore
Gobiidae	Vanderhorstia_steelei	0.001472307	0.003065775	0.007626205	0.014082864	0.016685549	0.109109046	0.002270427	0.020299028	0.35363012	0.270641615	3.73E-05	5.54E-04	6.49E-05	0.001897311	0.61821322	0.275930363	0.867369374	0.055378422	0.40238404	5	microinvertivore
Gobiidae	Stonogobiops_yasha	0.00101651	0.001887462	0.006668958	0.013175556	0.007106094	0.064677856	9.74E-04	0.008173218	0.323591941	0.254860381	2.05E-05	2.72E-04	3.44E-05	6.88E-04	0.660587838	0.257414854	0.870608106	0.05139337	0.368298727	5	microinvertivore
Gobiidae	Gobionellus_occidentalis	0.029787662	0.057753701	0.046408274	0.091721865	0.024153562	0.094555044	0.004894821	0.034092081	0.546413686	0.306185333	0.002208027	0.019556265	1.42E-04	0.002131782	0.345991877	0.281986587	0.809663296	0.106628383	0.442158572	8	planktivore
Gobiidae	Elacatinus_phthirophagus	3.53E-04	0.002875526	0.003239723	0.007697753	0.019471826	0.11619543	0.001008001	0.007704256	0.38306218	0.29289865	3.56E-06	4.74E-05	6.14E-05	0.001656523	0.59280015	0.297455169	0.875827377	0.053182685	0.433474568	5	microinvertivore
Gobiidae	Evorthodus_lyricus	0.047484125	0.071317155	0.063497	0.105413335	0.051237342	0.12479695	0.00341114	0.020313042	0.23662788	0.237682481	0.002017823	0.014199415	8.08E-05	0.001639167	0.595643894	0.266765152	0.776093975	0.110136991	0.400057402	5	microinvertivore
Gobiidae	Favonigobius_gymnauchen	0.010362519	0.019297222	0.028650271	0.054653246	0.014774983	0.051744118	0.002212697	0.01377852	0.343309378	0.26326355	2.71E-04	0.002518757	5.62E-05	9.79E-04	0.600362924	0.262670141	0.829285225	0.076606724	0.380180569	5	microinvertivore
Gobiidae	Cryptocentroides_insignis	0.007637716	0.015815111	0.020083907	0.038105381	0.02227417	0.123999431	0.002060547	0.016059452	0.262049331	0.227879878	2.06E-04	0.003641708	4.98E-05	8.74E-04	0.685638571	0.246651099	0.853827107	0.071146804	0.36071586	5	microinvertivore
Gobiidae	Ctenogobius_saepepallens	0.001550256	0.003141762	0.010317803	0.022331923	0.009380737	0.039435433	0.00163421	0.013115351	0.413709019	0.284755693	4.00E-05	4.62E-04	6.86E-05	0.001123242	0.563299375	0.281825748	0.856729226	0.058033225	0.403421347	5	microinvertivore
Gobiidae	Ctenogobius_boleosoma	0.005818418	0.011339566	0.021083439	0.042127831	0.012332932	0.045466109	0.002031083	0.013928556	0.36412268	0.268053618	1.49E-04	0.001491294	5.74E-05	9.44E-04	0.594405523	0.265980629	0.840430304	0.069239677	0.383100593	5	microinvertivore
Gobiidae	Ctenogobius_smaragdus	0.047072346	0.067821761	0.060598403	0.097779807	0.026724445	0.082689602	0.002840645	0.016185178	0.280353626	0.250012591	0.001450716	0.010523852	6.10E-05	0.001323934	0.580898838	0.264046326	0.778605873	0.103866398	0.391917689	5	microinvertivore
Gobiidae	Ctenogobius_stigmaticus	0.007155146	0.013786919	0.023547656	0.046366788	0.013086685	0.047430579	0.00209206	0.013862526	0.356255139	0.265922361	1.84E-04	0.001796368	5.68E-05	9.50E-04	0.597622944	0.264207314	0.836925331	0.071603005	0.381190405	5	microinvertivore
Gobiidae	Exyrias_akihito	0.01623336	0.022671299	0.027272179	0.040870886	0.008247494	0.064529728	0.001817912	0.014234874	0.243231833	0.218497272	5.09E-04	0.010811653	3.10E-05	5.92E-04	0.702657481	0.227257984	0.839566029	0.079174343	0.325661827	5	microinvertivore
Gobiidae	Oxyurichthys_stigmalophius	0.054077931	0.066033054	0.054081336	0.078646875	0.015941194	0.102618174	0.002653404	0.018210622	0.228107632	0.232290392	0.001259526	0.017332318	6.16E-05	0.001222403	0.643817343	0.255006838	0.795098105	0.104278478	0.375096026	5	microinvertivore
Gobiidae	Gobius_ateriformis	0.003341017	0.006981414	0.012203762	0.026598201	0.016763696	0.105968225	0.001260663	0.008920557	0.294494188	0.245971616	4.23E-05	4.41E-04	3.26E-05	5.48E-04	0.671861703	0.256687977	0.864139495	0.061800786	0.372097156	5	microinvertivore
Gobiidae	Sicyopterus_lagocephalus	0.029413828	0.03980177	0.043251955	0.064990939	0.004960712	0.023784704	0.001501152	0.00714495	0.304547409	0.229982695	4.24E-04	0.003063665	3.51E-05	7.94E-04	0.615865963	0.233541562	0.802782741	0.083873357	0.337444044	5	microinvertivore
Gobiidae	Eviota_masudai	3.23E-04	6.94E-04	0.003618769	0.007709529	0.006540041	0.065392521	8.51E-04	0.006767604	0.38169833	0.288990538	3.97E-06	5.90E-05	4.93E-04	0.019371885	0.606472287	0.289279299	0.875738857	0.049974262	0.414674833	5	microinvertivore
Gobiidae	Vanneaugobius_canariensis	7.89E-04	0.001528154	0.005822319	0.011940904	0.009913878	0.083490884	0.001145418	0.008003897	0.351912446	0.26617621	7.02E-06	7.28E-05	3.49E-04	0.014458124	0.630060393	0.270244962	0.870523061	0.05145235	0.388935558	5	microinvertivore
Gobiidae	Vanneaugobius_pruvoti	5.80E-04	0.001179029	0.004928946	0.010553665	0.009749853	0.08299261	0.001155408	0.009307686	0.365017864	0.274337438	5.13E-06	5.47E-05	3.28E-04	0.013418415	0.618234562	0.277757353	0.872088718	0.051086186	0.399596559	5	microinvertivore
Gobiidae	Tryssogobius_colini	3.26E-04	7.23E-04	0.003650376	0.008402856	0.003268454	0.037958194	6.74E-04	0.004141192	0.368659075	0.281768062	3.15E-06	3.55E-05	2.82E-05	4.13E-04	0.623391339	0.28195615	0.87571499	0.049827162	0.400526888	5	microinvertivore
Gobiidae	Hazeus_maculipinna	5.16E-04	0.001178883	0.004384785	0.009362508	0.008041067	0.074027712	0.001474976	0.019397517	0.345481527	0.274344731	7.37E-06	1.14E-04	1.72E-04	0.006204255	0.639921937	0.277610664	0.875752372	0.051879269	0.397890224	5	microinvertivore
Gobiidae	Hazeus_otakii	0.00300915	0.005739652	0.011207532	0.019097601	0.009563123	0.080309014	0.001354716	0.012695478	0.277830116	0.230380059	3.88E-05	4.79E-04	2.52E-04	0.010149367	0.696744803	0.237960259	0.866997498	0.058711245	0.341777223	5	microinvertivore
Gobiidae	Bryaninops_amplus	9.73E-04	0.001953795	0.006659481	0.014796838	0.014079824	0.094666579	0.001398635	0.012202218	0.359801133	0.275831372	1.85E-05	3.41E-04	4.33E-05	9.18E-04	0.617025586	0.279195856	0.869163552	0.054229518	0.404187641	5	microinvertivore
Gobiidae	Callogobius_sclateri	0.003611973	0.005455746	0.011433268	0.017588797	5.18E-04	0.003055987	7.80E-04	0.003366321	0.308094202	0.197934905	3.28E-05	3.32E-04	2.33E-05	4.67E-04	0.675506075	0.198651459	0.854186242	0.044183372	0.281070736	5	microinvertivore
Gobiidae	Trimmatom_zapotes	0.004624029	0.007125799	0.01249288	0.02027116	6.07E-04	0.004320436	8.67E-04	0.003915915	0.443384574	0.231026783	4.86E-05	4.73E-04	2.69E-05	5.61E-04	0.537948786	0.22980656	0.845088518	0.040760977	0.326620062	5	microinvertivore
Gobiidae	Eviota_bifasciata	4.86E-04	0.002279392	0.004102253	0.009108784	0.01363646	0.100325525	0.001535973	0.012418277	0.359772749	0.288587021	8.65E-06	1.50E-04	4.71E-04	0.018316778	0.619986315	0.2920788	0.877583041	0.053561525	0.423362269	5	microinvertivore
Gobiidae	Yongeichthys_criniger	0.038141765	0.046108698	0.038402256	0.052813313	0.001173829	0.007361394	0.001515357	0.007201381	0.164444865	0.158004757	3.96E-04	0.003055102	4.08E-05	0.001097419	0.755885045	0.175154303	0.822620017	0.092462624	0.246325758	5	microinvertivore
Gobiidae	Stonogobiops_nematodes	0.002213384	0.003781989	0.008555424	0.014033859	4.40E-04	0.002857795	8.66E-04	0.003867082	0.219952481	0.174552837	2.19E-05	2.51E-04	3.03E-05	6.26E-04	0.76791991	0.176427409	0.873076195	0.052528621	0.248656697	5	microinvertivore
Gobiidae	Egglestonichthys_patriciae	0.001005895	0.002012286	0.006269715	0.012373729	0.015884653	0.107867869	0.001233089	0.010006481	0.314464263	0.25757201	1.88E-05	3.93E-04	5.41E-05	0.001449739	0.661069478	0.265966964	0.872815403	0.052808911	0.385975113	5	microinvertivore
Gobiidae	Paratrimma_nigrimenta	0.00187066	0.003374008	0.009662005	0.017007936	0.018630293	0.114981363	0.001221967	0.00863961	0.321857058	0.250898087	2.89E-05	4.56E-04	7.74E-05	0.002021478	0.646651708	0.258898335	0.864022356	0.055370449	0.378917541	5	microinvertivore
Gobiidae	Tridentiger_microsquamis	0.001785484	0.00310166	0.009239932	0.01812819	0.017012059	0.109962263	0.00137305	0.008647602	0.309755472	0.241958679	3.59E-05	5.55E-04	3.91E-04	0.014116299	0.660406799	0.250062182	0.86422012	0.053446375	0.365758673	5	microinvertivore
Gobiidae	Bathygobius_cocosensis	0.018160804	0.029074498	0.027938392	0.052531994	0.001644723	0.010582107	0.002164201	0.01056072	0.123743945	0.152850641	3.46E-04	0.003090051	9.41E-05	0.002239785	0.825907433	0.171704857	0.87276818	0.090589381	0.238094284	5	microinvertivore
Gobiidae	Bathygobius_coalitus	0.010810029	0.021256269	0.023731396	0.053411175	0.002459395	0.017401205	0.003130992	0.017452813	0.123786595	0.1657506	3.14E-04	0.003011303	1.88E-04	0.004456226	0.835579509	0.182486391	0.888926756	0.087658159	0.254392326	5	microinvertivore
Gobiidae	Bathygobius_laddi	0.001378223	0.004349516	0.009565968	0.033029826	0.003239568	0.030505709	0.004059397	0.028815222	0.16705816	0.228141156	4.54E-05	5.57E-04	8.85E-04	0.017365551	0.813768508	0.234581874	0.909971448	0.073706251	0.33203873	5	microinvertivore
Gobiidae	Bathygobius_cotticeps	0.014789823	0.030034856	0.029617089	0.067387614	0.004245295	0.028794992	0.00474262	0.026879932	0.116968895	0.169863068	7.06E-04	0.006704838	3.20E-04	0.006685026	0.82861077	0.195575965	0.884927385	0.095811589	0.272374612	5	microinvertivore
Gobiidae	Bathygobius_cyclopterus	0.004460843	0.0094845	0.01472767	0.03521694	0.001435476	0.010157279	0.002504285	0.017397782	0.142792053	0.175226433	1.07E-04	0.001227697	1.44E-04	0.003111594	0.833827961	0.183133227	0.896534054	0.075617488	0.25688385	5	microinvertivore
Gobiidae	Bathygobius_mystacium	0.034983568	0.051764566	0.039149255	0.069575392	0.002528045	0.016374969	0.002826804	0.014272135	0.113676201	0.15235723	8.75E-04	0.007450227	1.09E-04	0.002526143	0.805852216	0.186215469	0.854442986	0.103679319	0.256793599	5	microinvertivore
Gobiidae	Bathygobius_petrophilus	0.002339262	0.005575405	0.010763114	0.030008353	0.001501533	0.012358159	0.002576787	0.02108342	0.157374878	0.1909902	4.44E-05	5.27E-04	2.18E-04	0.005053104	0.825181721	0.196902127	0.901233308	0.071458566	0.277132345	5	microinvertivore
Gobiidae	Bathygobius_aeolosoma	0.003734691	0.008218623	0.013118227	0.032139831	0.001469383	0.011303641	0.002129904	0.012724823	0.146518826	0.177714282	7.16E-05	7.99E-04	1.26E-04	0.002619719	0.832831102	0.184314379	0.898060958	0.07375641	0.258750585	5	microinvertivore
Gobiidae	Bathygobius_lineatus	0.004326129	0.009146547	0.014046174	0.033747483	0.001254639	0.009126398	0.001998859	0.011586779	0.143892558	0.172975448	8.04E-05	8.98E-04	1.23E-04	0.003054292	0.834278461	0.179916896	0.896499435	0.074178953	0.252469458	5	microinvertivore
Gobiidae	Bathygobius_ramosus	0.076741306	0.096462052	0.055979519	0.089748537	0.003592573	0.023007803	0.003426455	0.017885441	0.10376378	0.14835189	0.002283127	0.018027162	1.07E-04	0.0024379	0.75410667	0.211603156	0.818470005	0.115677265	0.292102853	5	microinvertivore
Gobiidae	Bathygobius_curacao	0.00440222	0.009278247	0.01416985	0.033950505	0.001259227	0.009144172	0.00200187	0.01157023	0.143515639	0.172567175	8.19E-05	9.13E-04	1.23E-04	0.003050366	0.834446674	0.179602446	0.896360284	0.074319608	0.251997648	5	microinvertivore
Gobiidae	Bathygobius_casamancus	0.003024885	0.007112679	0.01227389	0.032685218	0.001616368	0.010901319	0.002453185	0.01644187	0.150823023	0.188685763	6.57E-05	7.13E-04	2.90E-04	0.007498844	0.829452484	0.195458373	0.900969642	0.073840924	0.274538013	5	microinvertivore
Gobiidae	Bathygobius_panayensis	0.003811051	0.009049031	0.014347413	0.039035233	0.002029749	0.018936062	0.002815484	0.023737439	0.146256131	0.183451782	9.03E-05	0.001308976	1.58E-04	0.003203058	0.83049227	0.1921536	0.898871601	0.075014726	0.270401941	5	microinvertivore
Gobiidae	Bathygobius_niger	0.002989288	0.006830314	0.012244336	0.032118704	0.001838793	0.018436843	0.002617443	0.016633877	0.150901843	0.187723753	6.64E-05	7.63E-04	7.66E-04	0.022714973	0.82857575	0.194372982	0.900493218	0.073344295	0.274285404	5	microinvertivore
Gobiidae	Bathygobius_andrei	0.037014128	0.05420165	0.040202432	0.070918396	0.002589894	0.01675555	0.002863882	0.014478034	0.113042587	0.152148954	9.37E-04	0.00795178	1.09E-04	0.002513994	0.803241246	0.187555039	0.852272337	0.104693129	0.258560143	5	microinvertivore
Gobiidae	Bathygobius_soporator	0.034983568	0.051764566	0.039149255	0.069575392	0.002528045	0.016374969	0.002826804	0.014272135	0.113676201	0.15235723	8.75E-04	0.007450227	1.09E-04	0.002526143	0.805852216	0.186215469	0.854442986	0.103679319	0.256793599	5	microinvertivore
Gobiidae	Bathygobius_karachiensis	0.004726826	0.010030787	0.015184882	0.036883156	0.001811402	0.017440452	0.002385929	0.014482607	0.141327539	0.17671106	1.06E-04	0.001078425	6.89E-04	0.020235301	0.833768489	0.185513415	0.896939171	0.07594212	0.260820926	5	microinvertivore
Gobiidae	Bathygobius_burtoni	0.005434675	0.011456558	0.016592911	0.041278739	0.001796732	0.011750625	0.002521808	0.014128768	0.137765893	0.173366351	1.54E-04	0.001669772	2.97E-04	0.009006703	0.835437784	0.183720072	0.896035501	0.078098878	0.257032589	5	microinvertivore
Gobiidae	Bathygobius_meggitti	0.002242988	0.005365882	0.010701845	0.030724159	0.001682784	0.013669845	0.002868107	0.024598348	0.159261611	0.196290887	4.90E-05	5.47E-04	1.92E-04	0.003478806	0.823001408	0.201863381	0.901612539	0.071572696	0.28470344	5	microinvertivore
Gobiidae	Bathygobius_krefftii	0.018283858	0.03126617	0.029953484	0.06116376	0.003128077	0.022155434	0.003686546	0.024849587	0.118906476	0.159482011	5.44E-04	0.004485471	1.45E-04	0.002781901	0.825352614	0.183093063	0.875393574	0.095336657	0.254582765	5	microinvertivore
Gobiidae	Amblygobius_decussatus	0.009786435	0.013867348	0.019277072	0.028090581	7.36E-04	0.00484654	0.001500271	0.008333208	0.19592079	0.164587395	1.04E-04	0.001082714	4.68E-05	9.90E-04	0.772629525	0.170540021	0.857699999	0.067412018	0.239268421	5	microinvertivore
Gobiidae	Eviota_albolineata	5.66E-04	0.001467228	0.004930498	0.010432456	4.94E-04	0.004440077	0.001899313	0.009590436	0.203867683	0.206479873	1.50E-05	2.21E-04	1.47E-04	0.004772034	0.788080436	0.207831752	0.892589576	0.059056043	0.293382815	5	microinvertivore
Gobiidae	Eviota_guttata	3.94E-04	0.001070549	0.004052502	0.008785307	4.85E-04	0.004755691	0.001894112	0.010148363	0.216986952	0.219139899	1.05E-05	1.58E-04	1.56E-04	0.005172478	0.77602052	0.220187923	0.892423925	0.058086453	0.31102368	5	microinvertivore
Gobiidae	Wheelerigobius_maltzani	9.06E-04	0.001802282	0.006085461	0.012310365	0.012549102	0.090027239	0.001297624	0.013010858	0.345701923	0.273480848	9.81E-06	8.90E-05	2.83E-05	4.31E-04	0.6334214	0.276560843	0.872136035	0.052647678	0.399633391	5	microinvertivore
Gobiidae	Wheelerigobius_wirtzi	4.19E-04	9.26E-04	0.003977794	0.008664433	0.011616448	0.086356364	0.001231124	0.01202188	0.375885832	0.292626469	4.54E-06	4.48E-05	2.92E-05	4.13E-04	0.606836416	0.294392589	0.877024017	0.052779815	0.424234954	5	microinvertivore
Gobiidae	Eviota_abax	7.81E-04	0.00194615	0.005857583	0.012204846	5.11E-04	0.004293507	0.001920994	0.009208738	0.195679892	0.201097935	2.05E-05	2.98E-04	1.41E-04	0.004433978	0.795087782	0.202663493	0.892899981	0.060449777	0.285987064	5	microinvertivore
Gobiidae	Heteroplopomus_barbatus	9.37E-04	0.002531726	0.006002748	0.015423355	0.008437638	0.07088145	9.17E-04	0.005011258	0.348115438	0.277673703	1.42E-05	2.29E-04	7.13E-05	0.001352633	0.635505237	0.280702831	0.873852946	0.053229887	0.40148752	5	microinvertivore
Gobiidae	Karsten_totoyensis	0.001102362	0.002142787	0.007011509	0.015172078	0.014601949	0.104270801	0.00129517	0.011298677	0.33821362	0.273889899	8.97E-05	0.002562265	3.38E-05	6.22E-04	0.637651915	0.278716085	0.872529824	0.056085296	0.404895207	5	microinvertivore
Gobiidae	Kelloggella_disalvoi	3.59E-04	8.40E-04	0.003807724	0.008458294	0.014590533	0.09906172	0.001315411	0.01263255	0.36575029	0.288580914	3.98E-06	4.26E-05	1.22E-04	0.004274699	0.614050766	0.290298895	0.876115404	0.051967049	0.421444803	5	microinvertivore
Gobiidae	Kelloggella_tricuspidata	0.001949144	0.003694284	0.00952265	0.017883869	0.016590173	0.104811876	0.001397126	0.00960971	0.301954666	0.246724264	2.63E-05	3.32E-04	2.53E-05	3.68E-04	0.668534623	0.25284205	0.866598875	0.054935191	0.369071222	5	microinvertivore
Gobiidae	Paragobiodon_xanthosoma	0.001321526	0.006581553	0.012818603	0.0426875	0.006463664	0.041625019	0.011425324	0.05040338	0.149169845	0.212063518	1.07E-04	0.001669433	9.32E-04	0.012551656	0.81776191	0.225998074	0.904616249	0.08072702	0.319914173	5	microinvertivore
Gobiidae	Amblygobius_bynoensis	0.011828357	0.019015748	0.025173086	0.043972605	0.016698628	0.104317634	0.001675554	0.009409593	0.24171857	0.213170706	1.32E-04	0.001084543	4.98E-05	0.001199704	0.70272434	0.231142227	0.846650227	0.074076197	0.33486862	5	microinvertivore
Gobiidae	Vanderhorstia_auronotata	0.001586604	0.002887315	0.008151955	0.014214016	0.002367919	0.033371037	9.44E-04	0.006719235	0.32558532	0.252063515	1.24E-05	1.06E-04	2.45E-05	3.90E-04	0.661326802	0.253120838	0.867766152	0.050827693	0.359131573	5	microinvertivore
Gobiidae	Phyllogobius_platycephalops	0.001354267	0.002923983	0.007671636	0.015074879	0.004856313	0.050392478	0.001516866	0.016117353	0.317856803	0.246464408	5.06E-05	9.21E-04	8.79E-05	0.00242965	0.666605588	0.249155801	0.867275434	0.05136862	0.354774636	5	microinvertivore
Gobiidae	Pleurosicya_elongata	8.72E-04	0.001979056	0.00625724	0.013277345	5.23E-04	0.004594621	0.00384997	0.01926604	0.306296169	0.236373577	1.99E-05	3.63E-04	6.57E-05	0.001432481	0.682116398	0.237517912	0.867704296	0.050525229	0.335949261	5	microinvertivore
Gobiidae	Pleurosicya_australis	0.00455163	0.008346393	0.01543695	0.029874821	7.49E-04	0.005486682	0.004553773	0.018721769	0.252811726	0.210281595	9.05E-05	0.001425506	7.55E-05	0.001894316	0.721731085	0.213411898	0.859764961	0.061695519	0.301846622	5	microinvertivore
Gobiidae	Pleurosicya_labiata	5.74E-04	0.001381227	0.004956501	0.010802251	4.90E-04	0.004257526	0.003780476	0.019779819	0.323070247	0.246500492	1.36E-05	2.55E-04	6.66E-05	0.001463124	0.66704934	0.247290935	0.868983899	0.048946677	0.34992209	5	microinvertivore
Gobiidae	Pleurosicya_plicata	5.74E-04	0.001381227	0.004956501	0.010802251	4.90E-04	0.004257526	0.003780476	0.019779819	0.323070247	0.246500492	1.36E-05	2.55E-04	6.66E-05	0.001463124	0.66704934	0.247290935	0.868983899	0.048946677	0.34992209	5	microinvertivore
Gobiidae	Pleurosicya_boldinghi	0.001262188	0.002722607	0.007683373	0.015968948	5.57E-04	0.004836918	0.003940442	0.018928177	0.292502408	0.228452522	2.78E-05	4.96E-04	6.60E-05	0.001451273	0.693960594	0.229968661	0.866291884	0.051864059	0.325150093	5	microinvertivore
Gobiidae	Bryaninops_yongei	5.76E-04	0.001389895	0.004972925	0.010697546	5.02E-04	0.004479197	0.003926102	0.02030105	0.325665059	0.246941291	1.38E-05	2.63E-04	6.73E-05	0.001463496	0.664276499	0.247671859	0.868467224	0.048757262	0.350531206	5	microinvertivore
Gobiidae	Paragobiodon_modestus	6.52E-04	0.001651278	0.005800196	0.013683135	8.48E-04	0.00894533	0.009084265	0.037595051	0.412683983	0.279635549	2.19E-05	4.83E-04	9.54E-05	0.001808447	0.570814323	0.279365194	0.861525579	0.051419261	0.39740133	5	microinvertivore
Gobiidae	Gobiodon_oculolineatus	7.73E-04	0.002425005	0.008043572	0.025308717	0.002652795	0.020804135	0.051110093	0.127382861	0.585994925	0.305170085	6.44E-05	0.001609296	5.08E-04	0.010607582	0.350853317	0.289272926	0.849811962	0.081222918	0.440713438	8	planktivore
Gobiidae	Gobiodon_quinquestrigatus	0.001733425	0.005362805	0.012425956	0.036762215	0.003484483	0.025283344	0.05489636	0.128662392	0.588088976	0.299937265	1.35E-04	0.002902055	5.24E-04	0.011441935	0.338712514	0.28213812	0.841891086	0.085660893	0.433909092	8	planktivore
Gobiidae	Gobiodon_prolixus	5.71E-04	0.001909059	0.006946877	0.023462506	0.003093054	0.025500058	0.049489578	0.12780334	0.620239541	0.303455389	5.26E-05	0.001304806	5.95E-04	0.012427304	0.31901173	0.284218337	0.856955541	0.083362417	0.436531164	8	planktivore
Gobiidae	Gobiodon_atrangulatus	8.36E-04	0.002932748	0.008517738	0.02833563	0.004014176	0.034247662	0.119927484	0.231731283	0.508668535	0.331930543	1.62E-04	0.005040888	0.001169316	0.020997096	0.356705435	0.303536284	0.84155953	0.08586298	0.508391826	8	planktivore
Gobiidae	Gobiodon_multilineatus	8.27E-04	0.002885299	0.00905554	0.032003979	0.004478721	0.037964668	0.136273716	0.251853262	0.50446862	0.336918136	1.45E-04	0.00497062	6.48E-04	0.011068998	0.344103387	0.304081062	0.842861824	0.088828506	0.521565253	8	planktivore
Gobiidae	Gobiodon_histrio	8.68E-04	0.002685865	0.009109039	0.028508882	0.002805524	0.021097412	0.079507757	0.166802012	0.50348852	0.317227877	7.48E-05	0.002105094	5.44E-04	0.010284997	0.403603026	0.303960099	0.836708886	0.081301085	0.471405837	8	planktivore
Gobiidae	Gobiodon_axillaris	0.006589577	0.017271728	0.026456029	0.069216075	0.004607858	0.03374853	0.099477748	0.181047172	0.426468305	0.306557751	4.20E-04	0.008033215	5.12E-04	0.011161783	0.435468307	0.299245438	0.807307365	0.090131547	0.471933072	5	microinvertivore
Gobiidae	Gobiodon_heterospilos	0.006239714	0.017085837	0.026471404	0.072308159	0.005855837	0.041410299	0.156428986	0.255576862	0.430772776	0.318165771	4.59E-04	0.006670332	8.00E-04	0.016231148	0.372972168	0.297472921	0.810794764	0.094192934	0.51242783	8	planktivore
Gobiidae	Gobiodon_ceramensis	9.54E-04	0.003267849	0.010668733	0.037146143	0.004817885	0.037591604	0.161320025	0.248322044	0.442655419	0.328524549	1.18E-04	0.003503334	9.20E-04	0.015962964	0.378546313	0.309631369	0.824044882	0.088761975	0.518203179	8	planktivore
Gobiidae	Gobiodon_fulvus	0.004978815	0.014020025	0.022753858	0.06317219	0.005925481	0.040618642	0.140260395	0.240401126	0.457091424	0.319477141	6.43E-04	0.014720763	8.35E-04	0.018378965	0.367511755	0.29574456	0.815392475	0.094981195	0.50370114	8	planktivore
Gobiidae	Gobiodon_acicularis	0.001354011	0.004814922	0.013305865	0.046302254	0.006656451	0.048843664	0.260979167	0.307056288	0.374024448	0.323060185	2.24E-04	0.006232796	0.001241269	0.020204132	0.342214577	0.306005181	0.815582896	0.093123166	0.545243485	8	planktivore
Gobiidae	Gobiodon_spilophthalmus	0.001054282	0.003857719	0.01169816	0.041855449	0.006573266	0.049521934	0.2565021	0.307489682	0.382424536	0.327087133	1.84E-04	0.005326082	0.001322604	0.020537482	0.340240832	0.306938853	0.818942712	0.09262464	0.548102814	8	planktivore
Gobiidae	Gobiodon_okinawae	9.50E-04	0.003633898	0.011113217	0.040603145	0.007239963	0.053486267	0.309552786	0.331551357	0.353142867	0.324496733	2.09E-04	0.005954068	0.001659292	0.023618962	0.316132988	0.304392716	0.82036434	0.095132964	0.559459798	8	planktivore
Gobiidae	Gobiodon_micropus	9.03E-04	0.003521817	0.009983504	0.038532318	0.003415374	0.028724389	0.142838396	0.252711386	0.490902621	0.331134509	7.70E-05	0.001765416	9.01E-04	0.015248514	0.350979623	0.302692625	0.838608727	0.087692597	0.517391341	8	planktivore
Gobiidae	Gobiopterus_birtwistlei	0.003320345	0.005780491	0.011500762	0.02233744	0.021593605	0.084416347	0.001615928	0.011951992	0.213147975	0.21855066	4.19E-05	3.58E-04	5.26E-05	9.09E-04	0.748726876	0.229809342	0.869958992	0.072621111	0.329209697	5	microinvertivore
Gobiidae	Gobiopterus_panayensis	0.003571687	0.006167732	0.011955703	0.023096181	0.021929803	0.085112456	0.001632277	0.01207802	0.211322077	0.217301034	4.54E-05	3.87E-04	5.29E-05	9.24E-04	0.749490222	0.228924894	0.869286825	0.073205507	0.328007368	5	microinvertivore
Gobiidae	Callogobius_bifasciatus	0.003397218	0.005700415	0.010457964	0.018047298	0.001664356	0.007766156	9.55E-04	0.005325924	0.178662278	0.176428763	3.42E-05	3.15E-04	2.82E-05	7.17E-04	0.804800472	0.17968534	0.884200568	0.063309451	0.252708173	5	microinvertivore
Gobiidae	Bryaninops_dianneae	0.001346017	0.002372613	0.007583953	0.014796715	0.014102104	0.09787963	0.001107529	0.010799391	0.317496988	0.246654722	1.48E-05	1.59E-04	3.50E-04	0.010557646	0.657998833	0.252752536	0.86714996	0.052361646	0.367090597	5	microinvertivore
Gobiidae	Stonogobiops_xanthorhinica	0.002104174	0.003745476	0.008169124	0.014621322	0.001775916	0.011069663	9.77E-04	0.00551375	0.198731749	0.203514609	2.21E-05	2.11E-04	2.47E-05	5.89E-04	0.788195138	0.206419935	0.88705103	0.061300691	0.290531456	5	microinvertivore
Gobiidae	Myersina_lachneri	0.001197773	0.002274212	0.006043109	0.011227666	0.001481157	0.007766449	8.92E-04	0.005014561	0.214319202	0.215130985	1.22E-05	1.22E-04	2.29E-05	4.77E-04	0.776031166	0.216702862	0.888431772	0.058356297	0.305709683	5	microinvertivore
Gobiidae	Myersina_filifer	0.02412226	0.033166631	0.029434201	0.045972495	0.003681891	0.01974264	0.001508234	0.009235196	0.158157215	0.181449624	2.89E-04	0.002162215	5.19E-05	0.001615966	0.782755686	0.195051593	0.851499618	0.089620263	0.273248848	5	microinvertivore
Gobiidae	Myersina_adonis	2.83E-04	6.41E-04	0.002821241	0.006042124	0.001378423	0.008249451	8.72E-04	0.005698672	0.266713923	0.257426503	2.86E-06	3.14E-05	3.32E-05	5.47E-04	0.727895471	0.257798191	0.889391346	0.055040987	0.364507967	5	microinvertivore
Gobiidae	Myersina_yangii	0.00440123	0.007249459	0.012067197	0.020594132	0.001991586	0.010471633	0.001051843	0.005887257	0.180718946	0.188788738	4.64E-05	4.16E-04	2.95E-05	7.97E-04	0.799693374	0.193036275	0.882784686	0.066253347	0.271156757	5	microinvertivore
Gobiidae	Myersina_macrostoma	0.00210724	0.003754038	0.008156564	0.014538065	0.001645108	0.008518829	9.44E-04	0.00521705	0.19774583	0.201065363	2.17E-05	2.08E-04	2.47E-05	5.89E-04	0.789354961	0.203583072	0.886828816	0.061165577	0.286703634	5	microinvertivore
Gobiidae	Myersina_nigrivirgata	0.010298704	0.015571903	0.018906383	0.030907756	0.00264223	0.014225917	0.001241269	0.007251497	0.167649235	0.183131074	1.14E-04	9.36E-04	3.84E-05	0.001138465	0.799109941	0.190510452	0.872535759	0.075534915	0.266994625	5	microinvertivore
Gobiidae	Myersina_crocata	0.00210724	0.003754038	0.008156564	0.014538065	0.001645108	0.008518829	9.44E-04	0.00521705	0.19774583	0.201065363	2.17E-05	2.08E-04	2.47E-05	5.89E-04	0.789354961	0.203583072	0.886828816	0.061165577	0.286703634	5	microinvertivore
Gobiidae	Myersina_pretoriusi	0.004215482	0.006974303	0.011794169	0.020174151	0.001966439	0.010324525	0.001044166	0.005835132	0.181541485	0.189267014	4.43E-05	4.00E-04	2.91E-05	7.82E-04	0.799364824	0.193396812	0.883123745	0.065894358	0.271700907	5	microinvertivore
Gobiidae	Myersina_papuanus	0.003966815	0.006604174	0.011419513	0.019596969	0.0019321	0.010124165	0.00103364	0.005764389	0.182731795	0.189980797	4.16E-05	3.77E-04	2.86E-05	7.63E-04	0.798845898	0.19394925	0.883575949	0.065395658	0.272530956	5	microinvertivore
Gobiidae	Ctenogobiops_feroculus	0.004979954	0.008746172	0.013760816	0.026596577	0.002318715	0.010651851	0.001329851	0.006722317	0.141380452	0.166684509	8.06E-05	7.02E-04	8.54E-05	0.002627476	0.836064245	0.173588034	0.894491429	0.072881284	0.242624097	5	microinvertivore
Gobiidae	Ctenogobiops_aurocingulus	0.004979954	0.008746172	0.013760816	0.026596577	0.002318715	0.010651851	0.001329851	0.006722317	0.141380452	0.166684509	8.06E-05	7.02E-04	8.54E-05	0.002627476	0.836064245	0.173588034	0.894491429	0.072881284	0.242624097	5	microinvertivore
Gobiidae	Ctenogobiops_tongaensis	5.67E-04	0.001279824	0.004421264	0.009913103	0.001562768	0.008037935	0.001056713	0.00585972	0.191929657	0.217750316	8.38E-06	8.87E-05	7.28E-05	0.001381371	0.800381743	0.219015762	0.901715876	0.062116892	0.309166416	5	microinvertivore
Gobiidae	Ctenogobiops_tangaroai	0.002058955	0.003994783	0.008670153	0.017709828	0.001841552	0.008743183	0.001153181	0.005684086	0.157769965	0.181627554	3.15E-05	3.01E-04	6.75E-05	0.001843181	0.828407236	0.185253851	0.899950914	0.066616985	0.260287137	5	microinvertivore
Gobiidae	Ctenogobiops_maculosus	0.002888702	0.00539363	0.010353492	0.020696169	0.001991008	0.009304566	0.001209615	0.005965044	0.150452362	0.17411938	4.49E-05	4.15E-04	7.31E-05	0.002111393	0.832986852	0.178837792	0.898457667	0.068624196	0.250768267	5	microinvertivore
Gobiidae	Ctenogobiops_pomastictus	0.004979954	0.008746172	0.013760816	0.026596577	0.002318715	0.010651851	0.001329851	0.006722317	0.141380452	0.166684509	8.06E-05	7.02E-04	8.54E-05	0.002627476	0.836064245	0.173588034	0.894491429	0.072881284	0.242624097	5	microinvertivore
Gobiidae	Macrodontogobius_wilburi	0.002953204	0.004916267	0.012194628	0.023725941	0.015803272	0.105653363	0.001261299	0.014155928	0.280150455	0.238095393	3.94E-05	9.13E-04	6.07E-05	0.00169121	0.687537063	0.248345472	0.866235842	0.058565389	0.360996808	5	microinvertivore
Gobiidae	Sicyopterus_stimpsoni	0.085423478	0.092894613	0.065883076	0.091680239	0.01765075	0.095937639	0.002777139	0.02044273	0.195310643	0.204713331	0.001776697	0.018336972	3.41E-05	0.001044679	0.631144148	0.244157061	0.769196317	0.109670526	0.358488724	5	microinvertivore
Gobiidae	Coryphopterus_urospilus	0.003049963	0.005506883	0.011706939	0.020804734	0.017473295	0.110128133	0.001190109	0.008873278	0.298466035	0.246109585	6.93E-05	0.001344383	1.10E-04	0.002208076	0.667934262	0.254627844	0.864597287	0.061020749	0.371593936	5	microinvertivore
Gobiidae	Austrolethops_wardi	0.002509122	0.006740127	0.009877202	0.018373447	0.02075205	0.118264538	0.001733717	0.01925087	0.288887834	0.241354659	3.28E-05	4.48E-04	4.34E-05	7.43E-04	0.676163905	0.253784186	0.866827257	0.059714288	0.370674179	5	microinvertivore
Gobiidae	Tomiyamichthys_lanceolatus	0.004488892	0.009855898	0.018231608	0.048366168	0.008171217	0.042907841	0.004213555	0.021934218	0.134345535	0.199047958	4.20E-04	0.004528252	6.82E-04	0.012832564	0.829447323	0.213977169	0.901567642	0.084324567	0.30058296	5	microinvertivore
Gobiidae	Valenciennea_limicola	0.002626788	0.004813339	0.010903305	0.019027697	0.027717301	0.146223069	0.001287195	0.011277627	0.272997647	0.223452386	3.74E-05	3.28E-04	7.54E-05	0.001751104	0.684354909	0.243435833	0.865206844	0.058631701	0.36206179	5	microinvertivore
Gobiidae	Amblyeleotris_gymnocephala	0.027521701	0.038104937	0.032148867	0.052899941	0.003913521	0.018646946	0.001745892	0.010439878	0.128177229	0.157045109	4.47E-04	0.003341092	1.10E-04	0.003635065	0.805935491	0.178826592	0.85613537	0.095508648	0.247736922	5	microinvertivore
Gobiidae	Amblyeleotris_neglecta	3.63E-04	8.42E-04	0.003366703	0.007456844	0.001385569	0.007473602	9.52E-04	0.005930787	0.215544633	0.231717268	4.56E-06	4.86E-05	6.35E-05	0.001215226	0.778319535	0.232406875	0.897932443	0.059535266	0.328412347	5	microinvertivore
Gobiidae	Amblyeleotris_randalli	0.017301107	0.025397853	0.025401688	0.043080962	0.003212529	0.014760592	0.001556937	0.0089988	0.132339533	0.157637968	2.61E-04	0.001978179	9.36E-05	0.003052666	0.819833438	0.172652917	0.870610857	0.086923203	0.239732902	5	microinvertivore
Gobiidae	Amblyeleotris_ogasawarensis	0.009907604	0.015526118	0.01905052	0.033443209	0.00258153	0.0115502	0.001364603	0.007522829	0.137783946	0.15912221	1.40E-04	0.001115689	7.69E-05	0.002454437	0.829094743	0.169027926	0.882527277	0.078388584	0.235472068	5	microinvertivore
Gobiidae	Amblyeleotris_rhyax	0.00557307	0.009322861	0.014107194	0.025625821	0.002118535	0.009473143	0.001207743	0.006374635	0.144898424	0.162621727	7.52E-05	6.39E-04	6.33E-05	0.001944211	0.831956503	0.169242514	0.890077886	0.071844245	0.236573492	5	microinvertivore
Gobiidae	Amblyeleotris_biguttata	0.011175007	0.0172717	0.020278456	0.035339456	0.00270078	0.012125754	0.001402762	0.007812744	0.136520259	0.158679452	1.60E-04	0.001257932	8.02E-05	0.002574616	0.827682514	0.16948786	0.880384585	0.08005351	0.235942314	5	microinvertivore
Gobiidae	Amblyeleotris_diagonalis	0.013269514	0.020103662	0.022162628	0.038217206	0.002886492	0.013052863	0.001460456	0.008254934	0.134813209	0.158176438	1.94E-04	0.001497472	8.52E-05	0.002754592	0.825128829	0.170446367	0.876938988	0.082597641	0.237033358	5	microinvertivore
Gobiidae	Amblyeleotris_periophthalma	0.013269514	0.020103662	0.022162628	0.038217206	0.002886492	0.013052863	0.001460456	0.008254934	0.134813209	0.158176438	1.94E-04	0.001497472	8.52E-05	0.002754592	0.825128829	0.170446367	0.876938988	0.082597641	0.237033358	5	microinvertivore
Gobiidae	Amblyeleotris_downingi	0.027521701	0.038104937	0.032148867	0.052899941	0.003913521	0.018646946	0.001745892	0.010439878	0.128177229	0.157045109	4.47E-04	0.003341092	1.10E-04	0.003635065	0.805935491	0.178826592	0.85613537	0.095508648	0.247736922	5	microinvertivore
Gobiidae	Amblyeleotris_novaecaledoniae	0.008462489	0.013502128	0.017550068	0.031102464	0.002437919	0.010878656	0.001317452	0.007168838	0.139540641	0.159833506	1.18E-04	9.55E-04	7.28E-05	0.002304249	0.830500639	0.168686207	0.885041882	0.076289602	0.235217807	5	microinvertivore
Gobiidae	Amblyeleotris_neumanni	0.00156519	0.003030413	0.007227842	0.014213317	0.00154863	0.007357885	9.97E-04	0.005191161	0.170273875	0.18575129	2.00E-05	1.93E-04	4.54E-05	0.001149603	0.818322246	0.188306741	0.897219492	0.063423997	0.265059649	5	microinvertivore
Gobiidae	Amblyeleotris_harrisorum	0.0039511	0.00687268	0.011775226	0.021827629	0.001912181	0.00863407	0.001133275	0.005875878	0.150280517	0.166273135	5.22E-05	4.61E-04	5.69E-05	0.00168657	0.83083863	0.171493278	0.89314292	0.068901402	0.24019265	5	microinvertivore
Gobiidae	Amblyeleotris_guttata	0.013269514	0.020103662	0.022162628	0.038217206	0.002886492	0.013052863	0.001460456	0.008254934	0.134813209	0.158176438	1.94E-04	0.001497472	8.52E-05	0.002754592	0.825128829	0.170446367	0.876938988	0.082597641	0.237033358	5	microinvertivore
Gobiidae	Amblyeleotris_delicatulus	0.004841489	0.008229195	0.013102959	0.023999149	0.00202852	0.009099946	0.0011756	0.00615388	0.146982515	0.163934749	6.47E-05	5.58E-04	6.05E-05	0.001834722	0.831743642	0.169944368	0.891450083	0.070567567	0.23774719	5	microinvertivore
Gobiidae	Amblyeleotris_steinitzi	0.022042406	0.031405639	0.028740143	0.047991616	0.003556121	0.016642859	0.001652518	0.009733017	0.130170451	0.157311909	3.45E-04	0.002583086	1.02E-04	0.003346732	0.813391496	0.175489214	0.86363803	0.091240535	0.243356939	5	microinvertivore
Gobiidae	Amblyeleotris_fontanesii	0.132859379	0.135604101	0.067165198	0.096006777	0.008203598	0.038773625	0.002457775	0.014753208	0.106968438	0.147907036	0.003075472	0.022378117	1.89E-04	0.006095651	0.67908159	0.228840126	0.777663932	0.112897096	0.32265935	5	microinvertivore
Gobiidae	Amblyeleotris_marquesas	0.004086277	0.007080639	0.011985492	0.022173107	0.001930383	0.008705651	0.001139954	0.005918603	0.14971022	0.165845348	5.41E-05	4.75E-04	5.74E-05	0.001710297	0.831036137	0.171189441	0.892887746	0.069161835	0.239721204	5	microinvertivore
Gobiidae	Amblyeleotris_ellipse	7.95E-04	0.001670052	0.005064197	0.010481687	0.001418206	0.00710378	9.51E-04	0.005263841	0.1894793	0.205835202	1.00E-05	1.02E-04	4.40E-05	9.04E-04	0.802237897	0.207239148	0.897963173	0.060913841	0.292417253	5	microinvertivore
Gobiidae	Amblyeleotris_rubrimarginata	0.013269514	0.020103662	0.022162628	0.038217206	0.002886492	0.013052863	0.001460456	0.008254934	0.134813209	0.158176438	1.94E-04	0.001497472	8.52E-05	0.002754592	0.825128829	0.170446367	0.876938988	0.082597641	0.237033358	5	microinvertivore
Gobiidae	Amblyeleotris_triguttata	0.007165393	0.011650429	0.016090632	0.028799429	0.002300675	0.010259556	0.001271136	0.006827429	0.141540463	0.160770685	9.85E-05	8.13E-04	6.88E-05	0.002154385	0.831464383	0.168648202	0.887302413	0.074343899	0.235396991	5	microinvertivore
Gobiidae	Amblyeleotris_wheeleri	0.009907604	0.015526118	0.01905052	0.033443209	0.00258153	0.0115502	0.001364603	0.007522829	0.137783946	0.15912221	1.40E-04	0.001115689	7.69E-05	0.002454437	0.829094743	0.169027926	0.882527277	0.078388584	0.235472068	5	microinvertivore
Gobiidae	Amblyeleotris_fasciata	0.004985181	0.00844538	0.013305743	0.024328712	0.002046565	0.009173905	0.001182086	0.006197842	0.146536376	0.163643162	6.68E-05	5.74E-04	6.11E-05	0.001857006	0.831816167	0.169775059	0.891172959	0.070829588	0.237470457	5	microinvertivore
Gobiidae	Amblyeleotris_japonica	0.00600888	0.009966614	0.014674978	0.026539573	0.002170115	0.009691683	0.001225919	0.006502373	0.143845844	0.162005892	8.15E-05	6.86E-04	6.49E-05	0.002005179	0.831927849	0.168979131	0.889305753	0.072554271	0.23610218	5	microinvertivore
Gobiidae	Amblyeleotris_aurora	0.013269514	0.020103662	0.022162628	0.038217206	0.002886492	0.013052863	0.001460456	0.008254934	0.134813209	0.158176438	1.94E-04	0.001497472	8.52E-05	0.002754592	0.825128829	0.170446367	0.876938988	0.082597641	0.237033358	5	microinvertivore
Gobiidae	Amblyeleotris_sungami	0.009907604	0.015526118	0.01905052	0.033443209	0.00258153	0.0115502	0.001364603	0.007522829	0.137783946	0.15912221	1.40E-04	0.001115689	7.69E-05	0.002454437	0.829094743	0.169027926	0.882527277	0.078388584	0.235472068	5	microinvertivore
Gobiidae	Amblyeleotris_yanoi	0.022042406	0.031405639	0.028740143	0.047991616	0.003556121	0.016642859	0.001652518	0.009733017	0.130170451	0.157311909	3.45E-04	0.002583086	1.02E-04	0.003346732	0.813391496	0.175489214	0.86363803	0.091240535	0.243356939	5	microinvertivore
Gobiidae	Amblyeleotris_arcupinna	0.013269514	0.020103662	0.022162628	0.038217206	0.002886492	0.013052863	0.001460456	0.008254934	0.134813209	0.158176438	1.94E-04	0.001497472	8.52E-05	0.002754592	0.825128829	0.170446367	0.876938988	0.082597641	0.237033358	5	microinvertivore
Gobiidae	Amblyeleotris_bellicauda	0.003714264	0.006506407	0.011398289	0.021206813	0.001879779	0.008507932	0.001121335	0.00580074	0.151354008	0.167105087	4.89E-05	4.34E-04	5.58E-05	0.00164378	0.830427581	0.172103792	0.893589596	0.068434927	0.241132353	5	microinvertivore
Gobiidae	Amblyeleotris_macronema	0.004985181	0.00844538	0.013305743	0.024328712	0.002046565	0.009173905	0.001182086	0.006197842	0.146536376	0.163643162	6.68E-05	5.74E-04	6.11E-05	0.001857006	0.831816167	0.169775059	0.891172959	0.070829588	0.237470457	5	microinvertivore
Gobiidae	Amblyeleotris_latifasciata	0.022042406	0.031405639	0.028740143	0.047991616	0.003556121	0.016642859	0.001652518	0.009733017	0.130170451	0.157311909	3.45E-04	0.002583086	1.02E-04	0.003346732	0.813391496	0.175489214	0.86363803	0.091240535	0.243356939	5	microinvertivore
Gobiidae	Amblyeleotris_stenotaeniata	0.002756566	0.00499668	0.009740919	0.018454685	0.001741255	0.007989914	0.001069622	0.005498611	0.157018904	0.17197131	3.58E-05	3.28E-04	5.13E-05	0.001451702	0.827585581	0.176003591	0.8952823	0.066416948	0.247008555	5	microinvertivore
Gobiidae	Amblyeleotris_masuii	0.013269514	0.020103662	0.022162628	0.038217206	0.002886492	0.013052863	0.001460456	0.008254934	0.134813209	0.158176438	1.94E-04	0.001497472	8.52E-05	0.002754592	0.825128829	0.170446367	0.876938988	0.082597641	0.237033358	5	microinvertivore
Gobiidae	Amblygobius_semicinctus	0.015832299	0.022458251	0.031576033	0.051908153	0.009658776	0.072574893	0.001367329	0.006664972	0.252818767	0.225524363	1.65E-04	0.001000008	9.66E-05	0.003283022	0.68848519	0.233780564	0.837230705	0.07790198	0.337693256	5	microinvertivore
Gobiidae	Mauligobius_nigri	0.00382441	0.006439432	0.013648779	0.02369002	0.013834158	0.098648587	0.001474483	0.009421136	0.307547385	0.257187435	6.08E-05	7.66E-04	5.86E-05	0.001252272	0.659551333	0.262590444	0.862042353	0.060565575	0.381476417	5	microinvertivore
Gobiidae	Mauligobius_maderensis	0.040088043	0.051110153	0.04639039	0.067600943	0.017743754	0.10954936	0.002426887	0.014147808	0.244841871	0.242105	8.65E-04	0.012837547	7.46E-05	0.001552697	0.647569278	0.256220292	0.80870281	0.098966168	0.379228481	5	microinvertivore
Gobiidae	Callogobius_bauchotae	3.75E-04	0.001370179	0.004009217	0.009694838	0.007878062	0.072882925	7.85E-04	0.004274403	0.37707284	0.289080527	2.81E-06	2.35E-05	9.43E-05	0.001814287	0.609782044	0.29161889	0.875947238	0.051852842	0.417179193	5	microinvertivore
Gobiidae	Exyrias_ferrarisi	0.015111432	0.022536895	0.028398811	0.047363137	0.027521335	0.134313374	0.002990189	0.025197223	0.274121778	0.248978737	5.98E-04	0.015354968	9.25E-05	0.001765876	0.651166317	0.265552371	0.838761206	0.083536599	0.39264937	5	microinvertivore
Gobiidae	Tomiyamichthys_smithi	0.010025921	0.015304699	0.022602799	0.042183121	0.004453913	0.044985137	0.001693703	0.009546298	0.252874886	0.222412045	1.63E-04	0.002269211	7.89E-05	0.002761092	0.70810674	0.227208103	0.851267081	0.069989852	0.3243946	5	microinvertivore
Gobiidae	Callogobius_snelliusi	3.60E-04	8.95E-04	0.003689868	0.009204842	0.01186166	0.088369475	0.002070757	0.025755777	0.370289778	0.294159936	4.83E-06	8.23E-05	2.56E-04	0.006358294	0.611466808	0.296699166	0.87770279	0.05384645	0.427970738	5	microinvertivore
Gobiidae	Valenciennea_alleni	0.00441546	0.007594827	0.014180425	0.025976429	0.016814144	0.101768193	9.83E-04	0.004647527	0.272779567	0.232127045	5.50E-05	4.52E-04	1.42E-04	0.004409156	0.690629714	0.243895921	0.861982252	0.062558632	0.352843664	5	microinvertivore
Gobiidae	Callogobius_producta	0.003830896	0.006886912	0.013698359	0.02859703	0.039291057	0.170446876	0.002533693	0.020076862	0.274454738	0.235272764	6.95E-05	0.001355014	2.25E-04	0.00915424	0.66589655	0.260674637	0.860081559	0.06429973	0.392059452	5	microinvertivore
Gobiidae	Tomiyamichthys_tanyspilus	0.001360467	0.002937669	0.007559618	0.016319743	0.017706413	0.11418689	9.96E-04	0.00623443	0.308868201	0.256337232	2.45E-05	4.09E-04	1.58E-04	0.005932447	0.663326943	0.264442467	0.872551348	0.05470678	0.386039421	5	microinvertivore
Gobiidae	Pomatoschistus_marmoratus	0.005197966	0.007924307	0.013062657	0.020767177	0.00136896	0.007264998	9.03E-04	0.004718056	0.187566403	0.168016696	4.82E-05	4.84E-04	2.15E-05	4.03E-04	0.791831735	0.171785617	0.872901568	0.062915615	0.241473426	5	microinvertivore
Gobiidae	Drombus_ocyurus	0.007262419	0.011053667	0.015914644	0.02583105	0.002546467	0.012405604	0.001063878	0.005856368	0.167802327	0.16062783	7.39E-05	7.25E-04	2.33E-05	4.13E-04	0.80531298	0.166752827	0.873170747	0.069521265	0.233636736	5	microinvertivore
Gobiidae	Acentrogobius_nebulosus	0.067027776	0.075780441	0.057628984	0.079482778	0.009252166	0.056850184	0.002337793	0.014379322	0.196486405	0.198982764	0.00115739	0.010785305	4.70E-05	0.001385153	0.666062447	0.224860516	0.782133111	0.104243253	0.325228426	5	microinvertivore
Gobiidae	Fusigobius_duospilus	0.002178524	0.003880773	0.008671841	0.016413122	0.002839895	0.014313154	0.001039122	0.005978703	0.182495376	0.185320294	2.48E-05	2.78E-04	2.79E-05	5.15E-04	0.802722564	0.187874018	0.887102467	0.063574071	0.26488802	5	microinvertivore
Gobiidae	Gobiopsis_aporia	7.20E-04	0.00148804	0.005558299	0.011362185	0.010308968	0.077832265	0.001415924	0.01302123	0.331208042	0.265876605	1.31E-05	2.67E-04	1.17E-04	0.00244261	0.650659041	0.268735471	0.872014462	0.052866477	0.38635979	5	microinvertivore
Gobiidae	Gobiopsis_exigua	0.009176992	0.016205527	0.021761641	0.037829012	0.015056779	0.096445011	0.001690183	0.011204487	0.247170048	0.218755275	1.39E-04	0.001845773	4.54E-05	8.25E-04	0.704960037	0.230547368	0.851775141	0.070738482	0.334859494	5	microinvertivore
Gobiidae	Gobiopsis_springeri	3.28E-04	7.28E-04	0.003627	0.008019975	0.009474377	0.074146198	0.001451293	0.014260844	0.362579753	0.286618687	6.46E-06	1.45E-04	2.02E-04	0.004748824	0.622331347	0.288438831	0.876075464	0.052660287	0.413685489	5	microinvertivore
Gobiidae	Gobiopsis_pinto	0.003170178	0.006497816	0.012436701	0.024540574	0.012516266	0.087586274	0.001514306	0.011701273	0.277898376	0.233361111	5.02E-05	8.22E-04	5.51E-05	9.30E-04	0.69235883	0.240229184	0.863731016	0.059767118	0.347306413	5	microinvertivore
Gobiidae	Gobiopsis_canalis	0.002871012	0.00592609	0.011796519	0.023453661	0.012320471	0.086786746	0.001502767	0.011752384	0.281067447	0.235200158	4.58E-05	7.62E-04	5.70E-05	9.65E-04	0.690338984	0.241706046	0.864472059	0.059080426	0.349281675	5	microinvertivore
Gobiidae	Gobiopsis_bravoi	7.20E-04	0.00148804	0.005558299	0.011362185	0.010308968	0.077832265	0.001415924	0.01302123	0.331208042	0.265876605	1.31E-05	2.67E-04	1.17E-04	0.00244261	0.650659041	0.268735471	0.872014462	0.052866477	0.38635979	5	microinvertivore
Gobiidae	Gobiopsis_atrata	0.007368113	0.013480558	0.019405807	0.034668798	0.014477401	0.094571581	0.001643146	0.011262825	0.252774011	0.220656922	1.12E-04	0.001562511	4.62E-05	8.19E-04	0.704173214	0.231409186	0.855152045	0.067792572	0.335703869	5	microinvertivore
Gobiidae	Gobiopsis_angustifrons	9.99E-04	0.002028861	0.006648984	0.013327523	0.010686019	0.079563594	0.001415738	0.012553381	0.318606848	0.257963505	1.76E-05	3.43E-04	9.51E-05	0.001872505	0.661530966	0.261486506	0.870415788	0.053611878	0.376289354	5	microinvertivore
Gobiidae	Gobiopsis_woodsi	7.96E-04	0.001633161	0.005870779	0.01191218	0.010420699	0.078339893	0.001414313	0.012871255	0.327309295	0.263428189	1.43E-05	2.88E-04	1.10E-04	0.002248925	0.654065572	0.266474068	0.871540784	0.053039853	0.383217113	5	microinvertivore
Gobiidae	Fusigobius_inframaculatus	9.22E-04	0.001799701	0.005497794	0.011343774	0.00270605	0.016746421	9.98E-04	0.006247131	0.213122898	0.218804758	1.05E-05	1.26E-04	3.22E-05	5.54E-04	0.776711361	0.219756571	0.889999639	0.060217778	0.310837876	5	microinvertivore
Gobiidae	Tomiyamichthys_fourmanoiri	0.002267597	0.008711446	0.009956438	0.018897638	0.016341098	0.109817944	0.001920876	0.01827672	0.282739335	0.228182045	2.23E-05	2.73E-04	3.25E-05	5.50E-04	0.686719796	0.24128071	0.866149012	0.056175124	0.350871534	5	microinvertivore
Gobiidae	Fusigobius_signipinnis	0.001160687	0.002205505	0.00621376	0.012484411	0.002704374	0.015619547	0.001001796	0.006103143	0.201173102	0.204247508	1.30E-05	1.54E-04	2.90E-05	5.37E-04	0.787704297	0.205640495	0.889087047	0.060772121	0.2905982	5	microinvertivore
Gobiidae	Gnatholepis_pascuensis	9.04E-04	0.00176736	0.006572223	0.0142545	0.00836323	0.072534397	9.36E-04	0.008829775	0.347004552	0.270206746	1.15E-05	1.38E-04	5.34E-05	0.001433594	0.636155049	0.274069305	0.87096836	0.051909176	0.392011813	5	microinvertivore
Gobiidae	Coryogalops_monospilus	0.001275824	0.002309775	0.0072688	0.013312818	0.00519577	0.05456748	0.001143314	0.01394922	0.309338247	0.248909341	1.97E-05	3.25E-04	3.74E-05	8.83E-04	0.675720968	0.252206997	0.870204633	0.051840262	0.359054133	5	microinvertivore
Gobiidae	Coryogalops_tessellatus	3.96E-04	8.45E-04	0.003818537	0.007547431	0.004675688	0.05194919	0.001145269	0.016129261	0.356790723	0.281893073	6.26E-06	1.11E-04	4.08E-05	9.09E-04	0.633126464	0.283405858	0.877164626	0.050325415	0.403484786	5	microinvertivore
Gobiidae	Coryogalops_bulejiensis	9.14E-04	0.001728634	0.006042489	0.011269215	0.004988053	0.053681423	0.001136518	0.014623255	0.323319261	0.258625351	1.42E-05	2.40E-04	3.77E-05	8.87E-04	0.663548131	0.261218285	0.872132469	0.050759947	0.371952184	5	microinvertivore
Gobiidae	Coryphopterus_eidolon	0.00251975	0.00621036	0.011750865	0.029289688	0.079279948	0.195767241	0.00263632	0.019440098	0.217907778	0.249833536	5.13E-05	5.52E-04	9.21E-05	0.001972321	0.68576189	0.291033548	0.864376839	0.085818032	0.432111907	5	microinvertivore
Gobiidae	Hemigobius_mingi	0.001749637	0.003551811	0.008928298	0.018692671	0.02327926	0.134481556	0.001699767	0.015853636	0.317202867	0.258659593	2.96E-05	5.01E-04	2.87E-05	5.38E-04	0.647081849	0.270956943	0.870205178	0.056663677	0.398775186	5	microinvertivore
Gobiidae	Coryphopterus_thrix	0.001414899	0.003447812	0.008845245	0.023052759	0.074257272	0.192178302	0.002616172	0.019687473	0.234836664	0.263731842	2.73E-05	2.96E-04	9.89E-05	0.002136279	0.677903507	0.298506411	0.869614747	0.083677874	0.443315493	5	microinvertivore
Gobiidae	Favonigobius_opalescens	0.002504341	0.004384917	0.010495327	0.020985536	0.027538459	0.140696707	0.001554213	0.014702189	0.320860646	0.262104711	4.01E-05	4.41E-04	3.13E-05	5.66E-04	0.636975638	0.273966075	0.865750738	0.058739836	0.405250716	5	microinvertivore
Gobiidae	Coryphopterus_alloides	6.99E-04	0.001714795	0.006129339	0.017024039	0.070294288	0.190055551	0.002664103	0.020689431	0.253831538	0.278022351	1.28E-05	1.43E-04	1.13E-04	0.002400104	0.666255002	0.306999268	0.874574516	0.08124359	0.456500474	5	microinvertivore
Gobiidae	Palutrus_meteori	0.002683826	0.005194873	0.011238738	0.021262372	0.012498269	0.091253475	0.00127264	0.007055189	0.287308045	0.231204762	6.63E-05	0.001140045	2.07E-04	0.007852113	0.68472543	0.238802424	0.863207456	0.055683236	0.345544849	5	microinvertivore
Gobiidae	Palutrus_scapulopunctatus	0.00282321	0.00542256	0.011550154	0.021756093	0.01255694	0.091482812	0.001285683	0.007143803	0.285608233	0.23028126	6.97E-05	0.001193803	2.03E-04	0.007673273	0.685903372	0.238049101	0.862852718	0.056050566	0.344499648	5	microinvertivore
Gobiidae	Coryphopterus_punctipectophorus	0.004805777	0.013652708	0.016821044	0.046663271	0.226387213	0.330256389	0.004431031	0.033601594	0.189529255	0.253835025	3.39E-04	0.009209866	3.04E-04	0.007371496	0.557382709	0.345157635	0.848227312	0.097766113	0.544304493	5	microinvertivore
Gobiidae	Coryphopterus_dicrus	0.001405924	0.004572408	0.009430058	0.030067973	0.196455549	0.315663599	0.00440734	0.034503813	0.220597836	0.277794167	8.00E-05	0.002063941	4.42E-04	0.010882309	0.567181681	0.350371493	0.860763542	0.09113981	0.549373714	5	microinvertivore
Gobiidae	Coryphopterus_venezuelae	0.003129019	0.011784377	0.012500249	0.046937092	0.576617057	0.38326535	0.004838534	0.034745539	0.116209458	0.212812715	4.53E-04	0.009923907	3.60E-04	0.01073984	0.285892735	0.324591046	0.866570582	0.110366029	0.548911623	2	Herbivores Microvores Detritivores
Gobiidae	Coryphopterus_tortugae	0.006831623	0.021172506	0.019113266	0.058098012	0.441300472	0.389979274	0.004795294	0.034680949	0.138348544	0.226000177	7.43E-04	0.018184246	2.85E-04	0.009309565	0.388582854	0.346934324	0.847122225	0.111521336	0.573556533	2	Herbivores Microvores Detritivores
Gobiidae	Gnatholepis_gymnocara	5.01E-04	0.001043931	0.004471413	0.009153844	0.012103359	0.093451312	0.001924027	0.023701667	0.374818682	0.288001484	1.16E-05	2.66E-04	2.79E-05	4.11E-04	0.606142503	0.291151476	0.875257983	0.052377059	0.42082547	5	microinvertivore
Gobiidae	Tomiyamichthys_latruncularius	0.011750161	0.022556049	0.022958198	0.038975689	0.041924111	0.180554062	0.001687838	0.012972739	0.231988345	0.2153061	4.71E-04	0.013329581	5.33E-05	9.38E-04	0.689166969	0.253116521	0.851600925	0.076942918	0.381312455	5	microinvertivore
Gobiidae	Coryphopterus_personatus	7.11E-04	0.002189939	0.006667263	0.0216551	0.146734747	0.279003153	0.003927809	0.031293957	0.24457833	0.288163955	2.34E-05	4.11E-04	3.33E-04	0.007291987	0.597023782	0.343238384	0.867850111	0.087815275	0.529339405	5	microinvertivore
Gobiidae	Psilogobius_prolatus	0.001808984	0.003296598	0.00943307	0.019177169	0.007207081	0.060985705	0.001337449	0.009915043	0.30768399	0.247711455	3.26E-05	7.50E-04	2.47E-04	0.007456843	0.672249806	0.24974307	0.867213809	0.054886715	0.357749812	5	microinvertivore
Gobiidae	Psilogobius_mainlandi	5.12E-04	0.001084428	0.004685805	0.010362756	0.006596535	0.058727209	0.001160944	0.008355757	0.357250228	0.278579884	1.01E-05	2.65E-04	7.19E-04	0.019800716	0.629065879	0.279433971	0.874024034	0.051977403	0.399636711	5	microinvertivore
Gobiidae	Psilogobius_randalli	0.001536162	0.002849907	0.008618128	0.017648721	0.007086132	0.060463804	0.001307946	0.009634869	0.313916462	0.251238525	2.80E-05	6.57E-04	2.85E-04	0.008514797	0.667222354	0.253064684	0.868120257	0.054132695	0.362358614	5	microinvertivore
Gobiidae	Aulopareia_atripinnatus	0.001860325	0.003349429	0.009828196	0.023512118	0.00554632	0.052438017	0.001139959	0.007523998	0.316745765	0.246556844	1.75E-05	1.60E-04	2.79E-04	0.011435872	0.664583155	0.248399267	0.865950632	0.053984146	0.354955874	5	microinvertivore
Gobiidae	Aulopareia_janetae	0.005905888	0.009932952	0.017882174	0.036198215	0.006807344	0.058124543	0.001370087	0.009700728	0.276676636	0.227552894	5.50E-05	4.51E-04	2.53E-04	0.010287181	0.691049519	0.231930195	0.856245723	0.062848455	0.332504895	5	microinvertivore
Gobiidae	Valenciennea_parva	0.008189013	0.020577662	0.018563242	0.05133504	0.010191891	0.055904078	0.009414791	0.05361792	0.150008425	0.229679111	4.56E-04	0.004735899	0.001336956	0.023641931	0.801839276	0.247273537	0.898495399	0.089465947	0.351478221	5	microinvertivore
Gobiidae	Amblygobius_phalaena	0.026418398	0.047466091	0.029021547	0.063363744	0.004508692	0.025820736	0.004661583	0.025769409	0.130589848	0.185269722	9.07E-04	0.008660308	1.30E-04	0.001909811	0.803762859	0.210893027	0.871901101	0.101116866	0.294071681	5	microinvertivore
Gobiidae	Exyrias_puntang	0.037523356	0.045515674	0.030738767	0.046446358	0.001502483	0.015963353	0.001587	0.012570223	0.221083783	0.186526922	7.66E-04	0.016199007	2.42E-05	4.23E-04	0.706774095	0.199734892	0.816287373	0.087732694	0.282118214	5	microinvertivore
Gobiidae	Vanderhorstia_bella	0.004252395	0.011142982	0.013437217	0.02775009	0.005003746	0.053780178	0.001757269	0.01549005	0.276190027	0.237020597	5.19E-05	7.73E-04	2.67E-04	0.00938351	0.699040567	0.242229839	0.865605898	0.060863733	0.344919106	5	microinvertivore
Gobiidae	Valenciennea_puellaris	0.066467085	0.078386668	0.04001827	0.061878074	0.001558574	0.012329765	0.001940269	0.012037212	0.278182199	0.215910694	0.001237245	0.011881122	3.58E-05	6.09E-04	0.610560544	0.229119881	0.780565018	0.094492839	0.330945861	5	microinvertivore
Gobiidae	Fusigobius_pallidus	0.003009845	0.006642303	0.012125214	0.025575347	0.006433387	0.055014111	0.001170509	0.007733895	0.319734108	0.247323574	2.77E-05	2.41E-04	2.97E-05	4.74E-04	0.657469518	0.250707437	0.861460589	0.057610857	0.357502498	5	microinvertivore
Gobiidae	Valenciennea_muralis	0.030979964	0.050053867	0.027667831	0.055567601	0.001993131	0.013458836	0.003032598	0.018356775	0.421997219	0.271153397	0.001130232	0.01311804	1.63E-04	0.003107788	0.513035786	0.267253835	0.813848396	0.082844771	0.388898158	5	microinvertivore
Gobiidae	Valenciennea_wardii	0.020890041	0.03656931	0.020508934	0.044863764	0.001525178	0.011334656	0.002475774	0.014784136	0.643855879	0.265002127	7.04E-04	0.005841738	2.10E-04	0.004320976	0.309829511	0.249419154	0.837947346	0.085491014	0.369033813	8	planktivore
Gobiidae	Asterropteryx_bipunctata	2.89E-04	6.62E-04	0.003262201	0.006826674	0.007271947	0.061852589	7.68E-04	0.004191288	0.391428012	0.302045628	3.46E-06	4.62E-05	6.38E-05	0.001688868	0.596912926	0.30213754	0.878518814	0.052612899	0.431754398	5	microinvertivore
Gobiidae	Amblygobius_nocturnus	0.009093278	0.013452563	0.015265599	0.023935208	5.93E-04	0.00398582	8.12E-04	0.00351674	0.165465111	0.141288974	8.15E-05	7.60E-04	1.93E-05	3.94E-04	0.80867086	0.147502634	0.86872354	0.066792168	0.206161232	5	microinvertivore
Gobiidae	Amblygobius_stethophthalmus	0.007388132	0.014838275	0.018793448	0.03345338	0.014840687	0.09718862	0.002020229	0.013747948	0.268670756	0.231590218	1.19E-04	0.001581817	2.21E-05	4.32E-04	0.68814595	0.242371119	0.85516446	0.066158628	0.351218471	5	microinvertivore
Gobiidae	Signigobius_biocellatus	0.009093278	0.013452563	0.015265599	0.023935208	5.93E-04	0.00398582	8.12E-04	0.00351674	0.165465111	0.141288974	8.15E-05	7.60E-04	1.93E-05	3.94E-04	0.80867086	0.147502634	0.86872354	0.066792168	0.206161232	5	microinvertivore
Gobiidae	Stonogobiops_medon	0.001140597	0.002319192	0.007514987	0.017700968	0.011192563	0.082481109	0.00158619	0.017134543	0.32849599	0.267547233	1.35E-05	1.44E-04	5.31E-04	0.022356362	0.649525258	0.271234069	0.871412908	0.055751373	0.391234838	5	microinvertivore
Gobiidae	Callogobius_amikami	5.89E-04	0.00119586	0.004880188	0.010110938	0.012171421	0.092304369	8.61E-04	0.00480456	0.346682597	0.26946122	1.06E-05	1.34E-04	1.40E-04	0.003140518	0.634665409	0.273513771	0.872998231	0.053195631	0.395064367	5	microinvertivore
Gobiidae	Vanderhorstia_ambanoro	0.025303456	0.036638935	0.035328747	0.057809023	0.029619245	0.1490335	0.00200379	0.011399465	0.244391833	0.236671796	3.72E-04	0.003136872	7.18E-05	0.001317575	0.662909312	0.261557581	0.829168506	0.091260404	0.389182104	5	microinvertivore
Gobiidae	Acentrogobius_janthinopterus	0.017564908	0.024809206	0.021482532	0.0339034	9.70E-04	0.010428454	0.001022108	0.005078445	0.153947953	0.151232198	1.78E-04	0.001423606	2.32E-05	4.73E-04	0.804811925	0.16242362	0.860011422	0.078611275	0.226173254	5	microinvertivore
Gobiidae	Tomiyamichthys_oni	0.011886382	0.017806624	0.017242241	0.027653528	6.51E-04	0.004679207	8.73E-04	0.003868178	0.151972245	0.139936314	1.15E-04	9.72E-04	2.02E-05	4.05E-04	0.817239265	0.148024342	0.869221572	0.072216559	0.206429497	5	microinvertivore
Gobiidae	Elacatinus_serranilla	4.10E-04	9.14E-04	0.004062984	0.008462842	0.013953623	0.097259435	0.001170613	0.012282421	0.3654464	0.281957952	5.00E-06	7.12E-05	1.45E-04	0.003354937	0.61480578	0.286056668	0.875224395	0.052644154	0.413548879	5	microinvertivore
Gobiidae	Gobius_rubropunctatus	0.005967077	0.015113773	0.016520281	0.034033152	0.022450529	0.124166395	0.001793593	0.013095626	0.248860095	0.225997344	3.60E-04	0.010424605	1.94E-04	0.006830995	0.703855289	0.247488319	0.862136314	0.070365529	0.359800046	5	microinvertivore
Gobiidae	Vanderhorstia_hiramatsui	0.002933585	0.005437502	0.011237495	0.022082945	0.009748292	0.075638493	0.001215337	0.007511517	0.289678705	0.245152849	5.19E-05	8.32E-04	1.26E-05	1.79E-04	0.685122141	0.249702771	0.867292453	0.060019894	0.358813246	5	microinvertivore
Gobiidae	Mahidolia_mystacina	0.004422595	0.007364322	0.010199283	0.01739131	4.35E-04	0.002938417	7.13E-04	0.003161478	0.169319586	0.148262024	4.08E-05	3.83E-04	1.74E-05	3.05E-04	0.814852365	0.151924955	0.879826852	0.060265792	0.213162799	5	microinvertivore
Gobiidae	Cryptocentrus_caeruleopunctatus	0.019855802	0.0279856	0.022582125	0.035226415	8.37E-04	0.006450807	9.97E-04	0.004611129	0.145876486	0.139187908	1.98E-04	0.001568142	2.22E-05	4.83E-04	0.809631614	0.151551569	0.85800917	0.080860479	0.21078618	5	microinvertivore
Gobiidae	Cryptocentrus_cebuanus	0.008849301	0.01369275	0.014749783	0.024050576	5.71E-04	0.003970777	8.16E-04	0.00357152	0.156194506	0.141278044	8.43E-05	7.37E-04	1.92E-05	3.69E-04	0.818716492	0.14767054	0.873552025	0.068146938	0.206303653	5	microinvertivore
Gobiidae	Cryptocentrus_albidorsus	0.003617583	0.006154811	0.009161044	0.015863094	4.07E-04	0.002758582	6.90E-04	0.0031016	0.174318811	0.151646363	3.30E-05	3.16E-04	1.71E-05	2.92E-04	0.811755383	0.154730683	0.880808331	0.058461347	0.217359467	5	microinvertivore
Gobiidae	Cryptocentrus_strigilliceps	0.015540971	0.022572414	0.019858816	0.031391019	7.40E-04	0.005509638	9.34E-04	0.00421735	0.148632527	0.139319765	1.53E-04	0.001248103	2.12E-05	4.44E-04	0.814119629	0.149385187	0.8639804	0.076474567	0.208016196	5	microinvertivore
Gobiidae	Cryptocentrus_nigrocellatus	0.019855802	0.0279856	0.022582125	0.035226415	8.37E-04	0.006450807	9.97E-04	0.004611129	0.145876486	0.139187908	1.98E-04	0.001568142	2.22E-05	4.83E-04	0.809631614	0.151551569	0.85800917	0.080860479	0.21078618	5	microinvertivore
Gobiidae	Cryptocentrus_yatsui	0.008119761	0.012680171	0.014091862	0.023093467	5.50E-04	0.003799226	8.00E-04	0.003500431	0.157557097	0.141821661	7.70E-05	6.79E-04	1.89E-05	3.59E-04	0.818784615	0.147793397	0.874609394	0.067029296	0.206585683	5	microinvertivore
Gobiidae	Cryptocentrus_fasciatus	0.02486481	0.034027611	0.025393569	0.039124335	9.40E-04	0.007487646	0.001060853	0.005040442	0.143499499	0.139368014	2.53E-04	0.001933109	2.33E-05	5.23E-04	0.803965137	0.154379951	0.851480277	0.085221557	0.21454763	5	microinvertivore
Gobiidae	Cryptocentrus_inexplicatus	0.015540971	0.022572414	0.019858816	0.031391019	7.40E-04	0.005509638	9.34E-04	0.00421735	0.148632527	0.139319765	1.53E-04	0.001248103	2.12E-05	4.44E-04	0.814119629	0.149385187	0.8639804	0.076474567	0.208016196	5	microinvertivore
Gobiidae	Cryptocentrus_cinctus	0.008849301	0.01369275	0.014749783	0.024050576	5.71E-04	0.003970777	8.16E-04	0.00357152	0.156194506	0.141278044	8.43E-05	7.37E-04	1.92E-05	3.69E-04	0.818716492	0.14767054	0.873552025	0.068146938	0.206303653	5	microinvertivore
Gobiidae	Cryptocentrus_malindiensis	0.005815935	0.009408476	0.01180185	0.019745926	4.81E-04	0.003258927	7.48E-04	0.003281918	0.163510978	0.144729328	5.43E-05	4.96E-04	1.80E-05	3.27E-04	0.817569447	0.149309111	0.877933844	0.063027805	0.209140991	5	microinvertivore
Gobiidae	Cryptocentrus_leucostictus	0.003617583	0.006154811	0.009161044	0.015863094	4.07E-04	0.002758582	6.90E-04	0.0031016	0.174318811	0.151646363	3.30E-05	3.16E-04	1.71E-05	2.92E-04	0.811755383	0.154730683	0.880808331	0.058461347	0.217359467	5	microinvertivore
Gobiidae	Cryptocentrus_maudae	0.008849301	0.01369275	0.014749783	0.024050576	5.71E-04	0.003970777	8.16E-04	0.00357152	0.156194506	0.141278044	8.43E-05	7.37E-04	1.92E-05	3.69E-04	0.818716492	0.14767054	0.873552025	0.068146938	0.206303653	5	microinvertivore
Gobiidae	Cryptocentrus_cyanotaenia	0.015540971	0.022572414	0.019858816	0.031391019	7.40E-04	0.005509638	9.34E-04	0.00421735	0.148632527	0.139319765	1.53E-04	0.001248103	2.12E-05	4.44E-04	0.814119629	0.149385187	0.8639804	0.076474567	0.208016196	5	microinvertivore
Gobiidae	Cryptocentrus_lutheri	0.011886382	0.017806624	0.017242241	0.027653528	6.51E-04	0.004679207	8.73E-04	0.003868178	0.151972245	0.139936314	1.15E-04	9.72E-04	2.02E-05	4.05E-04	0.817239265	0.148024342	0.869221572	0.072216559	0.206429497	5	microinvertivore
Gobiidae	Cryptocentrus_callopterus	0.010149188	0.015472539	0.015860408	0.025660755	6.06E-04	0.004275481	8.41E-04	0.00369871	0.154151716	0.140560198	9.73E-05	8.38E-04	1.96E-05	3.85E-04	0.818274207	0.147687356	0.871688771	0.069980237	0.206153847	5	microinvertivore
Gobiidae	Cryptocentrus_wehrlei	0.004480936	0.007451102	0.010270842	0.017496618	4.37E-04	0.002951643	7.14E-04	0.003166176	0.16902018	0.148065649	4.13E-05	3.87E-04	1.75E-05	3.06E-04	0.815017714	0.151768642	0.879749182	0.06038769	0.21292672	5	microinvertivore
Gobiidae	Cryptocentrus_shigensis	0.010074701	0.015371354	0.015798691	0.025571468	6.04E-04	0.00425807	8.40E-04	0.00369142	0.154257741	0.14059443	9.66E-05	8.32E-04	1.96E-05	3.84E-04	0.818308581	0.147679915	0.871792463	0.069881629	0.206152679	5	microinvertivore
Gobiidae	Cryptocentrus_leptocephalus	0.015540971	0.022572414	0.019858816	0.031391019	7.40E-04	0.005509638	9.34E-04	0.00421735	0.148632527	0.139319765	1.53E-04	0.001248103	2.12E-05	4.44E-04	0.814119629	0.149385187	0.8639804	0.076474567	0.208016196	5	microinvertivore
Gobiidae	Cryptocentrus_insignitus	0.007411976	0.011687602	0.013425861	0.022122346	5.30E-04	0.003632731	7.85E-04	0.003432003	0.159074508	0.142483783	7.00E-05	6.23E-04	1.87E-05	3.50E-04	0.818684053	0.148039648	0.875633342	0.065888595	0.207047943	5	microinvertivore
Gobiidae	Cryptocentrus_leonis	0.003497268	0.005972028	0.008996461	0.015621325	4.03E-04	0.002732228	6.86E-04	0.003093657	0.175285599	0.152408986	3.19E-05	3.06E-04	1.70E-05	2.90E-04	0.811082591	0.155395773	0.88095551	0.058185605	0.218342047	5	microinvertivore
Gobiidae	Cryptocentrus_caeruleomaculatus	0.008849301	0.01369275	0.014749783	0.024050576	5.71E-04	0.003970777	8.16E-04	0.00357152	0.156194506	0.141278044	8.43E-05	7.37E-04	1.92E-05	3.69E-04	0.818716492	0.14767054	0.873552025	0.068146938	0.206303653	5	microinvertivore
Gobiidae	Cryptocentrus_niveatus	0.008078703	0.012622873	0.014054007	0.023038329	5.49E-04	0.003789566	8.00E-04	0.003496444	0.157639425	0.141856082	7.66E-05	6.76E-04	1.89E-05	3.59E-04	0.818783667	0.147803916	0.874668288	0.066964644	0.206606919	5	microinvertivore
Gobiidae	Cryptocentrus_diproctotaenia	0.009276761	0.014281367	0.01512319	0.024592737	5.83E-04	0.004071154	8.24E-04	0.003613315	0.155474276	0.141011209	8.86E-05	7.70E-04	1.93E-05	3.74E-04	0.818611001	0.147647177	0.872931477	0.06877205	0.206210992	5	microinvertivore
Gobiidae	Favonigobius_reichei	0.004901096	0.008326545	0.01070547	0.018644467	4.56E-04	0.003155341	7.47E-04	0.003405364	0.161504979	0.147511571	4.78E-05	4.22E-04	1.80E-05	3.02E-04	0.821620129	0.151573837	0.881982421	0.062440787	0.212539551	5	microinvertivore
Gobiidae	Cabillus_atripelvicus	7.20E-04	0.001660196	0.00566355	0.01480825	0.002047884	0.018960484	0.001288054	0.008439839	0.369215586	0.284693511	1.16E-05	1.55E-04	3.98E-05	5.22E-04	0.621013773	0.283233591	0.874454275	0.052214357	0.402398721	5	microinvertivore
Gobiidae	Cabillus_lacertops	5.33E-04	0.001605373	0.003528599	0.008479529	4.51E-04	0.004647242	9.20E-04	0.006370665	0.19347636	0.226182437	7.36E-06	7.60E-05	7.00E-05	0.001728971	0.801013727	0.22657577	0.905581075	0.060357277	0.320366558	5	microinvertivore
Gobiidae	Oplopomus_caninoides	0.004143837	0.011701599	0.01510861	0.041892651	0.004984392	0.042440912	0.003940106	0.031060926	0.134041378	0.196949085	4.82E-04	0.006786401	9.48E-04	0.022812351	0.836350905	0.209649853	0.90877889	0.078861293	0.296591294	5	microinvertivore
Gobiidae	Exyrias_belissimus	0.027332593	0.050773735	0.031264651	0.075073545	0.005591595	0.037619595	0.004963251	0.030198197	0.121862291	0.179225155	0.001801687	0.017676656	4.92E-04	0.007701076	0.80669216	0.209536845	0.872353167	0.099569059	0.294856389	5	microinvertivore
Gobiidae	Istigobius_campbelli	0.003874147	0.010163756	0.012133809	0.035582686	0.003961888	0.043976032	0.002763882	0.022923889	0.265002631	0.245461157	2.17E-04	0.004211311	7.46E-04	0.019063453	0.711300365	0.249909974	0.871920927	0.064563552	0.356252931	5	microinvertivore
Gobiidae	Istigobius_goldmanni	0.0022984	0.006748692	0.008743744	0.023899393	0.002307412	0.023198288	0.002762861	0.020254256	0.349281794	0.28377205	1.05E-04	0.001287995	5.34E-04	0.01328587	0.633967349	0.283332367	0.869559128	0.057035067	0.403171305	5	microinvertivore
Gobiidae	Istigobius_hoshinonis	0.007837466	0.018938106	0.01803638	0.048408268	0.004428087	0.039834608	0.003773147	0.023672446	0.297121709	0.265082091	4.31E-04	0.004977399	3.70E-04	0.006787112	0.668001429	0.269230986	0.858767272	0.07090532	0.384283581	5	microinvertivore
Gobiidae	Istigobius_decoratus	0.02407585	0.046940683	0.032324861	0.074136608	0.00568707	0.04549475	0.004601377	0.030878668	0.273430553	0.248141587	0.002217096	0.026704827	3.10E-04	0.005482119	0.65735296	0.260381651	0.832707399	0.086869033	0.375285201	5	microinvertivore
Gobiidae	Istigobius_nigroocellatus	0.002910423	0.007887917	0.010889259	0.032472822	0.003329375	0.030528159	0.003012191	0.021358594	0.339052071	0.284127094	1.24E-04	0.001603692	6.58E-04	0.013735752	0.640024777	0.284640361	0.868805355	0.062289103	0.405517503	5	microinvertivore
Gobiidae	Istigobius_rigilius	0.013750492	0.029724324	0.023836293	0.056845168	0.004291505	0.038867452	0.003353525	0.019726006	0.262477097	0.237444395	7.76E-04	0.00858223	3.35E-04	0.005399806	0.691180368	0.244994832	0.848879101	0.076646776	0.350028318	5	microinvertivore
Gobiidae	Istigobius_hoesei	0.002230291	0.00598373	0.009238059	0.027023218	0.003057258	0.029920619	0.003062419	0.020064695	0.352555776	0.287672824	9.54E-05	0.001261594	6.71E-04	0.015437032	0.629090217	0.287674439	0.869614413	0.058999353	0.409653543	5	microinvertivore
Gobiidae	Amblygobius_buanensis	0.004909918	0.008172808	0.015896477	0.027020461	0.003391404	0.036433535	0.001321647	0.008942113	0.276426232	0.227531023	3.75E-05	2.79E-04	6.96E-05	0.002332702	0.697947277	0.232111831	0.860017413	0.061677421	0.328414452	5	microinvertivore
Gobiidae	Arenigobius_leftwichi	0.001864406	0.003604325	0.006449619	0.012566111	3.85E-04	0.00317661	6.98E-04	0.003506073	0.191776975	0.183862731	1.79E-05	1.66E-04	1.82E-05	2.52E-04	0.798790045	0.185749205	0.887048098	0.056698049	0.261728187	5	microinvertivore
Gobiidae	Vanderhorstia_longimanus	0.00205002	0.003572817	0.010280567	0.020503147	0.007702416	0.071540929	7.96E-04	0.003897568	0.309248791	0.244431772	2.40E-05	2.53E-04	7.74E-04	0.023399643	0.669124361	0.248998902	0.865571279	0.053440311	0.357577112	5	microinvertivore
Gobiidae	Valenciennea_bella	0.003668475	0.006025586	0.013752022	0.029720282	0.016179629	0.101166863	0.002216779	0.023116814	0.294744877	0.2435698	8.82E-05	0.001483297	5.02E-04	0.021538516	0.668847667	0.252820394	0.860932326	0.064035316	0.367966346	5	microinvertivore
Gobiidae	Callogobius_maculipinnis	0.003394082	0.006227909	0.013505088	0.026740624	0.018986025	0.116651613	0.001045001	0.006725001	0.290194075	0.239531913	2.80E-05	2.13E-04	2.49E-05	4.30E-04	0.672822849	0.251608901	0.861702686	0.058888547	0.367545207	5	microinvertivore
Gobiidae	Feia_nota	0.225722326	0.179260264	0.095349479	0.118351039	0.018358	0.10270589	0.002981567	0.022875733	0.149762374	0.17954253	0.005245968	0.033373786	6.00E-05	0.001196841	0.50252033	0.253737517	0.723069159	0.103953916	0.393632442	5	microinvertivore
Gobiidae	Vanderhorstia_mertensi	0.013731958	0.018500235	0.021119339	0.030960682	0.00101202	0.00598329	9.96E-04	0.004770172	0.18850634	0.158468144	1.22E-04	0.001099582	2.36E-05	5.28E-04	0.774488878	0.165246741	0.853041055	0.071203098	0.231904081	5	microinvertivore
Gobiidae	Lesueurigobius_suerii	0.004112504	0.006351969	0.011082962	0.017482194	6.68E-04	0.004058379	7.74E-04	0.003525835	0.217357021	0.172151646	3.58E-05	3.70E-04	1.99E-05	3.88E-04	0.765949124	0.174664812	0.867791977	0.055492929	0.246006404	5	microinvertivore
Gobiidae	Lesueurigobius_friesii	0.02308738	0.029462376	0.027765994	0.039663006	0.001274572	0.00771257	0.001139159	0.005710245	0.182440315	0.161804564	2.11E-04	0.001747777	2.62E-05	6.27E-04	0.764055316	0.171891962	0.839501209	0.081235322	0.241379966	5	microinvertivore
Gobiidae	Lesueurigobius_sanzi	0.013738014	0.018538955	0.021137197	0.031040084	0.001018687	0.006000899	0.000997361	0.004773398	0.190382004	0.160632506	1.23E-04	0.001100006	2.37E-05	5.28E-04	0.772580465	0.167305593	0.852804852	0.071280387	0.234864702	5	microinvertivore
Gobiidae	Lesueurigobius_koumansi	0.013738014	0.018538955	0.021137197	0.031040084	0.001018687	0.006000899	0.000997361	0.004773398	0.190382004	0.160632506	1.23E-04	0.001100006	2.37E-05	5.28E-04	0.772580465	0.167305593	0.852804852	0.071280387	0.234864702	5	microinvertivore
Gobiidae	Psilotris_celsa	0.001213212	0.002188825	0.005731579	0.010178423	5.61E-04	0.003791008	7.73E-04	0.005996965	0.268329206	0.217368245	1.07E-05	1.22E-04	2.00E-05	3.55E-04	0.72336112	0.218018406	0.873381523	0.048216229	0.308123102	5	microinvertivore
Gobiidae	Psilotris_boehlkei	5.64E-04	0.001122704	0.003780139	0.007246414	5.17E-04	0.003903831	7.06E-04	0.004757275	0.301593468	0.243398285	4.95E-06	6.00E-05	2.07E-05	3.68E-04	0.692813282	0.243594336	0.875700631	0.046732981	0.344489052	5	microinvertivore
Gobiidae	Glossogobius_sparsipapillus	0.021087615	0.029703444	0.033834152	0.053281742	0.013528323	0.084719421	0.002481962	0.021723817	0.232797654	0.217681508	6.50E-04	0.009381516	6.68E-05	0.00119814	0.695554013	0.22999676	0.831660046	0.086190843	0.334280929	5	microinvertivore
Gobiidae	Nes_longus	0.010163307	0.014372616	0.018157626	0.028771856	0.001268543	0.011685859	9.50E-04	0.004513775	0.204544631	0.178867721	9.68E-05	8.82E-04	3.11E-05	6.23E-04	0.764788101	0.184139649	0.858611768	0.067237862	0.259024251	5	microinvertivore
Gobiidae	Bryaninops_loki	9.63E-04	0.001991743	0.006185037	0.011732736	0.00992719	0.079332286	0.001945576	0.023919063	0.326523573	0.252325392	1.01E-05	1.05E-04	2.97E-05	5.39E-04	0.654415494	0.258055707	0.869895793	0.051142175	0.370497653	5	microinvertivore
Gobiidae	Bollmannia_boqueronensis	0.010198501	0.014296693	0.018062218	0.027098819	9.20E-04	0.005356506	9.34E-04	0.004362308	0.199582705	0.167343767	9.07E-05	8.42E-04	2.25E-05	4.82E-04	0.770189031	0.172324803	0.857936444	0.066771704	0.24225437	5	microinvertivore
Gobiidae	Bollmannia_communis	0.018034348	0.023780168	0.024422529	0.035530471	0.001161392	0.006874702	0.00107323	0.005245325	0.189860402	0.166653422	1.64E-04	0.001403731	2.50E-05	5.77E-04	0.765259106	0.174535329	0.846232632	0.076516007	0.245236484	5	microinvertivore
Gobiidae	Bollmannia_chlamydes	0.028991714	0.036288369	0.031290224	0.044335638	0.001440674	0.008801309	0.001216726	0.006216502	0.182547047	0.167116712	2.71E-04	0.002143919	2.76E-05	6.79E-04	0.754214613	0.1791425	0.831678256	0.086063628	0.251840604	5	microinvertivore
Gobiidae	Barbulifer_mexicanus	0.001601367	0.002792006	0.006647492	0.011352399	5.61E-04	0.003686782	6.95E-04	0.003306107	0.258585716	0.2087794	1.41E-05	1.57E-04	1.94E-05	3.52E-04	0.731876808	0.209674436	0.872331202	0.0488719	0.296164736	5	microinvertivore
Gobiidae	Barbulifer_pantherinus	0.001299372	0.002320511	0.005933702	0.01032854	5.42E-04	0.003658704	6.81E-04	0.00330914	0.266762212	0.214915605	1.14E-05	1.29E-04	1.94E-05	3.51E-04	0.724750238	0.215611164	0.872951579	0.047872225	0.304652969	5	microinvertivore
Gobiidae	Callogobius_clitellus	0.001312128	0.002547177	0.007653673	0.015500621	0.011407466	0.086874484	0.001022551	0.005163142	0.32921847	0.260407393	1.95E-05	2.31E-04	2.78E-05	3.90E-04	0.649338408	0.266248524	0.869387813	0.053734005	0.382780726	5	microinvertivore
Gobiidae	Aruma_histrio	0.002629	0.004335981	0.008704249	0.014279671	6.21E-04	0.003879139	7.37E-04	0.003386495	0.240514989	0.194747121	2.32E-05	2.47E-04	1.96E-05	3.64E-04	0.746751591	0.196287862	0.87016856	0.051913152	0.276956287	5	microinvertivore
Gobiidae	Gobiosoma_hemigymnum	7.72E-04	0.001467951	0.004469103	0.008203228	5.12E-04	0.003719883	6.58E-04	0.003398168	0.289016987	0.232433237	6.80E-06	8.00E-05	2.00E-05	3.57E-04	0.704545243	0.232743802	0.874591057	0.04638042	0.329074238	5	microinvertivore
Gobiidae	Gobiosoma_robustum	0.00114735	0.002079752	0.005543693	0.009768758	5.33E-04	0.00365621	6.75E-04	0.003320356	0.272048022	0.218802734	1.01E-05	1.15E-04	1.95E-05	3.52E-04	0.720023519	0.21939918	0.873282705	0.047380414	0.310056318	5	microinvertivore
Gobiidae	Gobiosoma_chiquita	0.002629	0.004335981	0.008704249	0.014279671	6.21E-04	0.003879139	7.37E-04	0.003386495	0.240514989	0.194747121	2.32E-05	2.47E-04	1.96E-05	3.64E-04	0.746751591	0.196287862	0.87016856	0.051913152	0.276956287	5	microinvertivore
Gobiidae	Gobiosoma_nudum	8.22E-04	0.001552322	0.004625773	0.008435092	5.15E-04	0.003702042	6.60E-04	0.003381803	0.286292665	0.230322711	7.24E-06	8.49E-05	1.99E-05	3.56E-04	0.707057047	0.230669551	0.874395686	0.046484105	0.326122415	5	microinvertivore
Gobiidae	Gobiosoma_paradoxum	5.68E-04	0.001121806	0.0037857	0.00717752	5.04E-04	0.003850804	6.50E-04	0.003492109	0.302316956	0.242615796	5.01E-06	6.02E-05	2.06E-05	3.67E-04	0.692150808	0.242784607	0.875457738	0.046133992	0.343346366	5	microinvertivore
Gobiidae	Gobiosoma_spes	6.13E-04	0.001200618	0.003947769	0.007423152	5.05E-04	0.003810328	6.52E-04	0.003466444	0.298931003	0.240062591	5.41E-06	6.47E-05	2.05E-05	3.64E-04	0.695325269	0.240262277	0.875218496	0.046167848	0.339763484	5	microinvertivore
Gobiidae	Lebetus_scorpioides	6.53E-04	0.001366762	0.005079391	0.010370898	0.011196891	0.084519653	9.74E-04	0.005421113	0.337103892	0.270126026	1.07E-05	2.08E-04	3.26E-05	6.77E-04	0.644949525	0.273778678	0.874022576	0.052880934	0.393961571	5	microinvertivore
Gobiidae	Stonogobiops_larsonae	0.004341425	0.011988951	0.014255652	0.027302925	0.026423448	0.137153981	0.001822668	0.017116999	0.300619682	0.24934468	8.19E-05	0.001147612	3.77E-04	0.015540887	0.65207819	0.26445489	0.861080118	0.062935151	0.39031447	5	microinvertivore
Gobiidae	Tigrigobius_multifasciatus	0.001161014	0.002194615	0.005571542	0.009866487	5.52E-04	0.003713882	6.93E-04	0.003417768	0.276685985	0.225184013	2.31E-05	6.03E-04	2.01E-05	3.53E-04	0.715293603	0.225933207	0.873836822	0.047963834	0.319189255	5	microinvertivore
Gobiidae	Cristatogobius_lophius	0.001390209	0.002564589	0.007817031	0.014188169	0.013741122	0.101139793	7.21E-04	0.003798009	0.322099958	0.248850638	2.88E-05	5.14E-04	2.58E-05	4.44E-04	0.654176289	0.25555776	0.867156872	0.051077082	0.371063921	5	microinvertivore
Gobiidae	Tigrigobius_nesiotes	8.82E-04	0.001662418	0.004813152	0.008741989	5.34E-04	0.003717358	7.18E-04	0.004310068	0.288235655	0.234456968	8.18E-06	9.29E-05	2.05E-05	3.57E-04	0.70478829	0.234978348	0.874742053	0.047392231	0.332109337	5	microinvertivore
Gobiidae	Tigrigobius_macrodon	0.001150428	0.002101439	0.005548982	0.00978773	5.45E-04	0.003693027	6.91E-04	0.0034584	0.275906728	0.223920541	1.05E-05	1.18E-04	2.01E-05	3.53E-04	0.716126935	0.224547807	0.87368424	0.047824856	0.317313851	5	microinvertivore
Gobiidae	Valenciennea_randalli	0.047103042	0.061931446	0.047830789	0.072970175	0.041703834	0.168499624	0.003570497	0.028650234	0.192783553	0.194795428	0.001236738	0.013001978	7.94E-05	0.001322677	0.66569215	0.24637309	0.804017939	0.10421377	0.370390157	5	microinvertivore
Gobiidae	Microgobius_signatus	0.002057868	0.003625708	0.007600227	0.012744203	6.07E-04	0.003830506	7.26E-04	0.003395803	0.255809651	0.211692458	1.89E-05	2.00E-04	2.52E-05	4.10E-04	0.733155501	0.212831732	0.872083238	0.051019024	0.30052124	5	microinvertivore
Gobiidae	Microgobius_carri	0.010293015	0.015492975	0.018137474	0.027584397	0.001006732	0.006054592	9.68E-04	0.00448599	0.210931777	0.187414572	9.95E-05	8.88E-04	2.50E-05	4.87E-04	0.758538707	0.192128934	0.858253247	0.068065701	0.270363621	5	microinvertivore
Gobiidae	Microgobius_thalassinus	0.002523286	0.004362301	0.008490108	0.014016053	6.36E-04	0.003949929	7.45E-04	0.003440799	0.248516973	0.206483791	2.32E-05	2.41E-04	2.47E-05	4.02E-04	0.739040554	0.20790224	0.871151646	0.052330046	0.293431487	5	microinvertivore
Gobiidae	Microgobius_microlepis	0.010293015	0.015492975	0.018137474	0.027584397	0.001006732	0.006054592	9.68E-04	0.00448599	0.210931777	0.187414572	9.95E-05	8.88E-04	2.50E-05	4.87E-04	0.758538707	0.192128934	0.858253247	0.068065701	0.270363621	5	microinvertivore
Gobiidae	Elacatinus_xanthiprora	5.69E-04	0.001130898	0.003789862	0.007182685	6.17E-04	0.00545837	6.57E-04	0.003538626	0.307581961	0.248602745	5.16E-06	6.11E-05	2.30E-05	3.81E-04	0.686757073	0.248957969	0.87598857	0.046956921	0.351964103	5	microinvertivore
Gobiidae	Elacatinus_louisae	4.84E-04	9.82E-04	0.003474474	0.006698944	6.17E-04	0.005568244	6.53E-04	0.003592318	0.314620996	0.253515471	4.40E-06	5.26E-05	2.36E-05	3.91E-04	0.680121962	0.253817386	0.876468504	0.046923431	0.358863853	5	microinvertivore
Gobiidae	Elacatinus_chancei	0.001150681	0.002107052	0.005549415	0.009780391	6.41E-04	0.0051856	6.83E-04	0.003378353	0.277554193	0.226579035	1.04E-05	1.17E-04	2.11E-05	3.57E-04	0.714390123	0.227346037	0.87393628	0.048290935	0.321189695	5	microinvertivore
Gobiidae	Elacatinus_horsti	0.001150681	0.002107052	0.005549415	0.009780391	6.41E-04	0.0051856	6.83E-04	0.003378353	0.277554193	0.226579035	1.04E-05	1.17E-04	2.11E-05	3.57E-04	0.714390123	0.227346037	0.87393628	0.048290935	0.321189695	5	microinvertivore
Gobiidae	Elacatinus_randalli	8.54E-04	0.001617459	0.004719217	0.008573281	5.72E-04	0.004141236	6.70E-04	0.003426897	0.28982327	0.235583399	7.71E-06	8.89E-05	2.15E-05	3.63E-04	0.703332882	0.236023932	0.874843169	0.047271429	0.333634508	5	microinvertivore
Gobiidae	Callogobius_crassus	4.55E-04	0.001266771	0.004168813	0.009456479	0.013033988	0.093227868	0.001968472	0.02090537	0.36885401	0.284283031	9.61E-06	1.56E-04	2.00E-05	3.22E-04	0.611489942	0.287583802	0.873542417	0.053657972	0.415621116	5	microinvertivore
Gobiidae	Elacatinus_figaro	3.32E-04	7.06E-04	0.00283831	0.005699557	5.66E-04	0.004767352	6.46E-04	0.003748313	0.33090217	0.264484445	3.03E-06	3.71E-05	2.56E-05	4.23E-04	0.664686478	0.26458557	0.877685583	0.046877305	0.374202469	5	microinvertivore
Gobiidae	Gorogobius_nigricinctus	6.66E-04	0.001267441	0.005442316	0.011563634	0.007913504	0.066391623	9.99E-04	0.006957195	0.357470259	0.267944264	9.79E-06	1.19E-04	1.27E-04	0.004407143	0.627371715	0.269624682	0.871001369	0.050656399	0.38613807	5	microinvertivore
Gobiidae	Elacatinus_illecebrosus	5.69E-04	0.001130785	0.003790225	0.00718323	5.61E-04	0.00431347	6.57E-04	0.003538619	0.307174903	0.248055014	5.15E-06	6.11E-05	2.27E-05	3.81E-04	0.687220142	0.248305315	0.875953331	0.046759369	0.351099663	5	microinvertivore
Gobiidae	Elacatinus_prochilos	5.69E-04	0.001130785	0.003790225	0.00718323	5.61E-04	0.00431347	6.57E-04	0.003538619	0.307174903	0.248055014	5.15E-06	6.11E-05	2.27E-05	3.81E-04	0.687220142	0.248305315	0.875953331	0.046759369	0.351099663	5	microinvertivore
Gobiidae	Elacatinus_genie	8.25E-04	0.001568339	0.004631069	0.008443144	5.71E-04	0.004151115	6.68E-04	0.003434716	0.291294106	0.236646737	7.45E-06	8.61E-05	2.15E-05	3.64E-04	0.701982406	0.237067245	0.874953817	0.047198163	0.335120086	5	microinvertivore
Gobiidae	Elacatinus_atronasus	8.45E-04	0.001602852	0.004693117	0.008534781	5.72E-04	0.00414405	6.69E-04	0.003429155	0.290255399	0.235895955	7.64E-06	8.81E-05	2.15E-05	3.63E-04	0.70293645	0.236330522	0.874876029	0.0472494	0.334071102	5	microinvertivore
Gobiidae	Elacatinus_evelynae	5.69E-04	0.001130785	0.003790225	0.00718323	5.61E-04	0.00431347	6.57E-04	0.003538619	0.307174903	0.248055014	5.15E-06	6.11E-05	2.27E-05	3.81E-04	0.687220142	0.248305315	0.875953331	0.046759369	0.351099663	5	microinvertivore
Gobiidae	Elacatinus_oceanops	0.001150876	0.002106531	0.005549827	0.00977968	5.88E-04	0.004092433	6.83E-04	0.003378335	0.277187105	0.226050292	1.04E-05	1.17E-04	2.09E-05	3.57E-04	0.714809349	0.226709779	0.873888777	0.048123771	0.320350495	5	microinvertivore
Gobiidae	Priolepis_triops	9.33E-04	0.001721829	0.004950047	0.008882051	5.04E-04	0.003663649	6.60E-04	0.003381867	0.265472777	0.209803703	7.99E-06	9.51E-05	1.90E-05	3.52E-04	0.727452947	0.210345068	0.873907088	0.046611722	0.297270061	5	microinvertivore
Gobiidae	Priolepis_hipoliti	5.66E-04	0.001114052	0.003776417	0.007159987	4.91E-04	0.003870126	6.48E-04	0.003547697	0.288024856	0.229804421	4.86E-06	5.99E-05	1.96E-05	3.64E-04	0.706469882	0.230031353	0.875188648	0.045808412	0.325276347	5	microinvertivore
Gobiidae	Priolepis_aureoviridis	0.002492202	0.004071568	0.008440387	0.013755641	5.82E-04	0.003749671	7.21E-04	0.003358297	0.225783323	0.175812815	2.14E-05	2.34E-04	1.91E-05	3.62E-04	0.761941317	0.177581813	0.871118675	0.051444708	0.250353281	5	microinvertivore
Gobiidae	Priolepis_profunda	3.40E-04	7.17E-04	0.002871829	0.005761492	4.95E-04	0.004319873	6.41E-04	0.003787397	0.311390818	0.249234222	2.94E-06	3.73E-05	2.09E-05	3.86E-04	0.684236953	0.249285879	0.876875577	0.045945085	0.352601775	5	microinvertivore
Gobiidae	Priolepis_eugenius	0.001626511	0.002797466	0.006696915	0.011338383	5.38E-04	0.003637179	6.88E-04	0.003309472	0.241591307	0.18904698	1.39E-05	1.58E-04	1.89E-05	3.52E-04	0.74882698	0.190175286	0.872567581	0.04892142	0.268451328	5	microinvertivore
Gobiidae	Priolepis_ailina	7.86E-04	0.001482997	0.004511275	0.008247338	4.97E-04	0.003712701	6.55E-04	0.003430414	0.273137128	0.216642394	6.74E-06	8.12E-05	1.91E-05	3.55E-04	0.720387013	0.217055113	0.874377388	0.046199285	0.306826908	5	microinvertivore
Gobiidae	Priolepis_randalli	0.001217633	0.002170372	0.005722514	0.009972546	5.17E-04	0.003626784	6.71E-04	0.003329736	0.253482059	0.198871853	1.04E-05	1.21E-04	1.89E-05	3.50E-04	0.738359995	0.199675448	0.873182503	0.047499879	0.282044037	5	microinvertivore
Gobiidae	Priolepis_inhaca	5.66E-04	0.001114052	0.003776417	0.007159987	4.91E-04	0.003870126	6.48E-04	0.003547697	0.288024856	0.229804421	4.86E-06	5.99E-05	1.96E-05	3.64E-04	0.706469882	0.230031353	0.875188648	0.045808412	0.325276347	5	microinvertivore
Gobiidae	Priolepis_nuchifasciata	5.66E-04	0.001114052	0.003776417	0.007159987	4.91E-04	0.003870126	6.48E-04	0.003547697	0.288024856	0.229804421	4.86E-06	5.99E-05	1.96E-05	3.64E-04	0.706469882	0.230031353	0.875188648	0.045808412	0.325276347	5	microinvertivore
Gobiidae	Priolepis_fallacincta	2.81E-04	6.09E-04	0.002595143	0.005316892	5.01E-04	0.004568232	6.42E-04	0.003909255	0.320107585	0.256383727	2.44E-06	3.13E-05	2.16E-05	3.97E-04	0.675848403	0.25638635	0.877624569	0.046224604	0.362672753	5	microinvertivore
Gobiidae	Priolepis_squamogena	0.001458483	0.002542112	0.006312248	0.010800896	5.29E-04	0.00362715	6.81E-04	0.003312332	0.245908853	0.192619967	1.25E-05	1.43E-04	1.89E-05	3.51E-04	0.745078853	0.19361589	0.872848383	0.048341108	0.27338061	5	microinvertivore
Gobiidae	Priolepis_ascensionis	4.07E-04	8.37E-04	0.00316145	0.006217844	4.92E-04	0.004128514	6.43E-04	0.003690959	0.303128522	0.242455399	3.51E-06	4.41E-05	2.03E-05	3.77E-04	0.692145148	0.242560092	0.876170467	0.045817164	0.343060042	5	microinvertivore
Gobiidae	Priolepis_nocturna	5.23E-04	0.001039776	0.00361798	0.006920444	4.90E-04	0.003922256	6.46E-04	0.003579536	0.291641979	0.232895853	4.49E-06	5.56E-05	1.97E-05	3.67E-04	0.703056533	0.233088898	0.875424312	0.045775302	0.329618297	5	microinvertivore
Gobiidae	Priolepis_cincta	0.003305994	0.005223276	0.00983424	0.015676381	6.21E-04	0.00389462	7.49E-04	0.003447868	0.216592569	0.168998409	2.85E-05	3.04E-04	1.95E-05	3.75E-04	0.768849279	0.171281151	0.869836023	0.053634464	0.241242648	5	microinvertivore
Gobiidae	Lythrypnus_zebra	0.001730824	0.002953155	0.006929085	0.011655877	5.43E-04	0.003646077	6.94E-04	0.00331316	0.240532197	0.188396051	1.48E-05	1.68E-04	1.89E-05	3.53E-04	0.749537379	0.189556222	0.872335865	0.049225782	0.267569874	5	microinvertivore
Gobiidae	Lythrypnus_pulchellus	8.20E-04	0.001537861	0.004617185	0.008397084	4.99E-04	0.003698787	6.58E-04	0.003419004	0.272612384	0.216278109	7.02E-06	8.43E-05	1.91E-05	3.54E-04	0.720767872	0.216691008	0.874200401	0.046228694	0.306316164	5	microinvertivore
Gobiidae	Lythrypnus_rhizophora	3.40E-04	7.17E-04	0.002873841	0.005761545	4.95E-04	0.004319722	6.42E-04	0.003787433	0.312580701	0.250293827	2.94E-06	3.73E-05	2.09E-05	3.86E-04	0.683044126	0.250331172	0.876834908	0.045889634	0.354089763	5	microinvertivore
Gobiidae	Lythrypnus_gilberti	8.20E-04	0.001537861	0.004617185	0.008397084	4.99E-04	0.003698787	6.58E-04	0.003419004	0.272612384	0.216278109	7.02E-06	8.43E-05	1.91E-05	3.54E-04	0.720767872	0.216691008	0.874200401	0.046228694	0.306316164	5	microinvertivore
Gobiidae	Lythrypnus_cobalus	2.60E-04	5.69E-04	0.002490154	0.005142974	5.04E-04	0.004686553	6.44E-04	0.003965368	0.324827104	0.260246262	2.26E-06	2.91E-05	2.20E-05	4.03E-04	0.671249887	0.260219632	0.877917431	0.046334855	0.368112753	5	microinvertivore
Gobiidae	Lythrypnus_mowbrayi	2.98E-04	6.39E-04	0.002675867	0.00544452	4.99E-04	0.004489345	6.43E-04	0.003870958	0.318693488	0.255268566	2.58E-06	3.30E-05	2.14E-05	3.94E-04	0.677167417	0.255272061	0.877381061	0.04607898	0.361097233	5	microinvertivore
Gobiidae	Lythrypnus_dalli	0.002494179	0.004072389	0.008446905	0.013757538	5.82E-04	0.003749689	7.23E-04	0.003361686	0.227036121	0.177164896	2.14E-05	2.34E-04	1.91E-05	3.62E-04	0.760677705	0.178875255	0.871039375	0.051447772	0.252220457	5	microinvertivore
Gobiidae	Lythrypnus_solanensis	2.40E-04	5.31E-04	0.002383838	0.004968446	5.08E-04	0.004820023	6.46E-04	0.004027297	0.328525615	0.263227358	2.08E-06	2.70E-05	2.25E-05	4.09E-04	0.667672412	0.263184614	0.878288447	0.046490884	0.372316222	5	microinvertivore
Gobiidae	Lythrypnus_minimus	2.46E-04	5.43E-04	0.002418355	0.005025264	5.07E-04	0.004774849	6.45E-04	0.00400652	0.327309176	0.262249088	2.14E-06	2.77E-05	2.23E-05	4.07E-04	0.668849783	0.262211472	0.878158613	0.046438601	0.370936661	5	microinvertivore
Gobiidae	Lythrypnus_crocodilus	3.21E-04	6.82E-04	0.002787092	0.005623177	4.96E-04	0.004389529	6.42E-04	0.003822018	0.3152071	0.252431453	2.78E-06	3.54E-05	2.11E-05	3.89E-04	0.680521842	0.252453827	0.877068597	0.045964291	0.357100389	5	microinvertivore
Gobiidae	Trimma_mendelssohni	5.66E-04	0.001114085	0.003777334	0.007160001	4.91E-04	0.003870057	6.48E-04	0.003547805	0.288607037	0.230191676	4.86E-06	5.99E-05	1.96E-05	3.64E-04	0.70588639	0.230408021	0.875158731	0.045782351	0.325816315	5	microinvertivore
Gobiidae	Trimma_naudei	3.72E-04	7.75E-04	0.003015601	0.005987968	4.93E-04	0.00421796	6.42E-04	0.003736293	0.307764445	0.246199707	3.21E-06	4.06E-05	2.05E-05	3.82E-04	0.687688658	0.246269434	0.876477769	0.045835127	0.348326406	5	microinvertivore
Gobiidae	Trimma_yanagitai	4.36E-04	8.88E-04	0.003280969	0.006402434	0.000490734	0.004065273	6.44E-04	0.00365828	0.300543937	0.240255589	3.75E-06	4.70E-05	2.01E-05	3.74E-04	0.694580898	0.240373429	0.875901856	0.045766788	0.339961711	5	microinvertivore
Gobiidae	Trimma_squamicana	2.34E-04	5.20E-04	0.002353988	0.004920933	5.09E-04	0.004859205	6.45E-04	0.004045281	0.328962643	0.263525222	2.04E-06	2.64E-05	2.26E-05	4.10E-04	0.667269374	0.26348315	0.878361981	0.046539675	0.372737903	5	microinvertivore
Gobiidae	Trimma_imaii	3.15E-04	6.72E-04	0.002759199	0.005580466	4.97E-04	0.004412391	6.42E-04	0.003833149	0.315400873	0.252462244	2.73E-06	3.48E-05	2.11E-05	3.90E-04	0.680361764	0.252486407	0.877130057	0.046016943	0.3571449	5	microinvertivore
Gobiidae	Trimma_winchi	2.52E-04	5.54E-04	0.002447199	0.005074429	5.06E-04	0.004737178	6.44E-04	0.003989102	0.32566748	0.260856024	2.19E-06	2.83E-05	2.22E-05	4.05E-04	0.670459061	0.26082812	0.878020288	0.046403256	0.368973913	5	microinvertivore
Gobiidae	Trimma_rubromaculatum	3.72E-04	7.75E-04	0.003015601	0.005987968	4.93E-04	0.00421796	6.42E-04	0.003736293	0.307764445	0.246199707	3.21E-06	4.06E-05	2.05E-05	3.82E-04	0.687688658	0.246269434	0.876477769	0.045835127	0.348326406	5	microinvertivore
Gobiidae	Trimma_okinawae	3.72E-04	7.75E-04	0.003015601	0.005987968	4.93E-04	0.00421796	6.42E-04	0.003736293	0.307764445	0.246199707	3.21E-06	4.06E-05	2.05E-05	3.82E-04	0.687688658	0.246269434	0.876477769	0.045835127	0.348326406	5	microinvertivore
Gobiidae	Trimma_caesiura	3.72E-04	7.75E-04	0.003015601	0.005987968	4.93E-04	0.00421796	6.42E-04	0.003736293	0.307764445	0.246199707	3.21E-06	4.06E-05	2.05E-05	3.82E-04	0.687688658	0.246269434	0.876477769	0.045835127	0.348326406	5	microinvertivore
Gobiidae	Trimma_tevegae	8.20E-04	0.001537689	0.004615045	0.008396677	4.99E-04	0.003698825	6.57E-04	0.003417987	0.271848591	0.21532884	7.02E-06	8.43E-05	1.91E-05	3.54E-04	0.721535101	0.215757612	0.874249208	0.046251781	0.30498561	5	microinvertivore
Gobiidae	Trimma_taylori	3.72E-04	7.75E-04	0.003015601	0.005987968	4.93E-04	0.00421796	6.42E-04	0.003736293	0.307764445	0.246199707	3.21E-06	4.06E-05	2.05E-05	3.82E-04	0.687688658	0.246269434	0.876477769	0.045835127	0.348326406	5	microinvertivore
Gobiidae	Trimma_fraena	7.16E-04	0.001367059	0.00428962	0.007921469	4.95E-04	0.003748498	6.53E-04	0.003461233	0.277939201	0.220772926	6.14E-06	7.45E-05	1.92E-05	3.57E-04	0.715881839	0.221112705	0.874547231	0.046026459	0.312605656	5	microinvertivore
Gobiidae	Callogobius_depressus	0.033476022	0.044280172	0.041159026	0.061850575	0.004204851	0.04036244	0.002442977	0.015787038	0.232871323	0.222307326	6.19E-04	0.011891799	3.03E-05	7.24E-04	0.685196629	0.232046642	0.818238992	0.093838042	0.333275735	5	microinvertivore
Gobiidae	Gobius_gasteveni	0.020846341	0.029675151	0.035008861	0.056635526	0.010181657	0.07142624	0.001436384	0.008903814	0.249588294	0.223676438	2.79E-04	0.00235301	1.79E-05	2.32E-04	0.68264204	0.235288795	0.82930261	0.082499297	0.338624777	5	microinvertivore
Gobiidae	Lotilia_graciliosa	9.50E-04	0.00195933	0.006366081	0.018255002	0.00778201	0.068814297	0.001114343	0.008640596	0.312709531	0.250375824	1.43E-05	1.58E-04	3.15E-05	5.56E-04	0.671032757	0.253579114	0.871752543	0.05161877	0.363507781	5	microinvertivore
Gobiidae	Chromogobius_britoi	3.31E-04	7.15E-04	0.002829152	0.005709699	0.000558448	0.00601078	6.48E-04	0.003867999	0.322647161	0.257281836	2.86E-06	3.64E-05	2.09E-05	3.88E-04	0.672962996	0.257395879	0.877038452	0.046288176	0.364047986	5	microinvertivore
Gobiidae	Caffrogobius_gilchristi	0.035779299	0.044063349	0.034835883	0.049129703	0.001601457	0.010013209	0.001279432	0.006700558	0.180267559	0.166655582	3.40E-04	0.002600935	2.86E-05	7.30E-04	0.745867509	0.181728178	0.823700633	0.08990487	0.255552304	5	microinvertivore
Gobiidae	Caffrogobius_caffer	0.060985378	0.069508107	0.045633433	0.062473331	0.002094677	0.013573402	0.001475406	0.008081357	0.171098199	0.167812632	6.23E-04	0.004291388	3.23E-05	8.79E-04	0.718057159	0.192840817	0.798583684	0.099838201	0.272675062	5	microinvertivore
Gobiidae	Caffrogobius_nudiceps	0.029041189	0.036645608	0.031276131	0.044575593	0.001451236	0.008954943	0.00121033	0.006214851	0.183458857	0.166128334	2.71E-04	0.002151584	2.73E-05	6.79E-04	0.753264218	0.178616987	0.831667119	0.085671556	0.25091122	5	microinvertivore
Gobiidae	Gobius_cobitis	0.029688043	0.037669875	0.031721181	0.045292821	0.001474893	0.009124682	0.001219287	0.006269385	0.185391287	0.169837369	2.78E-04	0.002199328	2.74E-05	6.84E-04	0.750199416	0.182440903	0.830903435	0.086387624	0.256374226	5	microinvertivore
Gobiidae	Vanderhorstia_delagoae	0.004790749	0.008353994	0.016083693	0.035006195	0.02159394	0.129710577	0.001447667	0.008530298	0.249308707	0.213459954	6.59E-05	8.91E-04	1.23E-04	0.004613596	0.706586503	0.23221697	0.862184759	0.062639096	0.343081295	5	microinvertivore
[truncated: 3,090 more rows]
