# Supplementary material for: Delineating reef fish trophic guilds with global gut content data synthesis and phylogeny
Source: PLoS Biol. 2020 Dec 28;18(12):e3000702. doi: 10.1371/journal.pbio.3000702 (PMC7793298; doi:10.1371/journal.pbio.3000702)
Supplement: S4 Table — (CSV) [file pbio.3000702.s005.csv]

predator	Actinopterygii	Annelida	Anthozoa	Arachnida	Asteroidea	Benthic autotroph	Bivalvia	Bryozoa	Cephalopoda	Cirripedia	Coralline algae	Cyanobacteria	Decapoda	Detritus	Echinoidea	Foraminifera	Gastropoda	Harpacticoida	Hemichordata	Holothuroidea	Inorganic	Insecta	Medusozoa	Nematoda	Nemertea	Ophiuroidea	Peracarida	Phytoplankton	Polyplacophora	Porifera	Priapulida	Pycnogonida	Scaphopoda	Sipuncula	Solenogastres	Stomatopoda	Tunicata	Zooplankton
Abalistes_filamentosus	0.3	0.66	0.47	0.1	0.13	0.65	0.49	0.22	0.01	0.14	0.1	0	0.88	0.07	0.67	0.27	0.65	0.14	0.01	0.03	0.18	0.03	0.09	0.01	0	0.51	0.75	0.02	0.17	0.23	0.01	0.04	0	0.33	0.01	0.16	0.34	0.61
Abalistes_stellaris	0.27	0.37	0.48	0.06	0.15	0.39	0.42	0.13	0.01	0.1	0.04	0	0.81	0.03	0.62	0.12	0.45	0.06	0	0.03	0.09	0.01	0.05	0	0	0.49	0.4	0	0.16	0.13	0	0	0	0.26	0	0.19	0.29	0.22
Abalistes_stellatus	0.27	0.37	0.48	0.06	0.15	0.39	0.42	0.13	0.01	0.1	0.04	0	0.81	0.03	0.62	0.12	0.45	0.06	0	0.03	0.09	0.01	0.05	0	0	0.49	0.4	0	0.16	0.13	0	0	0	0.26	0	0.19	0.29	0.22
Abudefduf_abdominalis	0.31	0.89	0.18	0.01	0.01	0.93	0.05	0	0	0.13	0.01	0.32	0.69	0.24	0.03	0.3	0.49	0.63	0	0	0.01	0.35	0.19	0.04	0	0.03	0.5	0.02	0	0.07	0	0	0	0	0	0.01	0.03	0.95
Abudefduf_bengalensis	0.81	0.91	0.33	0.18	0.01	0.97	0.5	0.14	0.02	0.33	0.02	0.06	0.8	0.66	0.07	0.75	0.82	0.66	0	0.03	0.12	0.4	0.64	0.28	0.01	0.08	0.87	0.04	0	0.33	0	0.18	0	0.06	0	0.02	0.32	0.97
Abudefduf_concolor	0.2	0.38	0.5	0.07	0	0.71	0.16	0.05	0.02	0.06	0	0.03	0.69	0.18	0.13	0.19	0.71	0.23	0	0.01	0.1	0.14	0.56	0	0	0.05	0.33	0.05	0.34	0.19	0	0.06	0	0.14	0	0.03	0.06	0.43
Abudefduf_conformis	0.23	0.58	0.26	0	0.01	0.97	0.16	0.01	0.01	0.03	0.03	0	0.76	0.58	0.09	0.17	0.39	0.21	0.01	0.01	0.14	0.39	0.43	0.02	0.01	0.08	0.9	0.05	0.06	0.15	0.01	0.07	0.01	0.43	0.01	0.04	0.15	1
Abudefduf_declivifrons	0.21	0.4	0.49	0.07	0	0.72	0.16	0.05	0.02	0.05	0	0.03	0.69	0.19	0.13	0.2	0.71	0.24	0	0.01	0.11	0.15	0.56	0	0	0.05	0.35	0.05	0.33	0.19	0	0.06	0	0.14	0	0.03	0.06	0.46
Abudefduf_hoefleri	0.82	0.87	0.19	0.02	0	0.94	0.27	0.01	0.01	0.23	0	0	0.52	0.35	0	0.68	0.6	0.83	0.01	0	0.16	0.59	0.37	0.17	0	0.01	0.6	0	0.12	0.13	0	0.02	0	0.1	0	0.1	0.2	0.96
Abudefduf_lorenzi	0.4	0.94	0.28	0.03	0	0.97	0.14	0.01	0	0.16	0.01	0.21	0.75	0.5	0.08	0.6	0.68	0.76	0	0.01	0.1	0.56	0.5	0.05	0	0.05	0.74	0.05	0.01	0.18	0	0.03	0	0.05	0	0.04	0.08	1.02
Abudefduf_luridus	0.78	0.57	0.65	0.05	0	0.91	0.26	0.01	0.02	0.14	0.03	0.03	0.8	0.63	0.17	0.32	0.78	0.41	0	0.04	0.32	0.16	0.32	0.06	0	0.38	0.88	0.1	0.08	0.63	0	0.05	0	0.27	0	0.1	0.3	0.97
Abudefduf_margariteus	0.96	1	0.28	0.17	0.01	0.97	0.63	0.11	0.01	0.52	0.02	0.06	0.91	0.75	0.09	0.84	0.93	0.86	0	0.02	0.23	0.4	0.75	0.48	0.01	0.07	0.96	0.05	0.11	0.3	0	0.17	0	0.16	0	0.09	0.52	1.02
Abudefduf_natalensis	0.74	0.9	0.31	0.56	0.04	1.01	0.67	0.49	0.07	0.23	0.06	0.09	0.91	0.79	0.11	0.87	0.93	0.41	0.04	0.08	0.3	0.61	0.83	0.15	0.04	0.12	0.93	0.15	0.1	0.73	0.04	0.55	0.04	0.1	0.04	0.07	0.26	0.93
Abudefduf_notatus	0.79	0.93	0.3	0.58	0.05	1.02	0.7	0.5	0.07	0.24	0.07	0.09	0.93	0.82	0.12	0.89	0.95	0.43	0.05	0.08	0.31	0.63	0.85	0.15	0.04	0.12	0.97	0.15	0.11	0.76	0.04	0.56	0.05	0.1	0.04	0.08	0.27	0.96
Abudefduf_saxatilis	0.65	0.9	0.41	0.05	0	0.95	0.05	0	0	0.36	0	0.17	0.54	0.26	0.03	0.29	0.67	0.48	0	0.02	0.03	0.58	0.2	0.06	0	0.02	0.46	0.01	0	0.08	0	0.03	0	0.01	0	0.01	0.07	0.98
Abudefduf_septemfasciatus	0.76	0.92	0.32	0.47	0.05	0.93	0.64	0.41	0.07	0.24	0.07	0.1	0.91	0.7	0.14	0.77	0.86	0.41	0.05	0.09	0.21	0.5	0.75	0.16	0.05	0.11	0.91	0.12	0.11	0.62	0.05	0.5	0.05	0.11	0.04	0.07	0.24	0.93
Abudefduf_sexfasciatus	0.39	0.94	0.28	0.03	0	0.98	0.14	0.01	0	0.16	0.01	0.2	0.76	0.51	0.08	0.6	0.68	0.76	0	0	0.1	0.57	0.5	0.04	0	0.05	0.75	0.05	0.01	0.18	0	0.03	0	0.05	0	0.04	0.08	1.02
Abudefduf_sordidus	0.81	0.94	0.3	0.58	0.05	1.03	0.7	0.5	0.07	0.24	0.07	0.09	0.94	0.82	0.12	0.89	0.96	0.43	0.05	0.08	0.31	0.64	0.85	0.15	0.05	0.13	0.97	0.16	0.11	0.76	0.04	0.57	0.05	0.1	0.04	0.08	0.27	0.96
Abudefduf_sparoides	0.96	1	0.28	0.17	0.01	0.96	0.62	0.11	0.01	0.52	0.02	0.07	0.89	0.74	0.08	0.85	0.94	0.87	0	0.02	0.22	0.4	0.75	0.49	0.01	0.07	0.94	0.05	0.09	0.28	0	0.16	0	0.14	0	0.09	0.52	1.02
Abudefduf_taurus	0.2	0.38	0.5	0.05	0	0.69	0.16	0.05	0.02	0.05	0	0.03	0.7	0.15	0.13	0.16	0.7	0.21	0	0.01	0.09	0.11	0.55	0	0	0.05	0.32	0.05	0.34	0.16	0	0.06	0	0.14	0	0.03	0.06	0.42
Abudefduf_troschelii	0.65	0.91	0.41	0.05	0	0.97	0.08	0	0	0.33	0	0.16	0.55	0.3	0.05	0.43	0.68	0.56	0	0.03	0.05	0.6	0.27	0.06	0	0.04	0.54	0.04	0	0.12	0	0.05	0	0.03	0	0.03	0.08	1
Abudefduf_vaigiensis	0.69	0.88	0.2	0.03	0	0.95	0.11	0	0.01	0.11	0	0.07	0.39	0.23	0.04	0.64	0.41	0.78	0.01	0.01	0.04	0.6	0.2	0.03	0	0.03	0.45	0.03	0.02	0.09	0	0.02	0	0.04	0	0.01	0.06	0.94
Abudefduf_whitleyi	0.92	0.95	0.25	0.1	0	0.94	0.55	0.1	0	0.44	0.01	0.04	0.81	0.66	0.07	0.8	0.86	0.82	0	0.01	0.17	0.46	0.65	0.42	0	0.05	0.88	0.03	0.09	0.21	0	0.11	0	0.16	0	0.08	0.42	1.02
Acanthaluteres_brownii	0.22	0.5	0.7	0.04	0.08	0.64	0.61	0.47	0.04	0.12	0.34	0.02	0.7	0.07	0.4	0.45	0.58	0.13	0.02	0.05	0.48	0.09	0.47	0.14	0	0.55	0.53	0.28	0.14	0.58	0.02	0.05	0.03	0.17	0.02	0.13	0.52	0.52
Acanthaluteres_spilomelanurus	0.2	0.76	0.76	0.07	0.08	0.84	0.66	0.6	0.02	0.15	0.42	0.03	0.76	0.11	0.43	0.62	0.75	0.18	0.03	0.04	0.59	0.12	0.6	0.14	0.02	0.66	0.89	0.35	0.15	0.68	0.03	0.08	0.04	0.22	0.03	0.09	0.64	0.89
Acanthaluteres_vittiger	0.22	0.61	0.75	0.06	0.08	0.72	0.67	0.55	0.04	0.13	0.4	0.02	0.72	0.09	0.42	0.55	0.66	0.15	0.02	0.04	0.56	0.11	0.54	0.14	0.01	0.63	0.67	0.31	0.14	0.67	0.02	0.06	0.04	0.19	0.02	0.12	0.6	0.68
Acanthistius_brasilianus	0.8	0.1	0.04	0	0.01	0.11	0.1	0	0.08	0	0	0	0.91	0.06	0.04	0.06	0.09	0.03	0.01	0	0.04	0	0	0	0	0.06	0.3	0	0.01	0.04	0	0	0	0.03	0	0.43	0.01	0.1
Acanthistius_cinctus	0.82	0.24	0.04	0.02	0.01	0.15	0.19	0	0.09	0.03	0	0	0.83	0	0.1	0.03	0.16	0	0.01	0.02	0	0	0	0	0	0.12	0.24	0	0.08	0.03	0	0	0.03	0.06	0	0.45	0	0.13
Acanthistius_fuscus	0.85	0.07	0.02	0	0	0.14	0.1	0.01	0.07	0.01	0	0	0.87	0.04	0.02	0.03	0.04	0.01	0	0	0.02	0	0	0	0	0.06	0.25	0	0.01	0.03	0	0.01	0	0.02	0	0.46	0.01	0.05
Acanthistius_ocellatus	0.65	0.29	0.02	0	0	0.12	0.24	0.01	0.09	0.02	0.01	0.01	0.85	0	0.07	0.09	0.22	0.04	0.05	0.05	0.03	0.02	0.01	0.01	0	0.1	0.28	0.01	0.07	0.04	0	0.02	0.02	0.11	0.05	0.26	0.02	0.18
Acanthistius_pardalotus	0.48	0.11	0	0	0	0.07	0.05	0	0.01	0	0	0	0.91	0	0.04	0.01	0.15	0	0.02	0	0	0	0	0	0	0.04	0.17	0	0.02	0	0.01	0	0	0.02	0	0.08	0	0.03
Acanthistius_patachonicus	0.84	0.09	0.02	0	0	0.06	0.03	0	0.4	0.01	0	0	0.88	0.01	0.01	0.06	0.14	0.02	0.01	0	0.06	0.01	0	0	0	0.02	0.15	0	0.07	0.01	0	0.01	0	0.01	0	0.15	0.01	0.09
Acanthistius_pictus	0.52	0.27	0.03	0.02	0	0.17	0.06	0	0.07	0.01	0	0.01	0.87	0.02	0.03	0.05	0.27	0.02	0.01	0.02	0.02	0	0	0.01	0.01	0.03	0.29	0.01	0.01	0.01	0	0	0	0.04	0	0.18	0.01	0.14
Acanthistius_sebastoides	0.74	0.2	0	0	0	0.06	0.05	0	0.22	0.01	0	0	0.73	0	0.02	0.01	0.12	0	0	0	0.01	0	0	0	0	0.01	0.23	0	0.02	0.01	0	0	0	0.01	0	0.11	0	0
Acanthistius_serratus	0.8	0.09	0.01	0	0	0.09	0.07	0	0.08	0	0	0	0.93	0.01	0.02	0.06	0.08	0.01	0	0	0.01	0	0	0	0	0.04	0.35	0	0.02	0.02	0	0	0	0.01	0	0.51	0	0.09
Acanthochromis_polyacanthus	0.19	0.84	0.5	0	0	0.85	0.13	0	0.03	0.07	0.01	0.01	0.6	0.48	0.1	0.34	0.63	0.7	0	0	0.13	0.12	0.32	0.02	0	0.04	0.91	0.02	0.02	0.44	0	0.06	0	0.07	0	0.03	0.11	0.96
Acantholabrus_palloni	0.32	0.53	0.17	0.03	0.02	0.47	0.31	0.02	0.08	0.05	0.02	0.02	0.75	0.1	0.23	0.2	0.54	0.14	0.02	0.03	0.11	0.1	0.09	0.02	0.02	0.13	0.59	0.03	0.2	0.12	0.02	0.14	0.04	0.15	0.01	0.27	0.07	0.64
Acanthopagrus_australis	0.23	0.4	0.06	0.02	0.01	0.73	0.69	0.01	0.05	0.02	0.02	0.02	0.92	0.07	0.67	0.14	0.77	0.08	0.01	0.46	0.08	0.02	0.03	0.01	0.01	0.26	0.16	0.02	0.12	0.06	0.01	0.04	0.02	0.21	0.01	0.22	0.04	0.17
Acanthopagrus_berda	0.25	0.34	0.03	0.02	0.01	0.72	0.69	0.01	0.07	0.02	0.01	0.01	0.94	0.05	0.69	0.1	0.77	0.06	0.01	0.47	0.06	0.02	0.02	0.01	0	0.2	0.13	0.01	0.09	0.05	0.01	0.04	0.02	0.16	0.01	0.19	0.04	0.13
Acanthopagrus_bifasciatus	0.25	0.46	0.07	0.03	0.02	0.75	0.67	0.02	0.07	0.03	0.02	0.02	0.91	0.08	0.66	0.17	0.76	0.1	0.01	0.44	0.1	0.03	0.04	0.02	0.01	0.31	0.2	0.02	0.15	0.07	0.02	0.05	0.03	0.26	0.02	0.25	0.05	0.22
Acanthopagrus_palmaris	0.24	0.42	0.06	0.02	0.02	0.74	0.67	0.02	0.06	0.02	0.02	0.02	0.92	0.08	0.65	0.15	0.76	0.09	0.01	0.45	0.09	0.02	0.03	0.02	0.01	0.28	0.18	0.02	0.14	0.07	0.02	0.04	0.02	0.24	0.02	0.23	0.04	0.19
Acanthoplesiops_echinatus	0.44	0.44	0.02	0.02	0	0.25	0.04	0.01	0.02	0.01	0	0.01	0.73	0.06	0.03	0.13	0.28	0.14	0	0.01	0.06	0.1	0.04	0.01	0	0.02	0.6	0.03	0.04	0.05	0	0.05	0.01	0.05	0	0.06	0.01	0.76
Acanthoplesiops_indicus	0.44	0.44	0.02	0.02	0	0.25	0.04	0.01	0.02	0.01	0	0.01	0.73	0.06	0.03	0.13	0.28	0.14	0	0.01	0.06	0.1	0.04	0.01	0	0.02	0.6	0.03	0.04	0.05	0	0.05	0.01	0.05	0	0.06	0.01	0.76
Acanthostracion_guineensis	0.21	0.83	0.62	0.03	0.15	0.83	0.67	0.03	0	0.03	0.02	0.01	0.9	0.19	0.23	0.39	0.57	0.16	0.02	0.06	0.29	0.06	0.55	0.02	0.01	0.22	0.93	0.02	0.04	0.77	0.01	0.08	0	0.09	0.01	0.04	0.72	0.97
Acanthostracion_notacanthus	0.2	0.78	0.64	0	0.15	0.79	0.69	0.01	0.01	0	0	0.01	0.95	0.1	0.26	0.28	0.53	0.07	0.02	0.05	0.19	0.04	0.56	0.01	0	0.22	0.79	0.01	0.02	0.74	0	0.01	0	0.06	0.01	0.06	0.75	0.75
Acanthostracion_polygonius	0.1	0.33	0.57	0.01	0.04	0.37	0.24	0.01	0.02	0.01	0	0	0.92	0.06	0.14	0.08	0.64	0.06	0	0.05	0.06	0.03	0.12	0.01	0	0.1	0.3	0.01	0.04	0.55	0	0.01	0.01	0.03	0.01	0.04	0.6	0.23
Acanthostracion_quadricornis	0.22	0.83	0.64	0	0.15	0.84	0.72	0.01	0.01	0	0	0	0.95	0.1	0.26	0.27	0.53	0.08	0.02	0.06	0.18	0.05	0.57	0	0	0.22	0.86	0	0.05	0.76	0	0.01	0	0.07	0	0.07	0.77	0.82
Acanthurus_achilles	0.13	0.34	0.37	0.01	0.01	0.74	0.05	0	0.04	0.01	0.07	0.16	0.34	0.33	0.03	0.33	0.23	0.21	0.02	0.02	0.19	0.04	0.16	0.01	0.01	0.03	0.29	0.01	0.04	0.22	0	0.02	0.01	0.06	0	0.05	0.05	0.52
Acanthurus_albipectoralis	0.09	0.25	0.36	0	0.01	0.79	0.04	0	0.04	0.01	0.03	0.09	0.24	0.33	0.04	0.25	0.16	0.11	0.01	0.01	0.13	0.03	0.11	0	0	0.03	0.2	0.01	0.04	0.16	0	0.01	0.01	0.05	0	0.05	0.05	0.36
Acanthurus_auranticavus	0.03	0.12	0.05	0	0	0.87	0.07	0	0.03	0	0.05	0.02	0.05	0.54	0.05	0.5	0.35	0.22	0	0.02	0.19	0.01	0.03	0	0	0.04	0.08	0	0.01	0.18	0	0	0	0.04	0	0.07	0.01	0.28
Acanthurus_bahianus	0.08	0.27	0.06	0	0.01	0.79	0.04	0.01	0.03	0.01	0.06	0.04	0.05	0.45	0.04	0.22	0.36	0.12	0	0	0.09	0.02	0.03	0	0.01	0.04	0.17	0.01	0.02	0.1	0	0.01	0	0.03	0	0.06	0.02	0.33
Acanthurus_bariene	0.05	0.18	0.07	0	0.01	0.92	0.12	0.01	0.05	0.01	0.08	0.06	0.07	0.61	0.1	0.58	0.58	0.42	0.01	0.04	0.4	0.01	0.03	0.01	0.01	0.07	0.12	0.01	0.02	0.39	0.01	0.01	0	0.07	0.01	0.09	0.01	0.49
Acanthurus_blochii	0.02	0.1	0.04	0	0	0.82	0.05	0	0.02	0	0.04	0.02	0.04	0.28	0.04	0.24	0.27	0.1	0	0	0.09	0	0.02	0	0	0.01	0.06	0	0.01	0.09	0	0	0	0.01	0	0.05	0	0.21
Acanthurus_chirurgus	0.09	0.39	0.06	0	0	0.82	0.04	0	0.03	0	0.05	0.03	0.07	0.47	0.03	0.22	0.48	0.13	0	0	0.09	0.01	0.02	0	0	0.04	0.21	0	0.02	0.1	0	0.01	0	0.03	0	0.06	0.02	0.46
Acanthurus_chronixis	0.08	0.21	0.09	0	0	0.89	0.1	0	0.04	0.01	0.06	0.05	0.18	0.57	0.07	0.58	0.42	0.3	0	0.03	0.27	0.02	0.06	0.01	0.01	0.07	0.2	0.01	0.02	0.25	0	0.02	0	0.07	0.01	0.08	0.01	0.48
Acanthurus_coeruleus	0.04	0.13	0.36	0	0	0.81	0.02	0	0.04	0	0.02	0.05	0.06	0.36	0.02	0.2	0.12	0.1	0.01	0	0.11	0.02	0.08	0	0	0.02	0.07	0	0.02	0.16	0	0	0	0.03	0	0.04	0.05	0.17
Acanthurus_dussumieri	0.06	0.2	0.09	0	0.01	0.92	0.15	0.01	0.07	0.01	0.08	0.06	0.08	0.66	0.12	0.62	0.62	0.49	0.01	0.04	0.47	0.01	0.04	0.01	0.01	0.09	0.13	0.01	0.03	0.47	0.01	0.01	0.01	0.08	0.01	0.11	0.01	0.53
Acanthurus_fowleri	0.08	0.14	0.35	0	0	0.75	0.04	0	0.05	0.01	0.01	0.02	0.05	0.16	0.04	0.32	0.15	0.06	0.01	0.02	0.1	0.04	0.25	0	0	0.03	0.11	0.01	0.04	0.14	0	0.01	0	0.05	0	0.09	0.06	0.32
Acanthurus_gahhm	0.03	0.11	0.05	0	0	0.85	0.07	0	0.03	0	0.04	0.02	0.05	0.53	0.05	0.49	0.29	0.18	0	0.02	0.17	0	0.02	0	0	0.04	0.07	0	0.01	0.17	0	0	0	0.04	0	0.07	0.01	0.22
Acanthurus_grammoptilus	0.07	0.2	0.36	0	0.01	0.77	0.04	0	0.04	0.01	0.03	0.08	0.12	0.33	0.04	0.23	0.17	0.1	0.01	0.01	0.12	0.03	0.1	0	0	0.03	0.12	0.01	0.04	0.16	0	0.01	0.01	0.04	0	0.05	0.05	0.25
Acanthurus_guttatus	0.07	0.19	0.37	0.01	0.01	0.84	0.03	0	0.04	0.01	0.05	0.1	0.18	0.34	0.02	0.31	0.17	0.17	0.01	0	0.19	0.03	0.11	0.01	0	0.03	0.18	0.01	0.03	0.22	0	0.02	0.01	0.05	0.01	0.04	0.05	0.37
Acanthurus_japonicus	0.14	0.34	0.37	0.01	0.01	0.74	0.06	0	0.04	0.01	0.08	0.16	0.34	0.34	0.04	0.37	0.23	0.22	0.02	0.02	0.24	0.04	0.16	0.01	0.01	0.03	0.3	0.01	0.05	0.26	0.01	0.02	0.02	0.06	0.01	0.06	0.05	0.52
Acanthurus_leucocheilus	0.03	0.12	0.05	0	0	0.87	0.07	0	0.03	0	0.05	0.02	0.05	0.54	0.05	0.5	0.35	0.22	0	0.02	0.19	0.01	0.03	0	0	0.04	0.08	0	0.01	0.18	0	0	0	0.04	0	0.07	0.01	0.28
Acanthurus_leucopareius	0.13	0.13	0.04	0	0	0.68	0.04	0	0	0	0	0	0.15	0.02	0.01	0.07	0.06	0.03	0	0	0.02	0	0.02	0	0	0.01	0.12	0	0.01	0.05	0	0.01	0	0.02	0	0.04	0.01	0.29
Acanthurus_leucosternon	0.11	0.28	0.37	0.01	0.02	0.75	0.07	0.01	0.06	0.01	0.07	0.15	0.22	0.37	0.07	0.3	0.29	0.21	0.02	0.02	0.2	0.03	0.14	0.01	0.01	0.04	0.19	0.01	0.04	0.24	0	0.01	0.02	0.05	0	0.07	0.05	0.38
Acanthurus_lineatus	0.03	0.06	0.09	0	0	0.78	0.01	0	0.02	0	0	0	0	0.06	0.01	0.16	0.09	0.02	0	0	0.1	0.01	0.03	0	0	0	0.02	0	0.01	0.14	0	0	0	0.02	0	0.04	0.03	0.1
Acanthurus_maculiceps	0.19	0.48	0.12	0.01	0.01	0.56	0.06	0.01	0.04	0.01	0.05	0.2	0.37	0.23	0.06	0.15	0.32	0.21	0.02	0.02	0.09	0.01	0.03	0.01	0.01	0.05	0.4	0.01	0.03	0.08	0	0	0.01	0.04	0	0.07	0.02	0.44
Acanthurus_mata	0.04	0.15	0.06	0	0.01	0.85	0.08	0.01	0.03	0	0.07	0.06	0.06	0.36	0.07	0.34	0.42	0.23	0	0	0.23	0	0.02	0	0.01	0.02	0.09	0.01	0.01	0.23	0	0	0	0.02	0	0.07	0.01	0.35
Acanthurus_monroviae	0.09	0.37	0.06	0	0	0.81	0.04	0	0.03	0	0.05	0.04	0.07	0.45	0.03	0.22	0.46	0.13	0	0	0.09	0.01	0.02	0	0	0.04	0.2	0	0.02	0.1	0	0.01	0	0.03	0	0.06	0.02	0.44
Acanthurus_nigricans	0.14	0.35	0.37	0.01	0.01	0.74	0.06	0	0.04	0.01	0.07	0.16	0.34	0.34	0.04	0.37	0.23	0.22	0.02	0.02	0.24	0.04	0.16	0.01	0.01	0.03	0.3	0.01	0.05	0.26	0.01	0.02	0.02	0.06	0.01	0.06	0.05	0.52
Acanthurus_nigricauda	0.03	0.12	0.06	0	0	0.87	0.07	0	0.03	0	0.05	0.03	0.05	0.56	0.06	0.52	0.36	0.23	0	0.02	0.2	0.01	0.03	0	0	0.05	0.08	0	0.01	0.19	0	0	0	0.04	0	0.07	0.01	0.28
Acanthurus_nigrofuscus	0.05	0.08	0.13	0	0	0.8	0.03	0	0.03	0.01	0.01	0.02	0.09	0.13	0.01	0.36	0.06	0.09	0	0	0.29	0.03	0.06	0	0.01	0.01	0.07	0.01	0.02	0.31	0.01	0.02	0	0.04	0	0.05	0.02	0.2
Acanthurus_nigroris	0.04	0.08	0.11	0	0	0.8	0.01	0	0.02	0.01	0	0.01	0.09	0.09	0	0.26	0.05	0.07	0	0	0.17	0.02	0.05	0	0.01	0	0.07	0.01	0.02	0.2	0	0.02	0	0.04	0	0.03	0.02	0.19
Acanthurus_nubilus	0.1	0.28	0.12	0	0	0.94	0.15	0.01	0.07	0.01	0.11	0.08	0.19	0.66	0.11	0.7	0.66	0.55	0	0.05	0.51	0.03	0.08	0.01	0.01	0.09	0.24	0.01	0.04	0.49	0.01	0.02	0	0.09	0.02	0.11	0.02	0.67
Acanthurus_olivaceus	0.08	0.2	0.06	0.01	0.01	0.81	0.04	0.01	0.03	0.02	0.24	0.07	0.05	0.29	0.03	0.42	0.5	0.14	0.01	0	0.11	0.02	0.04	0.01	0.01	0.03	0.14	0.02	0.02	0.11	0.01	0.02	0.01	0.03	0.01	0.07	0.02	0.31
Acanthurus_polyzona	0.09	0.2	0.36	0.01	0	0.76	0.03	0.01	0.04	0.02	0.02	0.03	0.14	0.19	0.03	0.41	0.12	0.11	0.01	0.02	0.17	0.06	0.27	0.01	0.01	0.01	0.2	0.02	0.05	0.2	0.01	0.03	0.01	0.07	0.01	0.08	0.06	0.49
Acanthurus_pyroferus	0.1	0.28	0.1	0	0	0.93	0.14	0.01	0.07	0.01	0.09	0.04	0.19	0.63	0.11	0.64	0.6	0.47	0	0.05	0.44	0.03	0.06	0.01	0.01	0.09	0.23	0.01	0.04	0.42	0.01	0.02	0	0.09	0.01	0.11	0.02	0.6
Acanthurus_randalli	0.06	0.18	0.08	0	0	0.89	0.09	0	0.03	0	0.08	0.06	0.16	0.58	0.06	0.61	0.43	0.36	0	0.03	0.33	0.02	0.05	0	0	0.06	0.17	0.01	0.02	0.31	0	0.02	0	0.07	0	0.07	0	0.48
Acanthurus_reversus	0.07	0.22	0.09	0	0.01	0.9	0.12	0.01	0.06	0.01	0.09	0.04	0.07	0.6	0.09	0.6	0.58	0.42	0	0.04	0.38	0.02	0.05	0.01	0.01	0.07	0.13	0.01	0.03	0.37	0.01	0.02	0.01	0.07	0.01	0.1	0.02	0.45
Acanthurus_sohal	0.03	0.1	0.04	0	0	0.82	0.05	0	0.02	0	0.04	0.02	0.05	0.3	0.04	0.26	0.27	0.11	0	0	0.1	0	0.02	0	0	0.01	0.07	0	0.01	0.09	0	0	0	0.01	0	0.05	0	0.21
Acanthurus_tennentii	0.11	0.25	0.07	0.01	0.01	0.83	0.04	0.01	0.04	0.02	0.23	0.07	0.18	0.3	0.03	0.43	0.5	0.17	0.01	0	0.13	0.02	0.04	0.01	0.01	0.03	0.23	0.02	0.03	0.14	0.01	0.02	0.01	0.04	0.01	0.08	0.02	0.45
Acanthurus_thompsoni	0.24	0.59	0.14	0.01	0.01	0.53	0.08	0.01	0.04	0.01	0.07	0.25	0.56	0.21	0.06	0.21	0.32	0.29	0.02	0.02	0.12	0.02	0.07	0.01	0.01	0.05	0.6	0.01	0.03	0.1	0.01	0.02	0.02	0.05	0.02	0.07	0.02	0.67
Acanthurus_triostegus	0.11	0.21	0.39	0.01	0.01	0.79	0.05	0.01	0.06	0.02	0.02	0.04	0.17	0.16	0.04	0.4	0.16	0.11	0.01	0.02	0.13	0.05	0.29	0.01	0.01	0.03	0.22	0.02	0.05	0.16	0.01	0.03	0.01	0.07	0.02	0.09	0.06	0.53
Acanthurus_tristis	0.13	0.13	0.04	0	0	0.69	0.04	0	0	0	0	0	0.15	0.02	0.01	0.07	0.06	0.03	0	0	0.02	0	0.02	0	0	0.01	0.13	0	0.01	0.05	0	0.01	0	0.02	0	0.04	0.01	0.31
Acanthurus_xanthopterus	0.05	0.16	0.08	0	0	0.85	0.11	0	0.05	0	0.08	0.06	0.07	0.41	0.09	0.38	0.45	0.29	0	0	0.28	0.01	0.03	0	0	0.03	0.1	0	0.02	0.29	0	0	0	0.03	0	0.08	0.01	0.37
Acentrogobius_janthinopterus	0.34	0.84	0.09	0.02	0.01	0.74	0.29	0.01	0.07	0.03	0.01	0.01	0.85	0.17	0.1	0.4	0.8	0.29	0.02	0.02	0.28	0.23	0.14	0.02	0.01	0.1	0.94	0.02	0.07	0.1	0.01	0.19	0.01	0.16	0.01	0.13	0.05	0.94
Acentrogobius_nebulosus	0.29	0.42	0.11	0.09	0.02	0.4	0.25	0.02	0.05	0.04	0.02	0.01	0.81	0.47	0.11	0.27	0.66	0.46	0	0.02	0.42	0.17	0.13	0.05	0.01	0.1	0.8	0.02	0.39	0.39	0	0.16	0	0.19	0.01	0.12	0.08	0.87
Acentronura_gracilissima	0.37	0.47	0.07	0	0	0.4	0.11	0	0.05	0.03	0.02	0.01	0.7	0.12	0.06	0.18	0.44	0.13	0.02	0.03	0.11	0.06	0.06	0.05	0.01	0.08	0.69	0.01	0.07	0.05	0.02	0.03	0.01	0.1	0.01	0.16	0.05	0.74
Acentronura_tentaculata	0.27	0.53	0.06	0.04	0	0.41	0.08	0	0.04	0.03	0.02	0.02	0.67	0.13	0.05	0.19	0.39	0.17	0.02	0.03	0.11	0.12	0.07	0.05	0.01	0.07	0.73	0.01	0.06	0.08	0.02	0.06	0.01	0.13	0.01	0.14	0.04	0.74
Achoerodus_gouldii	0.47	0.29	0.27	0.01	0.02	0.31	0.38	0.02	0.22	0.12	0.02	0.02	0.61	0.18	0.32	0.19	0.51	0	0.02	0.03	0.17	0.03	0.01	0.02	0.02	0.1	0.34	0.03	0.21	0.01	0.02	0.1	0.14	0.19	0.02	0.21	0.02	0.23
Acreichthys_radiatus	0.19	0.8	0.67	0.12	0.12	0.87	0.45	0.33	0.04	0.25	0.29	0.06	0.72	0.19	0.53	0.46	0.74	0.28	0.05	0.1	0.49	0.18	0.56	0.21	0.04	0.5	0.84	0.21	0.16	0.67	0.05	0.12	0.05	0.29	0.05	0.11	0.5	0.78
Acreichthys_tomentosus	0.27	0.76	0.68	0.09	0.12	0.86	0.47	0.32	0.05	0.25	0.29	0.05	0.75	0.19	0.53	0.45	0.78	0.24	0.05	0.08	0.48	0.13	0.55	0.21	0.03	0.51	0.82	0.2	0.17	0.64	0.05	0.09	0.05	0.26	0.05	0.13	0.51	0.78
Aethaloperca_rogaa	0.92	0.14	0.02	0	0.01	0.04	0.05	0	0.11	0	0	0	0.94	0.01	0.03	0.03	0.18	0.01	0	0	0.03	0.01	0	0	0	0.04	0.11	0	0.03	0.01	0	0	0.01	0.01	0	0.38	0.01	0.06
Ahlia_egmontis	0.61	0.4	0.03	0.01	0	0.13	0.03	0.02	0.03	0.01	0	0	0.81	0.03	0.03	0.04	0.08	0.07	0	0.01	0.03	0.02	0.01	0	0.01	0.02	0.36	0	0.03	0.01	0	0.02	0	0.05	0	0.32	0.02	0.27
Aioliops_tetrophthalmus	0.29	0.75	0.09	0.11	0	0.74	0.34	0.01	0.06	0.04	0.01	0.02	0.71	0.25	0.08	0.39	0.68	0.39	0.01	0.04	0.25	0.43	0.14	0.11	0	0.11	0.83	0.02	0.17	0.17	0	0.4	0.01	0.2	0	0.08	0.04	0.89
Alectis_alexandrina	0.9	0.02	0	0	0	0.07	0.04	0	0.11	0	0	0	0.95	0.01	0.04	0.04	0.08	0.01	0	0.01	0.02	0.01	0	0	0	0.01	0.14	0.01	0	0.01	0	0	0	0	0	0.27	0	0.11
Alectis_ciliaris	0.92	0.02	0	0	0	0.06	0.05	0	0.15	0	0	0	0.95	0.01	0.05	0.03	0.09	0.02	0	0	0.02	0.02	0	0	0	0.01	0.14	0.01	0	0.01	0	0	0	0	0	0.25	0	0.11
Alectis_indica	0.92	0.01	0	0	0	0.05	0.04	0	0.16	0	0	0	0.94	0.01	0.05	0.04	0.07	0.02	0	0.01	0.02	0.01	0	0	0	0.01	0.13	0.01	0	0.01	0	0	0	0	0	0.24	0	0.1
Alepes_djedaba	0.82	0.05	0	0	0	0.06	0	0	0.05	0	0	0	0.63	0.02	0.01	0.05	0.06	0.01	0	0	0.02	0	0	0	0	0.01	0.42	0.01	0	0	0	0	0	0.01	0	0.15	0	0.16
Alepes_kleinii	0.69	0.08	0	0	0	0.09	0	0	0.04	0	0	0	0.47	0.03	0	0.07	0.09	0.03	0	0	0.02	0	0	0	0	0.01	0.48	0.02	0.01	0	0	0	0	0.01	0	0.13	0	0.26
Allomycterus_pilatus	0.15	0.21	0.04	0.01	0	0.19	0.6	0	0.03	0.01	0	0	0.94	0.04	0.6	0.05	0.77	0.04	0.02	0.01	0.03	0.01	0.02	0	0	0.36	0.36	0	0.1	0.04	0	0.01	0	0.04	0	0.06	0.07	0.1
Alphestes_afer	0.85	0.08	0.02	0	0	0.06	0.03	0	0.41	0.01	0	0	0.88	0.01	0.01	0.06	0.13	0.02	0.01	0	0.07	0.01	0	0	0	0.02	0.14	0	0.07	0	0	0.01	0	0.01	0	0.15	0.01	0.09
Alphestes_immaculatus	0.84	0.08	0.02	0	0	0.06	0.03	0	0.4	0.01	0	0	0.88	0.01	0.01	0.06	0.13	0.02	0.01	0	0.07	0.01	0	0	0	0.02	0.14	0	0.07	0.01	0	0.01	0	0.01	0	0.15	0.01	0.09
Alphestes_multiguttatus	0.85	0.09	0.02	0	0	0.06	0.03	0	0.4	0.01	0	0	0.88	0.01	0.01	0.06	0.13	0.02	0.01	0	0.07	0.01	0	0	0	0.02	0.15	0	0.07	0.01	0	0.01	0	0.01	0	0.15	0.01	0.09
Alticus_anjouanae	0.33	0.74	0.14	0.05	0.01	0.63	0.19	0	0.03	0.13	0	0.01	0.53	0.32	0.08	0.46	0.58	0.47	0.01	0.01	0.37	0.29	0.28	0.13	0.01	0.08	0.86	0.09	0.15	0.25	0.01	0.04	0	0.2	0.01	0.16	0.17	0.88
Alticus_arnoldorum	0.11	0.54	0.14	0.21	0.01	0.84	0.14	0.04	0	0.06	0	0.01	0.26	0.65	0.05	0.75	0.72	0.47	0	0.01	0.58	0.52	0.39	0.01	0	0.03	0.84	0.21	0.04	0.52	0	0.08	0.01	0.1	0	0.03	0.06	0.87
Alticus_kirkii	0.15	0.36	0.38	0.04	0.03	0.64	0.1	0.01	0.04	0.04	0.02	0.01	0.29	0.23	0.11	0.5	0.25	0.26	0.03	0.02	0.18	0.15	0.13	0.03	0.02	0.09	0.43	0.29	0.06	0.34	0.02	0.05	0.02	0.11	0.02	0.08	0.04	0.76
Alticus_montanoi	0.15	0.53	0.15	0.18	0.01	0.84	0.14	0.04	0	0.05	0	0.01	0.29	0.62	0.04	0.72	0.72	0.45	0	0.01	0.58	0.5	0.38	0.01	0	0.03	0.85	0.17	0.05	0.5	0	0.08	0.01	0.09	0	0.05	0.06	0.85
Alticus_saliens	0.12	0.34	0.08	0.04	0	0.8	0.04	0	0	0.03	0	0.01	0.18	0.5	0.03	0.54	0.34	0.19	0	0	0.4	0.19	0.13	0	0	0.08	0.42	0.15	0.01	0.19	0	0.03	0	0.05	0	0.03	0.02	0.65
Alticus_sertatus	0.07	0.45	0.09	0.01	0	0.89	0.07	0	0	0.02	0.01	0	0.14	0.32	0.06	0.54	0.55	0.39	0	0	0.5	0.41	0.16	0	0.01	0.17	0.68	0.04	0.03	0.09	0	0.03	0	0.11	0	0.03	0.04	0.74
Alticus_simplicirrus	0.34	0.61	0.16	0.05	0.01	0.65	0.14	0.01	0.07	0.02	0	0.02	0.46	0.43	0.09	0.51	0.62	0.39	0.01	0.02	0.37	0.28	0.3	0.03	0	0.13	0.81	0.06	0.08	0.29	0	0.08	0	0.08	0.01	0.08	0.12	0.86
Altrichthys_azurelineatus	0.12	0.85	0.5	0.06	0	0.86	0.12	0	0.02	0.1	0.01	0.02	0.61	0.46	0.11	0.3	0.58	0.73	0	0	0.15	0.14	0.33	0.03	0	0.04	0.94	0.05	0.01	0.47	0	0.05	0	0.09	0	0.01	0.09	0.95
Altrichthys_curatus	0.12	0.85	0.49	0.06	0	0.86	0.12	0	0.02	0.1	0.01	0.02	0.61	0.47	0.11	0.3	0.59	0.73	0	0	0.15	0.14	0.33	0.03	0	0.04	0.94	0.05	0.01	0.47	0	0.05	0	0.09	0	0	0.09	0.95
Aluterus_heudelotii	0.06	0.19	0.18	0	0	0.76	0.16	0.03	0	0	0.02	0	0.85	0.03	0.08	0.03	0.67	0	0	0.03	0.01	0.01	0.07	0	0	0	0.23	0	0	0.09	0	0	0	0	0	0	0.07	0.21
Aluterus_monoceros	0.23	0.29	0.6	0	0	0.75	0.2	0.06	0.04	0.09	0.04	0	0.86	0.11	0.15	0.15	0.7	0.07	0	0.02	0.1	0.05	0.5	0.09	0	0.09	0.25	0	0.03	0.53	0	0.01	0	0.07	0	0.07	0.47	0.25
Aluterus_schoepfii	0.06	0.17	0.16	0	0	0.76	0.14	0.03	0	0	0.02	0	0.86	0.01	0.08	0.02	0.69	0	0	0.03	0.01	0	0.05	0	0	0	0.21	0	0	0.08	0	0	0	0	0	0	0.06	0.19
Aluterus_scriptus	0.26	0.23	0.62	0	0	0.71	0.21	0.07	0.07	0.1	0.04	0	0.87	0.11	0.18	0.13	0.71	0.07	0	0.03	0.1	0.07	0.54	0.09	0	0.08	0.18	0	0.02	0.57	0	0.01	0	0.05	0	0.08	0.51	0.17
Amanses_scopas	0.1	0.59	0.82	0.04	0.05	0.9	0.81	0.66	0.03	0.07	0.27	0.03	0.72	0.18	0.46	0.43	0.56	0.12	0.02	0.12	0.4	0.04	0.52	0.05	0.03	0.63	0.87	0.23	0.05	0.74	0.02	0.04	0.03	0.11	0.02	0.04	0.62	0.93
Amblychaeturichthys_hexanema	0.39	0.57	0.13	0.08	0.01	0.52	0.23	0.02	0.03	0.02	0.02	0	0.62	0.24	0.1	0.26	0.62	0.28	0.02	0.03	0.17	0.16	0.12	0.03	0.01	0.11	0.7	0.01	0.13	0.15	0.01	0.15	0.02	0.21	0.01	0.19	0.04	0.79
Amblycirrhitus_bimacula	0.29	0.22	0.07	0.01	0	0.15	0.06	0	0.35	0	0.05	0.02	0.77	0.06	0.3	0.08	0.1	0.11	0.02	0.01	0.13	0.03	0.09	0	0.01	0.39	0.36	0.07	0.06	0.06	0.01	0.02	0.01	0.07	0.01	0.12	0	0.36
Amblycirrhitus_earnshawi	0.35	0.64	0	0.02	0	0.18	0.02	0	0.05	0	0	0	0.89	0.02	0.01	0.04	0.14	0.06	0	0	0.02	0.06	0	0	0	0.08	0.83	0.01	0.02	0.03	0	0.02	0.01	0.06	0	0.08	0	0.78
Amblycirrhitus_pinos	0.43	0.63	0	0	0	0.18	0.03	0	0.05	0	0	0	0.91	0.01	0.01	0.04	0.18	0.04	0	0	0.02	0.02	0.01	0	0	0.07	0.82	0.01	0.03	0.01	0	0.01	0.01	0.04	0	0.11	0	0.79
Amblycirrhitus_unimacula	0.35	0.31	0.07	0	0	0.21	0.06	0	0.29	0.01	0.04	0.01	0.77	0.05	0.23	0.09	0.15	0.11	0.02	0	0.13	0.03	0.09	0	0.01	0.31	0.46	0.07	0.05	0.06	0.01	0.01	0	0.06	0.01	0.12	0	0.44
Amblyeleotris_arcupinna	0.46	0.79	0.12	0.09	0.02	0.7	0.31	0.01	0.08	0.03	0.02	0.03	0.81	0.34	0.09	0.5	0.77	0.46	0.01	0.01	0.34	0.44	0.28	0.02	0.02	0.1	0.87	0.03	0.13	0.26	0.02	0.38	0.01	0.36	0.03	0.14	0.06	0.91
Amblyeleotris_aurora	0.4	0.73	0.06	0.05	0.02	0.68	0.22	0.01	0.08	0.03	0	0.02	0.75	0.25	0.04	0.24	0.76	0.24	0	0.01	0.25	0.4	0.07	0.07	0.01	0.07	0.86	0.02	0.1	0.11	0.02	0.39	0.01	0.26	0.01	0.11	0.04	0.88
Amblyeleotris_bellicauda	0.32	0.78	0.06	0.06	0.01	0.69	0.23	0	0.04	0.02	0	0.01	0.77	0.25	0.04	0.24	0.76	0.28	0	0	0.25	0.42	0.07	0.07	0.01	0.06	0.88	0.02	0.11	0.15	0.01	0.42	0	0.29	0.01	0.08	0.04	0.88
Amblyeleotris_biguttata	0.42	0.72	0.08	0.02	0.02	0.66	0.24	0.01	0.05	0.02	0	0.02	0.75	0.25	0.06	0.25	0.72	0.27	0	0	0.21	0.39	0.09	0.07	0.01	0.07	0.83	0.02	0.1	0.13	0.02	0.35	0.01	0.23	0.01	0.1	0.04	0.88
Amblyeleotris_delicatulus	0.37	0.74	0.06	0.04	0.02	0.68	0.21	0.01	0.06	0.02	0	0.02	0.73	0.25	0.04	0.21	0.72	0.24	0	0	0.25	0.4	0.07	0.07	0.01	0.07	0.86	0.02	0.08	0.12	0.02	0.39	0.01	0.27	0.01	0.1	0.04	0.88
Amblyeleotris_diagonalis	0.46	0.79	0.12	0.09	0.02	0.7	0.33	0.02	0.07	0.03	0.02	0.03	0.82	0.35	0.1	0.51	0.77	0.48	0.01	0.01	0.36	0.46	0.3	0.02	0.03	0.11	0.86	0.03	0.13	0.26	0.02	0.39	0.01	0.36	0.02	0.14	0.06	0.91
Amblyeleotris_downingi	0.41	0.73	0.06	0.04	0.02	0.68	0.22	0.01	0.09	0.03	0	0.02	0.74	0.25	0.04	0.23	0.76	0.23	0	0.01	0.25	0.4	0.07	0.07	0.01	0.07	0.85	0.01	0.1	0.11	0.01	0.39	0.01	0.26	0.01	0.11	0.04	0.87
Amblyeleotris_ellipse	0.33	0.87	0.05	0.06	0.02	0.69	0.33	0.01	0.06	0.04	0.01	0.04	0.83	0.25	0.03	0.33	0.81	0.38	0	0.02	0.26	0.54	0.07	0.06	0.02	0.06	0.93	0.03	0.1	0.15	0.01	0.44	0.01	0.28	0.01	0.08	0.03	0.94
Amblyeleotris_fasciata	0.37	0.74	0.06	0.05	0.02	0.68	0.21	0.01	0.08	0.03	0	0.02	0.73	0.25	0.04	0.22	0.73	0.24	0	0.01	0.25	0.42	0.07	0.07	0.01	0.07	0.86	0.02	0.1	0.12	0.02	0.41	0.01	0.27	0.01	0.09	0.04	0.88
Amblyeleotris_fontanesii	0.5	0.85	0.13	0.09	0.02	0.71	0.36	0.01	0.08	0.03	0.01	0.03	0.86	0.37	0.11	0.53	0.83	0.48	0.02	0.01	0.36	0.5	0.31	0.04	0.02	0.12	0.89	0.01	0.18	0.28	0.02	0.43	0.01	0.4	0.02	0.17	0.06	0.94
Amblyeleotris_guttata	0.42	0.74	0.08	0.04	0.02	0.67	0.24	0.01	0.05	0.02	0	0.02	0.75	0.25	0.05	0.25	0.74	0.27	0	0	0.21	0.4	0.09	0.08	0.01	0.07	0.83	0.02	0.1	0.13	0.01	0.35	0.01	0.25	0.01	0.1	0.04	0.88
Amblyeleotris_gymnocephala	0.46	0.8	0.11	0.09	0.02	0.7	0.34	0.01	0.07	0.03	0.02	0.03	0.83	0.35	0.1	0.51	0.78	0.47	0	0.01	0.36	0.47	0.3	0.04	0.02	0.11	0.86	0.02	0.14	0.26	0.02	0.39	0.01	0.36	0.02	0.13	0.06	0.91
Amblyeleotris_harrisorum	0.33	0.77	0.06	0.07	0.01	0.69	0.23	0	0.06	0.03	0	0.01	0.76	0.24	0.04	0.24	0.75	0.27	0	0.01	0.26	0.45	0.07	0.07	0.01	0.07	0.87	0.02	0.12	0.15	0.01	0.46	0	0.3	0.01	0.08	0.04	0.87
Amblyeleotris_japonica	0.37	0.74	0.06	0.05	0.02	0.68	0.21	0.01	0.08	0.03	0	0.02	0.73	0.25	0.04	0.22	0.73	0.24	0	0.01	0.25	0.41	0.07	0.07	0.01	0.07	0.86	0.02	0.1	0.12	0.02	0.4	0.01	0.27	0.01	0.09	0.04	0.88
Amblyeleotris_latifasciata	0.42	0.72	0.08	0.02	0.02	0.66	0.25	0.01	0.06	0.01	0	0.02	0.75	0.25	0.06	0.24	0.74	0.27	0	0	0.2	0.39	0.08	0.07	0.01	0.08	0.82	0.01	0.1	0.12	0.02	0.34	0.01	0.24	0.01	0.11	0.04	0.87
Amblyeleotris_macronema	0.37	0.74	0.06	0.04	0.02	0.68	0.21	0.01	0.06	0.02	0	0.02	0.73	0.25	0.04	0.22	0.72	0.24	0	0	0.25	0.4	0.07	0.07	0.01	0.07	0.86	0.02	0.09	0.12	0.02	0.39	0.01	0.27	0.01	0.1	0.04	0.88
Amblyeleotris_marquesas	0.36	0.81	0.11	0.12	0.02	0.76	0.3	0.02	0.07	0.03	0.02	0.03	0.8	0.38	0.09	0.49	0.76	0.47	0.01	0.01	0.37	0.48	0.32	0.02	0.02	0.09	0.89	0.03	0.12	0.3	0.03	0.41	0.01	0.42	0.03	0.12	0.06	0.92
Amblyeleotris_masuii	0.42	0.72	0.08	0.02	0.02	0.66	0.24	0.01	0.05	0.02	0	0.02	0.75	0.25	0.06	0.25	0.72	0.28	0	0	0.21	0.38	0.09	0.07	0.01	0.07	0.83	0.02	0.1	0.13	0.02	0.35	0.01	0.23	0.01	0.1	0.04	0.88
Amblyeleotris_neglecta	0.33	0.87	0.05	0.06	0.02	0.69	0.33	0.01	0.06	0.04	0.01	0.04	0.83	0.25	0.03	0.34	0.81	0.38	0	0.02	0.26	0.55	0.07	0.06	0.02	0.07	0.93	0.03	0.1	0.15	0.01	0.46	0.01	0.28	0.02	0.08	0.03	0.94
Amblyeleotris_neumanni	0.33	0.77	0.07	0.04	0.01	0.67	0.26	0	0.04	0.02	0	0.02	0.76	0.25	0.06	0.26	0.72	0.32	0	0	0.23	0.42	0.09	0.07	0.01	0.07	0.86	0.02	0.1	0.15	0.01	0.38	0	0.26	0.01	0.09	0.04	0.88
Amblyeleotris_novaecaledoniae	0.4	0.74	0.06	0.04	0.02	0.68	0.21	0.01	0.07	0.02	0	0.02	0.75	0.25	0.04	0.23	0.75	0.24	0	0	0.25	0.39	0.07	0.07	0.01	0.07	0.86	0.02	0.09	0.12	0.01	0.38	0.01	0.27	0.01	0.11	0.04	0.88
Amblyeleotris_ogasawarensis	0.42	0.72	0.08	0.02	0.02	0.66	0.24	0.01	0.05	0.02	0	0.02	0.75	0.25	0.06	0.25	0.72	0.27	0	0	0.21	0.39	0.09	0.07	0.01	0.07	0.83	0.02	0.1	0.13	0.02	0.35	0.01	0.23	0.01	0.1	0.04	0.88
Amblyeleotris_periophthalma	0.45	0.79	0.1	0.04	0.02	0.69	0.27	0.01	0.07	0.02	0.01	0.02	0.81	0.22	0.07	0.4	0.77	0.36	0	0	0.25	0.39	0.15	0.02	0.02	0.08	0.86	0.02	0.07	0.16	0.02	0.32	0.01	0.26	0.02	0.12	0.04	0.9
Amblyeleotris_randalli	0.45	0.78	0.1	0.04	0.02	0.69	0.27	0.01	0.07	0.02	0.01	0.02	0.82	0.21	0.07	0.4	0.77	0.35	0	0	0.24	0.38	0.14	0.02	0.02	0.09	0.85	0.02	0.07	0.16	0.02	0.32	0.01	0.25	0.02	0.13	0.04	0.89
Amblyeleotris_rhyax	0.38	0.74	0.07	0.04	0.02	0.67	0.23	0.01	0.05	0.02	0	0.02	0.73	0.25	0.06	0.23	0.71	0.27	0	0	0.21	0.41	0.09	0.07	0.01	0.08	0.83	0.02	0.09	0.13	0.02	0.36	0.01	0.26	0.01	0.09	0.04	0.88
Amblyeleotris_rubrimarginata	0.4	0.74	0.07	0.04	0.02	0.68	0.21	0.01	0.07	0.02	0	0.02	0.75	0.25	0.04	0.24	0.75	0.24	0	0	0.25	0.39	0.07	0.07	0.01	0.07	0.86	0.02	0.09	0.12	0.01	0.37	0.01	0.26	0.01	0.11	0.04	0.88
Amblyeleotris_steinitzi	0.42	0.72	0.07	0.02	0.02	0.66	0.25	0.01	0.06	0.01	0	0.02	0.75	0.25	0.06	0.24	0.74	0.27	0	0	0.2	0.39	0.08	0.07	0.01	0.08	0.82	0.01	0.1	0.12	0.02	0.34	0.01	0.24	0.01	0.11	0.04	0.87
Amblyeleotris_stenotaeniata	0.38	0.89	0.12	0.13	0.02	0.77	0.36	0.01	0.07	0.03	0.01	0.02	0.84	0.41	0.1	0.53	0.82	0.51	0.02	0.01	0.41	0.54	0.36	0.04	0.01	0.11	0.93	0.02	0.16	0.33	0.01	0.48	0.01	0.47	0.02	0.15	0.06	0.96
Amblyeleotris_sungami	0.4	0.73	0.06	0.05	0.02	0.68	0.22	0.01	0.08	0.03	0	0.02	0.75	0.25	0.04	0.23	0.76	0.24	0	0.01	0.25	0.41	0.07	0.07	0.01	0.07	0.86	0.02	0.1	0.11	0.02	0.39	0.01	0.26	0.01	0.11	0.04	0.88
Amblyeleotris_triguttata	0.4	0.73	0.06	0.05	0.02	0.68	0.22	0.01	0.08	0.03	0	0.02	0.75	0.25	0.04	0.23	0.75	0.24	0	0.01	0.25	0.42	0.08	0.07	0.01	0.07	0.86	0.02	0.1	0.11	0.02	0.42	0.01	0.28	0.01	0.11	0.04	0.88
Amblyeleotris_wheeleri	0.42	0.73	0.08	0.03	0.02	0.66	0.24	0.01	0.05	0.02	0	0.02	0.75	0.25	0.05	0.25	0.73	0.27	0	0	0.2	0.4	0.09	0.07	0.01	0.08	0.83	0.02	0.1	0.13	0.02	0.34	0.01	0.25	0.01	0.1	0.04	0.88
Amblyeleotris_yanoi	0.41	0.73	0.06	0.04	0.02	0.68	0.22	0.01	0.09	0.03	0	0.02	0.75	0.25	0.04	0.23	0.76	0.23	0	0.01	0.25	0.4	0.07	0.07	0.01	0.07	0.85	0.01	0.1	0.11	0.01	0.39	0.01	0.26	0.01	0.11	0.04	0.87
Amblygaster_clupeoides	0.5	0.67	0.02	0.01	0	0.24	0.02	0.01	0.03	0	0.01	0	0.57	0.02	0	0.08	0.13	0.02	0	0	0.02	0	0	0	0.01	0.01	0.41	0.01	0.01	0	0	0	0.01	0.02	0	0.04	0	0.76
Amblygaster_sirm	0.52	0.68	0.02	0	0	0.25	0.03	0.01	0.05	0	0	0.01	0.61	0.02	0	0.09	0.14	0.03	0	0.01	0.02	0	0	0	0.01	0.01	0.42	0.01	0.01	0	0	0	0.01	0.02	0	0.06	0.01	0.76
Amblyglyphidodon_aureus	0.64	0.83	0.39	0.09	0.02	0.93	0.16	0.04	0.02	0.12	0.07	0.07	0.71	0.32	0.16	0.75	0.53	0.8	0.02	0.05	0.43	0.31	0.68	0.13	0.02	0.08	0.94	0.28	0.07	0.55	0.02	0.09	0.02	0.09	0.02	0.06	0.16	0.99
Amblyglyphidodon_batunai	0.64	0.91	0.41	0.12	0.02	0.92	0.15	0.03	0	0.12	0.07	0.06	0.74	0.32	0.15	0.77	0.53	0.84	0.02	0.04	0.44	0.36	0.71	0.11	0.02	0.06	0.98	0.27	0.06	0.56	0.02	0.11	0.02	0.1	0.02	0.05	0.16	1.01
Amblyglyphidodon_curacao	0.69	0.92	0.39	0.11	0.02	0.94	0.16	0.04	0.01	0.1	0.06	0.07	0.79	0.31	0.12	0.81	0.49	0.85	0.02	0.05	0.51	0.33	0.73	0.1	0.02	0.06	0.99	0.38	0.09	0.59	0.02	0.1	0.02	0.09	0.02	0.05	0.14	1.01
Amblyglyphidodon_flavilatus	0.49	0.86	0.4	0.12	0.02	0.9	0.13	0.02	0	0.1	0.05	0.05	0.7	0.32	0.11	0.67	0.49	0.8	0.02	0.04	0.37	0.36	0.65	0.09	0.02	0.05	0.97	0.2	0.05	0.52	0.01	0.11	0.01	0.09	0.01	0.03	0.15	0.98
Amblyglyphidodon_indicus	0.65	0.92	0.39	0.12	0.03	0.93	0.16	0.04	0.01	0.1	0.06	0.07	0.77	0.31	0.13	0.79	0.46	0.85	0.03	0.06	0.5	0.34	0.73	0.1	0.03	0.06	0.98	0.37	0.09	0.59	0.03	0.11	0.03	0.11	0.03	0.04	0.14	1
Amblyglyphidodon_leucogaster	0.66	0.83	0.38	0.08	0.02	0.93	0.17	0.04	0.02	0.09	0.06	0.07	0.75	0.32	0.13	0.78	0.5	0.8	0.02	0.05	0.47	0.3	0.7	0.1	0.02	0.06	0.95	0.35	0.09	0.56	0.02	0.09	0.02	0.09	0.02	0.05	0.14	0.99
Amblyglyphidodon_melanopterus	0.69	0.92	0.4	0.12	0.03	0.93	0.16	0.04	0.01	0.1	0.06	0.07	0.78	0.32	0.12	0.81	0.49	0.85	0.03	0.05	0.5	0.34	0.73	0.1	0.03	0.06	0.99	0.37	0.09	0.59	0.02	0.11	0.03	0.11	0.02	0.05	0.15	1.01
Amblyglyphidodon_orbicularis	0.65	0.92	0.39	0.12	0.03	0.93	0.16	0.04	0.01	0.1	0.06	0.07	0.77	0.31	0.13	0.79	0.47	0.85	0.03	0.06	0.5	0.34	0.73	0.1	0.03	0.06	0.98	0.37	0.09	0.59	0.03	0.11	0.03	0.11	0.02	0.04	0.14	1
Amblyglyphidodon_ternatensis	0.49	0.86	0.4	0.12	0.02	0.9	0.13	0.02	0	0.1	0.05	0.05	0.69	0.32	0.11	0.67	0.49	0.8	0.02	0.04	0.37	0.36	0.65	0.09	0.02	0.05	0.97	0.2	0.05	0.52	0.01	0.11	0.01	0.09	0.01	0.03	0.15	0.98
Amblygobius_albimaculatus	0.23	0.9	0.1	0.03	0	0.81	0.4	0	0.03	0.02	0.01	0.01	0.89	0.15	0.12	0.62	0.87	0.54	0.01	0.01	0.28	0.14	0.3	0.01	0	0.13	1	0.01	0.06	0.12	0.01	0.09	0.01	0.14	0.01	0.08	0.04	1
Amblygobius_buanensis	0.23	0.52	0.1	0.03	0	0.63	0.14	0	0.01	0.01	0	0	0.47	0.27	0.07	0.24	0.56	0.25	0.01	0	0.1	0.14	0.07	0.02	0	0.07	0.62	0	0.08	0.1	0	0.11	0.01	0.15	0	0.13	0.02	0.81
Amblygobius_bynoensis	0.2	0.45	0.11	0.01	0	0.59	0.27	0	0.03	0.01	0	0	0.37	0.29	0.07	0.25	0.35	0.3	0	0.01	0.15	0.17	0.09	0.01	0	0.18	0.44	0.01	0.05	0.09	0	0.09	0	0.12	0	0.08	0.04	0.79
Amblygobius_decussatus	0.41	0.82	0.09	0.27	0.01	0.84	0.55	0.03	0.05	0.06	0.02	0.02	0.91	0.44	0.08	0.61	0.9	0.58	0.03	0.03	0.49	0.43	0.34	0.1	0.01	0.07	0.95	0.04	0.37	0.39	0.02	0.52	0.02	0.4	0.02	0.14	0.05	0.97
Amblygobius_esakiae	0.27	0.61	0.09	0.04	0.03	0.65	0.4	0.01	0.03	0.04	0.01	0.03	0.63	0.28	0.13	0.33	0.55	0.38	0.02	0.02	0.31	0.25	0.16	0.04	0.03	0.17	0.68	0.03	0.1	0.16	0.03	0.18	0.03	0.2	0.03	0.08	0.04	0.83
Amblygobius_linki	0.31	0.55	0.16	0.09	0.01	0.56	0.37	0.03	0.04	0.05	0.02	0.02	0.68	0.37	0.14	0.32	0.57	0.45	0.01	0.03	0.26	0.32	0.16	0.06	0.01	0.17	0.71	0.03	0.25	0.27	0	0.19	0.01	0.18	0.01	0.15	0.09	0.8
Amblygobius_nocturnus	0.41	0.88	0.09	0.18	0	0.85	0.44	0.01	0.06	0.04	0.01	0.01	0.96	0.33	0.07	0.57	0.93	0.52	0.04	0.03	0.33	0.46	0.24	0.07	0.01	0.11	1.01	0.02	0.23	0.26	0.01	0.5	0.02	0.27	0.01	0.12	0.04	1.03
Amblygobius_phalaena	0.22	0.9	0.1	0.03	0.01	0.81	0.4	0	0.03	0.02	0.01	0.01	0.88	0.16	0.11	0.62	0.87	0.53	0.01	0.01	0.28	0.15	0.28	0.01	0.01	0.13	1	0.01	0.06	0.12	0.01	0.1	0.01	0.14	0.01	0.08	0.04	1
Amblygobius_semicinctus	0.31	0.61	0.1	0.06	0.02	0.67	0.42	0.01	0.03	0.04	0.01	0.03	0.66	0.28	0.13	0.36	0.58	0.38	0.02	0.03	0.31	0.26	0.16	0.07	0.03	0.17	0.68	0.03	0.11	0.15	0.03	0.18	0.03	0.18	0.02	0.09	0.05	0.83
Amblygobius_sphynx	0.31	0.98	0.06	0.09	0.01	0.87	0.6	0.03	0.04	0.05	0.01	0.02	0.98	0.15	0.05	0.34	0.97	0.29	0.02	0.05	0.22	0.6	0.09	0.36	0.01	0.06	1.01	0.03	0.1	0.1	0.01	0.58	0.02	0.11	0.02	0.05	0.06	1.03
Amblygobius_stethophthalmus	0.21	0.45	0.18	0.09	0.01	0.41	0.29	0.02	0.07	0.06	0.02	0.01	0.73	0.42	0.14	0.38	0.59	0.59	0.01	0.03	0.49	0.17	0.15	0	0.01	0.14	0.71	0.03	0.4	0.43	0	0.06	0.02	0.21	0.01	0.16	0.1	0.89
Amblygobius_tekomaji	0.2	0.64	0.11	0.03	0.02	0.65	0.26	0.01	0.05	0.03	0.01	0.02	0.61	0.22	0.09	0.28	0.51	0.29	0.01	0.02	0.2	0.21	0.11	0.03	0.02	0.12	0.69	0.02	0.05	0.11	0.02	0.15	0.01	0.14	0.02	0.08	0.05	0.8
Amblypomacentrus_breviceps	0.29	0.86	0.56	0.05	0	0.89	0.17	0.01	0.04	0.36	0.02	0.03	0.84	0.3	0.37	0.29	0.76	0.63	0.01	0.01	0.15	0.13	0.26	0.03	0.02	0.07	0.9	0.05	0.08	0.23	0.02	0.07	0	0.14	0.02	0.06	0.12	0.96
Amblypomacentrus_clarus	0.24	0.86	0.55	0.07	0	0.87	0.16	0.01	0.04	0.36	0.02	0.03	0.83	0.29	0.36	0.29	0.75	0.65	0.01	0.01	0.15	0.13	0.26	0.03	0.02	0.07	0.91	0.05	0.07	0.25	0.02	0.06	0	0.15	0.02	0.05	0.12	0.96
Amblyrhynchotes_honckenii	0.47	0.9	0.34	0.01	0.18	0.95	0.79	0.05	0.11	0.05	0.04	0.02	0.95	0.42	0.61	0.36	0.58	0.2	0.25	0.04	0.32	0.08	0.35	0.04	0.02	0.55	1.04	0.04	0.3	0.43	0.02	0.08	0.02	0.18	0.03	0.11	0.64	0.95
Ammolabrus_dicrus	0.26	0.53	0.15	0.04	0	0.41	0.23	0	0.02	0.01	0.01	0	0.81	0.05	0.13	0.12	0.53	0.06	0	0	0.04	0.08	0.03	0	0	0.04	0.7	0.01	0.17	0.15	0	0.16	0.02	0.08	0	0.2	0.02	0.74
Amoya_gracilis	0.33	0.68	0.1	0.13	0.01	0.65	0.23	0.01	0.02	0.02	0.01	0.01	0.66	0.2	0.08	0.27	0.61	0.28	0.02	0.04	0.22	0.24	0.13	0.04	0.01	0.11	0.74	0.02	0.11	0.1	0.01	0.14	0	0.2	0.01	0.16	0.05	0.85
Amoya_madraspatensis	0.22	0.72	0.09	0.15	0.01	0.68	0.22	0.01	0.02	0.02	0.01	0.01	0.64	0.2	0.08	0.27	0.57	0.31	0.02	0.04	0.22	0.29	0.13	0.04	0.01	0.1	0.76	0.02	0.09	0.12	0.01	0.18	0	0.24	0.01	0.14	0.04	0.85
Amoya_signata	0.22	0.72	0.09	0.15	0.01	0.68	0.22	0.01	0.01	0.02	0.01	0.01	0.64	0.2	0.08	0.27	0.57	0.31	0.02	0.04	0.22	0.29	0.13	0.04	0.01	0.1	0.77	0.02	0.09	0.12	0.01	0.18	0	0.24	0.01	0.14	0.04	0.86
Amphelikturus_dendriticus	0.19	0.49	0.07	0.02	0.01	0.25	0.11	0.01	0.03	0.02	0.01	0.01	0.73	0.14	0.06	0.18	0.47	0.18	0.02	0.02	0.11	0.15	0.06	0.04	0.01	0.05	0.79	0.02	0.09	0.08	0.01	0.05	0.02	0.11	0.01	0.11	0.04	0.73
Amphichaetodon_howensis	0.35	0.56	0.49	0.12	0.04	0.65	0.14	0.02	0.12	0.03	0.05	0.09	0.59	0.11	0.15	0.07	0.4	0.14	0.08	0.11	0.09	0.02	0.36	0.03	0.05	0.07	0.67	0.02	0.04	0.17	0.02	0.04	0.05	0.27	0.06	0.1	0.13	0.76
Amphichaetodon_melbae	0.35	0.55	0.48	0.12	0.04	0.64	0.13	0.02	0.11	0.03	0.05	0.09	0.59	0.11	0.14	0.07	0.39	0.14	0.07	0.1	0.09	0.02	0.36	0.03	0.04	0.06	0.66	0.02	0.04	0.16	0.03	0.03	0.05	0.26	0.06	0.1	0.13	0.76
Amphiprion_akallopisos	0.08	0.38	0.33	0.1	0	0.89	0.08	0	0	0.02	0	0.02	0.59	0.12	0.01	0.14	0.32	0.22	0	0.01	0.07	0.14	0.21	0.02	0	0.01	0.97	0.02	0.01	0.16	0	0.36	0	0.11	0	0.08	0.17	0.99
Amphiprion_akindynos	0.09	0.43	0.31	0.13	0	0.91	0.08	0	0	0.05	0.02	0.06	0.55	0.11	0.01	0.2	0.31	0.27	0	0.02	0.14	0.19	0.27	0.05	0	0.01	0.99	0.02	0.02	0.25	0	0.36	0	0.11	0	0.09	0.18	0.99
Amphiprion_allardi	0.11	0.39	0.17	0.1	0.01	0.87	0.09	0.01	0.01	0.03	0	0.03	0.44	0.09	0.04	0.14	0.48	0.17	0	0.01	0.07	0.14	0.17	0.03	0	0.04	0.94	0.01	0.03	0.14	0	0.15	0.01	0.1	0	0.1	0.33	0.97
Amphiprion_barberi	0.1	0.47	0.19	0.05	0.01	0.89	0.1	0.01	0	0.04	0.03	0.02	0.63	0.14	0.05	0.31	0.26	0.6	0.01	0.03	0.13	0.14	0.24	0.02	0.01	0.04	0.93	0.03	0.02	0.22	0.01	0.05	0.01	0.06	0.01	0.02	0.07	0.97
Amphiprion_bicinctus	0.11	0.37	0.15	0.07	0	0.87	0.08	0	0	0.02	0	0.02	0.44	0.07	0.03	0.11	0.48	0.14	0	0	0.06	0.1	0.13	0.01	0	0.03	0.94	0	0.02	0.1	0	0.14	0	0.07	0	0.07	0.33	0.97
Amphiprion_chagosensis	0.11	0.38	0.17	0.06	0	0.89	0.07	0	0	0.03	0	0.03	0.46	0.07	0.03	0.1	0.44	0.13	0	0	0.07	0.12	0.15	0.02	0	0.03	0.96	0.01	0.01	0.1	0	0.18	0	0.06	0	0.05	0.3	0.98
Amphiprion_chrysogaster	0.1	0.39	0.21	0.13	0.01	0.89	0.11	0.01	0	0.02	0	0.03	0.46	0.12	0.04	0.17	0.43	0.2	0	0.01	0.09	0.15	0.21	0.03	0	0.04	0.95	0.02	0.04	0.16	0	0.2	0	0.13	0	0.11	0.29	0.97
Amphiprion_chrysopterus	0.15	0.72	0.16	0.44	0	0.98	0.11	0.02	0.02	0.06	0.02	0.02	0.45	0.1	0.05	0.64	0.24	0.8	0	0.02	0.08	0.58	0.67	0.03	0	0.04	0.98	0.03	0.04	0.6	0	0.11	0.01	0.43	0	0.43	0.09	0.98
Amphiprion_clarkii	0.14	0.78	0.21	0.5	0.01	0.98	0.1	0.02	0.02	0.06	0.02	0.04	0.42	0.11	0.06	0.74	0.28	0.86	0.01	0.03	0.12	0.66	0.74	0.03	0.01	0.05	1.01	0.03	0.05	0.67	0	0.17	0	0.48	0	0.48	0.14	1.01
Amphiprion_ephippium	0.11	0.39	0.08	0.04	0.01	0.92	0.05	0.01	0.01	0.02	0.01	0.01	0.65	0.05	0.02	0.21	0.22	0.6	0	0.01	0.04	0.09	0.18	0.01	0.01	0.02	0.98	0.01	0.02	0.12	0.01	0.04	0.01	0.04	0.01	0.04	0.05	1
Amphiprion_frenatus	0.11	0.39	0.08	0.04	0.01	0.92	0.05	0.01	0.01	0.02	0.01	0.01	0.65	0.05	0.02	0.21	0.22	0.6	0	0.01	0.04	0.09	0.18	0.01	0.01	0.02	0.98	0.01	0.02	0.12	0.01	0.04	0.01	0.04	0.01	0.04	0.05	1
Amphiprion_fuscocaudatus	0.25	0.4	0.11	0.06	0	0.8	0.1	0.01	0.01	0.05	0.01	0.1	0.51	0.21	0.04	0.26	0.34	0.63	0	0.01	0.11	0.49	0.3	0.06	0	0.04	0.84	0.04	0.03	0.13	0	0.12	0	0.04	0	0.02	0.15	0.95
Amphiprion_latezonatus	0.39	0.7	0.11	0.05	0	0.92	0.07	0	0.01	0.03	0.01	0.09	0.44	0.07	0.02	0.45	0.38	0.53	0	0.02	0.21	0.25	0.38	0.03	0	0.01	0.88	0.01	0.02	0.36	0	0.14	0	0.03	0	0.03	0.08	0.93
Amphiprion_latifasciatus	0.1	0.36	0.15	0.06	0	0.87	0.07	0	0	0.01	0	0.02	0.43	0.06	0.03	0.08	0.49	0.12	0	0	0.06	0.08	0.12	0.01	0	0.03	0.94	0	0.02	0.09	0	0.14	0	0.06	0	0.05	0.33	0.96
Amphiprion_leucokranos	0.15	0.7	0.15	0.4	0	0.97	0.09	0.01	0.01	0.04	0.01	0.01	0.45	0.08	0.04	0.59	0.24	0.76	0	0.04	0.06	0.55	0.62	0.04	0	0.03	0.98	0.02	0.03	0.54	0	0.12	0	0.38	0	0.38	0.08	0.99
Amphiprion_mccullochi	0.07	0.42	0.3	0.1	0	0.88	0.08	0	0	0.02	0	0.02	0.53	0.1	0.01	0.16	0.31	0.23	0	0.01	0.08	0.13	0.22	0.02	0	0.01	0.95	0.01	0.01	0.17	0	0.32	0	0.11	0	0.09	0.18	0.96
Amphiprion_melanopus	0.14	0.74	0.19	0.41	0	0.98	0.08	0.01	0.01	0.04	0.01	0.01	0.46	0.08	0.04	0.63	0.25	0.78	0	0.04	0.08	0.57	0.65	0.03	0	0.04	1	0.02	0.02	0.58	0	0.17	0	0.4	0	0.4	0.09	1.01
Amphiprion_nigripes	0.1	0.38	0.17	0.05	0	0.88	0.07	0	0	0.02	0	0.02	0.45	0.07	0.03	0.09	0.44	0.12	0	0	0.07	0.11	0.14	0.01	0	0.03	0.95	0.01	0.01	0.09	0	0.17	0	0.06	0	0.05	0.3	0.97
Amphiprion_ocellaris	0.24	0.72	0.4	0.04	0.01	0.8	0.16	0.02	0.02	0.04	0.02	0.03	0.71	0.2	0.08	0.52	0.45	0.55	0.01	0.01	0.14	0.12	0.27	0.02	0.01	0.06	0.88	0.03	0.05	0.25	0.01	0.06	0	0.07	0.01	0.06	0.11	0.91
Amphiprion_omanensis	0.11	0.37	0.15	0.07	0	0.87	0.08	0	0	0.02	0	0.02	0.44	0.07	0.03	0.11	0.48	0.14	0	0	0.06	0.11	0.13	0.01	0	0.03	0.94	0	0.02	0.1	0	0.14	0	0.07	0	0.07	0.33	0.97
Amphiprion_percula	0.24	0.72	0.4	0.04	0.01	0.8	0.16	0.02	0.02	0.04	0.02	0.03	0.71	0.2	0.08	0.52	0.45	0.55	0.01	0.01	0.14	0.12	0.27	0.02	0.01	0.06	0.88	0.03	0.05	0.25	0.01	0.06	0	0.07	0.01	0.06	0.11	0.91
Amphiprion_perideraion	0.14	0.77	0.21	0.45	0.01	0.99	0.08	0.01	0.01	0.07	0.03	0.04	0.45	0.09	0.05	0.68	0.25	0.8	0	0.04	0.15	0.63	0.7	0.05	0	0.04	1.01	0.03	0.03	0.68	0	0.21	0	0.42	0	0.41	0.1	1.02
Amphiprion_polymnus	0.13	0.73	0.19	0.44	0	0.98	0.08	0.01	0.01	0.04	0.01	0.02	0.44	0.08	0.04	0.65	0.27	0.78	0	0.02	0.09	0.57	0.64	0.01	0	0.04	1.01	0.01	0.03	0.58	0	0.16	0	0.41	0	0.41	0.12	1
Amphiprion_rubrocinctus	0.14	0.74	0.19	0.41	0	0.98	0.08	0.01	0.01	0.04	0.01	0.01	0.46	0.08	0.04	0.63	0.25	0.78	0	0.04	0.08	0.57	0.65	0.03	0	0.04	1	0.02	0.02	0.58	0	0.17	0	0.4	0	0.4	0.09	1.01
Amphiprion_sandaracinos	0.14	0.76	0.2	0.47	0	0.99	0.09	0.01	0.01	0.05	0.01	0.03	0.43	0.09	0.05	0.7	0.27	0.82	0	0.02	0.1	0.61	0.69	0.02	0	0.04	1.02	0.02	0.04	0.63	0	0.17	0	0.44	0	0.44	0.13	1
Amphiprion_sebae	0.14	0.78	0.21	0.5	0.01	0.98	0.1	0.02	0.02	0.06	0.02	0.04	0.42	0.11	0.06	0.74	0.28	0.86	0.01	0.03	0.12	0.66	0.74	0.03	0.01	0.05	1.01	0.03	0.05	0.67	0	0.17	0	0.48	0	0.48	0.14	1.01
Amphiprion_thiellei	0.13	0.7	0.08	0.04	0.01	0.47	0.02	0.01	0	0.03	0.01	0.04	0.72	0.11	0.02	0.14	0.25	0.51	0	0.01	0.07	0.07	0.13	0.05	0.01	0	0.8	0.02	0.01	0.16	0	0.02	0	0.04	0	0.02	0.04	0.84
Amphiprion_tricinctus	0.94	0.97	0.76	0.06	0.03	1.03	0.13	0.03	0.03	0.44	0.1	0.05	0.67	0.46	0.43	0.92	0.92	0.92	0.02	0.06	0.49	0.49	0.63	0.29	0.02	0.1	0.98	0.07	0.31	0.29	0.02	0.06	0.02	0.1	0.02	0.06	0.36	1.01
Anacanthus_barbatus	0.26	0.6	0.73	0.08	0.11	0.77	0.53	0.39	0.05	0.27	0.29	0.04	0.78	0.14	0.55	0.43	0.72	0.18	0.04	0.08	0.51	0.11	0.56	0.24	0.04	0.58	0.64	0.25	0.16	0.68	0.04	0.07	0.04	0.2	0.05	0.12	0.55	0.61
Anampses_caeruleopunctatus	0.34	0.65	0.19	0.06	0.01	0.63	0.36	0.01	0.04	0.03	0.01	0.01	0.83	0.07	0.51	0.71	0.65	0.24	0.01	0.05	0.25	0.05	0.06	0.01	0.01	0.13	0.72	0.03	0.17	0.16	0.01	0.11	0.03	0.18	0.06	0.18	0.28	0.71
Anampses_chrysocephalus	0.32	0.71	0.17	0.08	0.01	0.71	0.43	0.02	0.02	0.03	0.02	0.01	0.75	0.12	0.46	0.8	0.72	0.35	0.01	0.04	0.35	0.11	0.11	0.02	0.01	0.12	0.88	0.04	0.23	0.17	0.01	0.21	0.05	0.27	0.06	0.17	0.25	0.93
Anampses_cuvier	0.25	0.79	0.15	0.04	0.01	0.75	0.28	0.01	0.04	0.02	0.01	0	0.83	0.07	0.51	0.7	0.61	0.21	0.01	0.05	0.18	0.04	0.04	0.01	0	0.11	0.86	0.02	0.15	0.13	0	0.09	0.06	0.19	0.02	0.1	0.33	0.93
Anampses_elegans	0.34	0.74	0.17	0.07	0.01	0.74	0.39	0.02	0.04	0.03	0.01	0.01	0.78	0.1	0.51	0.77	0.69	0.31	0.01	0.05	0.31	0.09	0.09	0.01	0.01	0.14	0.86	0.03	0.22	0.16	0.01	0.17	0.04	0.23	0.06	0.19	0.27	0.92
Anampses_femininus	0.27	0.78	0.15	0.06	0.01	0.73	0.34	0.01	0.01	0.01	0.01	0.01	0.81	0.09	0.46	0.75	0.67	0.28	0.01	0.04	0.23	0.06	0.06	0.01	0.01	0.12	0.88	0.03	0.19	0.15	0.01	0.15	0.07	0.25	0.02	0.09	0.3	0.95
Anampses_geographicus	0.35	0.73	0.19	0.04	0.01	0.7	0.4	0.01	0.06	0.04	0.01	0.01	0.81	0.11	0.42	0.61	0.7	0.36	0.01	0.07	0.25	0.06	0.07	0.01	0	0.24	0.78	0.01	0.22	0.22	0.01	0.11	0.04	0.26	0.01	0.25	0.18	0.83
Anampses_lennardi	0.34	0.77	0.18	0.06	0.01	0.76	0.38	0.02	0.04	0.03	0.02	0.01	0.81	0.09	0.51	0.78	0.69	0.28	0.01	0.05	0.28	0.06	0.07	0.01	0.01	0.14	0.9	0.03	0.19	0.16	0.01	0.15	0.03	0.22	0.06	0.17	0.28	0.95
Anampses_lineatus	0.34	0.74	0.18	0.09	0.01	0.73	0.43	0.02	0.02	0.02	0.02	0.01	0.78	0.11	0.46	0.8	0.74	0.35	0.01	0.04	0.34	0.11	0.11	0.02	0.01	0.13	0.92	0.04	0.23	0.18	0.01	0.21	0.05	0.27	0.06	0.18	0.25	0.97
Anampses_melanurus	0.33	0.72	0.18	0.09	0.01	0.71	0.44	0.02	0.02	0.03	0.02	0.01	0.75	0.13	0.47	0.81	0.74	0.36	0.01	0.04	0.35	0.12	0.12	0.02	0.01	0.13	0.89	0.04	0.23	0.18	0.01	0.22	0.05	0.28	0.06	0.18	0.24	0.94
Anampses_meleagrides	0.3	0.75	0.18	0.08	0.01	0.71	0.4	0.01	0.01	0.03	0.02	0.01	0.78	0.09	0.42	0.75	0.71	0.33	0.01	0.05	0.27	0.06	0.06	0.01	0.01	0.16	0.84	0.02	0.22	0.18	0.01	0.16	0.07	0.29	0.02	0.12	0.25	0.92
Anampses_neoguinaicus	0.27	0.77	0.15	0.07	0.01	0.72	0.34	0.01	0.01	0.01	0.01	0.01	0.8	0.09	0.46	0.76	0.67	0.29	0.01	0.04	0.24	0.06	0.06	0.02	0.01	0.12	0.88	0.03	0.19	0.16	0.01	0.15	0.07	0.26	0.02	0.09	0.3	0.95
Anampses_twistii	0.3	0.74	0.18	0.08	0.01	0.7	0.4	0.01	0.01	0.03	0.02	0.01	0.78	0.09	0.42	0.75	0.72	0.34	0.01	0.05	0.28	0.06	0.06	0.02	0.01	0.15	0.85	0.02	0.22	0.19	0.01	0.16	0.07	0.29	0.02	0.12	0.25	0.92
Anarchias_allardicei	0.64	0.64	0.02	0.01	0	0.27	0.03	0.02	0.08	0.01	0.01	0	0.83	0.04	0	0.16	0.28	0.06	0	0	0.07	0.01	0.01	0	0	0.02	0.52	0.02	0.03	0.02	0	0.03	0	0.05	0	0.31	0	0.45
Anarchias_cantonensis	0.47	0.5	0.06	0.02	0.01	0.36	0.08	0	0.07	0.01	0.01	0.01	0.77	0.05	0.05	0.16	0.31	0.08	0.01	0.01	0.07	0.03	0.03	0.01	0.01	0.04	0.47	0.02	0.04	0.05	0.01	0.03	0	0.08	0	0.2	0.02	0.51
Anarchias_euryurus	0.65	0.64	0.02	0.01	0	0.28	0.04	0.02	0.08	0.01	0.01	0.01	0.84	0.04	0	0.16	0.28	0.06	0	0	0.08	0.02	0.01	0	0	0.02	0.52	0.02	0.03	0.03	0	0.03	0	0.05	0	0.32	0	0.45
Anarchias_galapagensis	0.64	0.64	0.02	0.01	0	0.27	0.03	0.02	0.08	0.01	0.01	0	0.83	0.04	0	0.16	0.28	0.06	0	0	0.07	0.01	0.01	0	0	0.02	0.52	0.02	0.03	0.02	0	0.02	0	0.05	0	0.31	0	0.45
Anarchias_leucurus	0.64	0.65	0.02	0.01	0	0.27	0.03	0.02	0.08	0.01	0.01	0	0.83	0.05	0	0.17	0.28	0.06	0	0	0.07	0.02	0.02	0	0	0.02	0.53	0.02	0.03	0.02	0	0.02	0	0.05	0	0.31	0	0.46
Anarchias_longicauda	0.73	0.52	0.02	0	0.01	0.18	0.05	0.02	0.1	0.01	0	0	0.96	0.03	0.02	0.12	0.25	0.02	0	0	0.05	0	0	0	0	0.02	0.37	0.01	0.03	0.02	0	0.01	0	0.04	0	0.34	0.01	0.21
Anarchias_seychellensis	0.49	0.5	0.06	0.02	0.01	0.37	0.08	0	0.08	0.01	0.01	0.01	0.79	0.05	0.06	0.16	0.32	0.08	0.01	0.01	0.07	0.02	0.03	0.01	0.01	0.05	0.47	0.02	0.04	0.05	0.01	0.02	0	0.08	0	0.21	0.02	0.49
Anarchias_similis	0.65	0.64	0.02	0.01	0	0.28	0.04	0.02	0.08	0.01	0.01	0.01	0.84	0.04	0	0.16	0.28	0.06	0	0	0.08	0.02	0.01	0	0	0.02	0.52	0.02	0.03	0.03	0	0.03	0	0.05	0	0.32	0.01	0.45
Anarchias_supremus	0.65	0.64	0.02	0.01	0	0.28	0.04	0.02	0.08	0.01	0.01	0.01	0.84	0.04	0	0.16	0.28	0.06	0	0	0.08	0.02	0.01	0	0	0.02	0.52	0.02	0.03	0.03	0	0.03	0	0.05	0	0.32	0.01	0.45
Anarchopterus_criniger	0.38	0.48	0.07	0.01	0	0.39	0.09	0	0.04	0.03	0.02	0.01	0.7	0.13	0.05	0.18	0.44	0.13	0.02	0.02	0.11	0.06	0.07	0.06	0.01	0.07	0.7	0.01	0.06	0.05	0.02	0.03	0.01	0.1	0.01	0.15	0.05	0.75
Anarchopterus_tectus	0.38	0.47	0.07	0	0	0.4	0.1	0	0.05	0.03	0.02	0.01	0.7	0.13	0.05	0.18	0.44	0.12	0.02	0.03	0.1	0.06	0.06	0.06	0.01	0.08	0.7	0.01	0.06	0.05	0.02	0.03	0.01	0.1	0.01	0.16	0.05	0.74
Anchichoerops_natalensis	0.25	0.59	0.22	0.09	0.06	0.57	0.69	0.06	0.1	0.6	0.06	0.05	0.8	0.09	0.84	0.64	0.75	0.26	0.05	0.09	0.18	0.5	0.08	0.05	0.05	0.62	0.56	0.05	0.66	0.15	0.05	0.61	0.5	0.64	0.05	0.19	0.13	0.49
Andamia_amphibius	0.03	0.25	0.07	0.03	0.01	0.84	0.05	0.01	0.01	0.08	0	0.01	0.05	0.57	0.01	0.55	0.21	0.17	0	0.01	0.51	0.19	0.15	0.01	0	0.05	0.26	0.11	0.02	0.3	0.01	0.01	0.01	0.06	0	0.03	0.04	0.38
Andamia_heteroptera	0.28	0.77	0.1	0.05	0.01	0.71	0.26	0	0.04	0.03	0	0.01	0.37	0.24	0.07	0.47	0.65	0.19	0.01	0.02	0.17	0.3	0.29	0.01	0	0.06	0.86	0.06	0.05	0.12	0	0.05	0	0.07	0	0.06	0.21	0.89
Andamia_reyi	0.12	0.34	0.08	0.04	0	0.8	0.04	0	0	0.03	0	0.01	0.18	0.5	0.03	0.54	0.34	0.19	0	0	0.4	0.19	0.13	0	0	0.08	0.42	0.15	0.02	0.19	0	0.03	0	0.04	0	0.03	0.02	0.66
Andamia_tetradactylus	0.12	0.34	0.08	0.04	0	0.8	0.04	0	0	0.03	0	0.01	0.18	0.5	0.03	0.54	0.34	0.19	0	0	0.4	0.19	0.13	0	0	0.08	0.42	0.15	0.02	0.19	0	0.03	0	0.04	0	0.03	0.02	0.66
Anisochromis_kenyae	0.22	0.74	0.05	0.03	0	0.3	0.08	0	0.04	0.02	0	0.01	0.8	0.09	0.07	0.31	0.43	0.32	0.01	0.01	0.12	0.27	0.06	0	0	0.06	0.88	0.04	0.14	0.09	0	0.08	0	0.11	0	0.1	0.02	0.88
Anisotremus_caesius	0.57	0.91	0.46	0.08	0.29	0.27	0.85	0.1	0.18	0.11	0.06	0.04	0.94	0.12	0.55	0.38	0.87	0.38	0.11	0.19	0.16	0.1	0.19	0.07	0.04	0.74	0.98	0.04	0.42	0.45	0.04	0.1	0.35	0.55	0.04	0.79	0.4	0.93
Anisotremus_davidsonii	0.66	0.94	0.45	0.08	0.34	0.2	0.81	0.09	0.2	0.08	0.04	0.04	1	0.08	0.6	0.28	0.9	0.27	0.12	0.16	0.13	0.08	0.14	0.05	0.04	0.74	0.97	0.03	0.38	0.47	0.04	0.06	0.31	0.5	0.03	0.77	0.37	0.85
Anisotremus_interruptus	0.65	0.94	0.44	0.08	0.32	0.2	0.81	0.08	0.19	0.08	0.04	0.04	1.01	0.08	0.58	0.3	0.91	0.28	0.12	0.16	0.13	0.08	0.14	0.05	0.04	0.75	0.98	0.03	0.39	0.47	0.04	0.06	0.33	0.51	0.03	0.78	0.39	0.85
Anisotremus_moricandi	0.59	0.82	0.28	0	0.04	0.35	0.52	0.13	0.36	0.17	0.09	0	0.89	0.09	0.12	0.24	0.79	0.14	0.07	0.06	0.17	0.05	0.24	0.01	0	0.15	0.93	0	0.11	0.28	0	0.13	0.07	0.45	0	0.54	0.26	0.92
Anisotremus_scapularis	0.57	0.91	0.39	0.07	0.27	0.22	0.78	0.09	0.18	0.09	0.05	0.04	0.99	0.08	0.53	0.3	0.86	0.29	0.12	0.18	0.13	0.08	0.17	0.05	0.03	0.71	0.94	0.03	0.4	0.41	0.03	0.07	0.35	0.52	0.03	0.71	0.4	0.83
Anisotremus_surinamensis	0.73	0.93	0.54	0.07	0.38	0.2	0.85	0.07	0.18	0.06	0.04	0.05	1.02	0.08	0.63	0.29	0.91	0.29	0.12	0.14	0.11	0.06	0.12	0.05	0.04	0.75	0.97	0.03	0.31	0.53	0.05	0.05	0.27	0.43	0.03	0.84	0.32	0.86
Anisotremus_taeniatus	0.47	0.93	0.36	0.06	0.22	0.27	0.9	0.09	0.17	0.09	0.06	0.05	0.95	0.16	0.49	0.55	0.88	0.55	0.11	0.17	0.16	0.09	0.17	0.05	0.05	0.78	0.98	0.06	0.58	0.36	0.06	0.09	0.5	0.67	0.05	0.83	0.55	0.95
Anisotremus_virginicus	0.47	0.96	0.35	0.06	0.22	0.2	0.91	0.08	0.14	0.07	0.05	0.04	1.01	0.13	0.48	0.54	0.91	0.54	0.1	0.14	0.14	0.08	0.14	0.04	0.04	0.78	0.97	0.04	0.58	0.35	0.05	0.07	0.5	0.65	0.04	0.84	0.56	0.88
Antennablennius_adenensis	0.04	0.53	0.06	0.11	0.01	0.84	0.02	0.04	0.02	0.26	0.01	0.03	0.11	0.4	0.02	0.37	0.28	0.2	0.02	0.03	0.52	0.47	0.17	0.01	0.01	0.07	0.57	0.16	0.06	0.25	0.01	0.08	0.01	0.07	0.01	0.05	0.05	0.43
Antennablennius_australis	0.05	0.53	0.06	0.11	0.01	0.84	0.03	0.04	0.02	0.26	0.01	0.03	0.12	0.4	0.02	0.37	0.29	0.2	0.01	0.03	0.52	0.48	0.17	0.01	0.01	0.08	0.57	0.16	0.06	0.25	0.01	0.08	0.01	0.08	0.01	0.05	0.05	0.44
Antennablennius_bifilum	0.05	0.53	0.06	0.11	0.01	0.84	0.03	0.04	0.02	0.27	0.01	0.03	0.12	0.4	0.02	0.37	0.29	0.19	0.01	0.03	0.52	0.47	0.17	0.01	0.01	0.08	0.57	0.16	0.06	0.25	0.01	0.08	0.01	0.08	0.01	0.05	0.05	0.44
Antennablennius_ceylonensis	0.06	0.53	0.05	0.07	0.01	0.81	0.02	0.01	0.02	0.26	0.01	0.02	0.13	0.34	0.02	0.32	0.25	0.15	0.01	0.03	0.48	0.43	0.12	0.01	0.01	0.08	0.57	0.14	0.04	0.19	0.01	0.06	0.01	0.08	0.01	0.06	0.05	0.43
Antennablennius_hypenetes	0.04	0.53	0.06	0.11	0.01	0.84	0.02	0.04	0.02	0.26	0.01	0.03	0.11	0.4	0.02	0.37	0.28	0.2	0.02	0.03	0.52	0.48	0.17	0.01	0.01	0.07	0.57	0.16	0.06	0.25	0.01	0.08	0.01	0.07	0.01	0.05	0.05	0.43
Antennablennius_simonyi	0.04	0.53	0.06	0.11	0.01	0.84	0.02	0.04	0.02	0.26	0.01	0.03	0.11	0.4	0.02	0.37	0.28	0.2	0.02	0.03	0.52	0.47	0.17	0.01	0.01	0.07	0.57	0.16	0.06	0.25	0.01	0.08	0.01	0.07	0.01	0.05	0.05	0.43
Antennablennius_variopunctatus	0.05	0.53	0.06	0.11	0.01	0.84	0.03	0.04	0.02	0.27	0.01	0.03	0.12	0.4	0.02	0.37	0.29	0.2	0.01	0.03	0.52	0.47	0.17	0.01	0.01	0.08	0.57	0.16	0.06	0.25	0.01	0.08	0.01	0.08	0.01	0.05	0.05	0.44
Antennablennius_velifer	0.06	0.53	0.05	0.07	0.01	0.81	0.02	0.01	0.02	0.26	0.01	0.02	0.13	0.34	0.02	0.32	0.25	0.14	0.01	0.03	0.48	0.43	0.12	0.01	0.01	0.08	0.57	0.14	0.04	0.19	0.01	0.06	0.01	0.08	0.01	0.06	0.05	0.43
Anthias_anthias	0.77	0.17	0.03	0	0	0.07	0.15	0	0.06	0	0	0	0.92	0.05	0.05	0.06	0.2	0.04	0	0	0.04	0	0	0	0	0.07	0.39	0	0.02	0.04	0	0.02	0	0.03	0	0.41	0	0.16
Anthias_nicholsi	0.75	0.16	0.02	0	0	0.06	0.15	0	0.05	0	0	0	0.9	0.05	0.04	0.06	0.19	0.03	0	0	0.04	0	0	0.01	0	0.06	0.38	0	0.02	0.04	0	0.02	0	0.03	0	0.39	0	0.16
Anthias_noeli	0.77	0.17	0.02	0	0	0.07	0.15	0	0.06	0	0	0	0.92	0.05	0.05	0.06	0.2	0.03	0	0	0.04	0	0	0	0	0.07	0.38	0	0.02	0.04	0	0.02	0	0.03	0	0.41	0	0.16
Anyperodon_leucogrammicus	0.84	0.02	0.02	0	0	0.01	0.04	0	0.1	0	0	0	0.72	0.01	0.02	0.21	0.02	0.01	0	0	0.03	0	0	0	0	0.02	0.03	0	0.02	0.01	0	0	0	0.01	0	0.08	0	0
Aphareus_furca	0.74	0.23	0.15	0.04	0.08	0.23	0.23	0.05	0.37	0.08	0.02	0.03	0.8	0.07	0.34	0.05	0.21	0.13	0.02	0.13	0.08	0.02	0.13	0.04	0.04	0.12	0.2	0.07	0.03	0.12	0.01	0.04	0.05	0.16	0.04	0.55	0.11	0.25
Aphareus_rutilans	0.79	0.16	0.13	0.04	0.08	0.17	0.22	0.05	0.41	0.08	0.02	0.03	0.82	0.06	0.38	0.02	0.19	0.11	0.02	0.13	0.06	0.02	0.13	0.04	0.04	0.11	0.1	0.07	0.02	0.12	0.01	0.04	0.05	0.14	0.03	0.56	0.1	0.16
Apogon_americanus	0.46	0.73	0.06	0	0.01	0.26	0.07	0	0.05	0.01	0	0	0.86	0.03	0.03	0.14	0.42	0.21	0.01	0	0.06	0.07	0.01	0	0	0.05	0.85	0.01	0.07	0.02	0	0.02	0.01	0.07	0	0.45	0.01	0.78
Apogon_atradorsatus	0.4	0.63	0.02	0	0	0.35	0.05	0	0.06	0	0	0	0.82	0.03	0.03	0.1	0.49	0.05	0	0	0.03	0.01	0.01	0	0	0.02	0.75	0.01	0.02	0.01	0	0.01	0	0.02	0	0.23	0	0.61
Apogon_atricaudus	0.35	0.68	0.03	0.01	0.01	0.25	0.04	0	0.04	0.01	0.01	0.01	0.73	0.03	0.02	0.14	0.27	0.11	0.03	0.01	0.03	0.03	0.01	0	0.01	0.02	0.81	0.02	0.02	0.01	0.01	0.02	0.01	0.03	0.01	0.22	0	0.8
Apogon_aurolineatus	0.14	0.89	0	0.02	0	0.08	0.02	0	0	0.01	0	0.01	0.84	0.02	0.02	0.04	0.14	0.37	0	0.01	0.02	0.06	0.01	0	0	0.01	0.97	0.01	0	0.03	0	0.03	0.01	0.1	0.01	0.16	0	0.97
Apogon_axillaris	0.43	0.54	0.17	0.01	0.03	0.42	0.14	0.05	0.12	0.05	0.05	0.01	0.74	0.11	0.11	0.29	0.54	0.15	0.01	0.02	0.16	0.06	0.03	0.03	0.01	0.08	0.69	0.02	0.11	0.17	0.01	0.02	0	0.07	0.01	0.28	0.07	0.74
Apogon_binotatus	0.34	0.71	0.05	0	0	0.2	0.05	0	0.05	0	0	0.01	0.82	0.03	0.02	0.1	0.26	0.12	0.03	0	0.04	0.03	0.01	0	0.01	0.02	0.81	0.01	0.02	0.01	0	0.02	0	0.02	0	0.13	0	0.82
Apogon_campbelli	0.37	0.75	0.15	0.02	0	0.25	0.02	0	0.2	0.01	0	0.01	0.72	0.01	0.01	0.29	0.58	0.22	0	0	0.03	0.07	0	0	0	0.02	0.85	0.01	0.05	0.05	0	0.03	0	0.06	0	0.57	0	0.77
Apogon_caudicinctus	0.28	0.75	0.1	0	0	0.16	0	0	0.17	0	0	0	0.66	0.02	0	0.3	0.48	0.2	0	0	0.03	0.06	0	0	0	0.01	0.85	0.01	0.02	0.01	0	0.02	0	0.04	0	0.46	0	0.84
Apogon_coccineus	0.51	0.79	0.15	0.01	0.01	0.07	0	0	0.19	0.01	0.01	0.01	0.87	0.01	0.01	0	0.22	0.04	0.01	0	0.01	0.02	0.01	0	0.01	0	0.65	0.01	0.01	0.02	0.01	0.02	0.01	0.11	0.01	0.31	0	0.4
Apogon_crassiceps	0.58	0.78	0.14	0.01	0	0.22	0.01	0	0.06	0	0	0	0.93	0.04	0.03	0.14	0.57	0.12	0.09	0.01	0.05	0.3	0.03	0	0	0.06	0.95	0.01	0.36	0.08	0	0.05	0.01	0.1	0	0.51	0	0.95
Apogon_dammermani	0.29	0.73	0.08	0	0	0.21	0.03	0	0.11	0.01	0	0.01	0.63	0.03	0.01	0.32	0.49	0.13	0	0	0.03	0.05	0	0	0	0.02	0.85	0	0.03	0.01	0	0.01	0.01	0.04	0	0.47	0	0.87
Apogon_deetsie	0.18	0.75	0.06	0	0	0.17	0.01	0	0.09	0	0	0	0.65	0.02	0	0.23	0.38	0.14	0	0	0.03	0.06	0	0	0	0	0.87	0.01	0.03	0.01	0	0.02	0	0.04	0	0.34	0	0.88
Apogon_dhofar	0.37	0.41	0.01	0	0	0.03	0.02	0	0.02	0	0	0	0.84	0.01	0	0.02	0.1	0.01	0	0	0.01	0	0	0	0	0.01	0.71	0	0.01	0	0	0	0	0	0	0.09	0.01	0.45
Apogon_dianthus	0.33	0.72	0.01	0.02	0.01	0.24	0.02	0.01	0.03	0.01	0.01	0.01	0.75	0.02	0	0.2	0.21	0.1	0.09	0.01	0.03	0.03	0.01	0	0.03	0	0.86	0.02	0	0.02	0.01	0.03	0.02	0.02	0.01	0.27	0	0.79
Apogon_doryssa	0.29	0.67	0.03	0.01	0	0.18	0.03	0	0.03	0.01	0	0	0.72	0.02	0.01	0.11	0.21	0.13	0.01	0	0.03	0.02	0.01	0	0	0.01	0.82	0.01	0.01	0.01	0	0.02	0	0.01	0	0.16	0	0.83
Apogon_dovii	0.16	0.76	0.06	0	0	0.16	0	0	0.05	0	0	0	0.81	0.03	0	0.11	0.26	0.14	0	0	0.06	0.06	0	0	0	0	0.88	0.01	0.04	0.04	0	0.01	0	0.03	0	0.13	0	0.91
Apogon_erythrinus	0.23	0.39	0	0	0	0.03	0	0	0.01	0	0	0	0.8	0	0	0.02	0.02	0.02	0	0	0	0	0	0	0	0	0.71	0	0	0.01	0	0	0	0.01	0	0.06	0	0.42
Apogon_erythrosoma	0.19	0.72	0.03	0.01	0	0.17	0.02	0	0.03	0	0	0	0.79	0.02	0.01	0.07	0.16	0.13	0	0	0.03	0.03	0.01	0	0	0	0.82	0.01	0.01	0.02	0	0.02	0	0.02	0	0.04	0	0.84
Apogon_gouldi	0.24	0.68	0.02	0	0	0.15	0.01	0	0.02	0	0	0	0.71	0.01	0	0.11	0.16	0.13	0	0	0.02	0.02	0	0	0	0	0.83	0	0	0.01	0	0.01	0	0.01	0	0.16	0	0.78
Apogon_guadalupensis	0.28	0.75	0.07	0	0	0.16	0	0	0.06	0	0	0	0.84	0.03	0	0.1	0.31	0.12	0	0	0.06	0.05	0	0	0	0.01	0.87	0	0.05	0.02	0	0	0	0.01	0	0.16	0	0.91
Apogonichthyoides_atripes	0.49	0.7	0.17	0	0.01	0.26	0.04	0	0.2	0.01	0	0.01	0.79	0.03	0.01	0.25	0.57	0.2	0	0	0.04	0.04	0	0	0.01	0.03	0.82	0.01	0.06	0.05	0	0.01	0	0.03	0	0.52	0	0.78
Apogonichthyoides_brevicaudatus	0.52	0.68	0.18	0	0.01	0.27	0.05	0.01	0.21	0.01	0.01	0.01	0.8	0.02	0.02	0.23	0.57	0.2	0	0	0.04	0.03	0	0	0.01	0.04	0.8	0	0.07	0.05	0	0.01	0	0.03	0	0.52	0	0.76
Apogonichthyoides_cantoris	0.39	0.71	0.16	0.01	0.01	0.25	0.02	0.01	0.19	0.01	0	0.01	0.76	0.02	0.01	0.23	0.53	0.23	0	0.01	0.04	0.04	0	0	0.01	0.02	0.84	0.01	0.05	0.07	0	0.01	0	0.05	0	0.49	0	0.78
Apogonichthyoides_chrysurus	0.69	0.91	0.03	0.04	0.03	0.69	0.07	0.03	0.07	0.03	0.04	0.03	0.97	0.04	0.04	0.53	0.41	0.12	0.36	0.04	0.04	0.11	0.04	0.03	0.04	0.03	1.02	0.03	0.08	0.05	0.02	0.04	0.04	0.06	0.02	0.66	0.03	0.95
Apogonichthyoides_gardineri	0.6	0.88	0.03	0.04	0.03	0.62	0.06	0.03	0.07	0.02	0.04	0.03	0.94	0.03	0.03	0.47	0.4	0.11	0.33	0.04	0.04	0.11	0.03	0.03	0.04	0.03	0.98	0.03	0.08	0.05	0.02	0.05	0.04	0.06	0.02	0.58	0.03	0.91
Apogonichthyoides_heptastygma	0.6	0.88	0.03	0.04	0.03	0.62	0.06	0.03	0.07	0.02	0.04	0.03	0.94	0.03	0.03	0.47	0.4	0.11	0.33	0.04	0.04	0.11	0.03	0.03	0.04	0.03	0.98	0.03	0.08	0.05	0.02	0.05	0.04	0.06	0.02	0.58	0.03	0.91
Apogonichthyoides_melas	0.71	0.86	0.04	0.03	0.03	0.62	0.08	0.03	0.07	0.02	0.04	0.03	0.96	0.04	0.03	0.48	0.44	0.09	0.33	0.04	0.04	0.09	0.03	0.04	0.04	0.03	0.97	0.03	0.09	0.03	0.02	0.03	0.04	0.04	0.02	0.61	0.03	0.93
Apogonichthyoides_niger	0.76	0.9	0.04	0.03	0.03	0.69	0.08	0.03	0.07	0.03	0.04	0.03	0.98	0.04	0.04	0.52	0.42	0.1	0.37	0.04	0.04	0.1	0.04	0.04	0.05	0.04	1.01	0.04	0.09	0.03	0.03	0.03	0.04	0.05	0.03	0.67	0.03	0.96
Apogonichthyoides_nigripinnis	0.71	0.86	0.04	0.03	0.03	0.62	0.08	0.03	0.07	0.02	0.04	0.03	0.96	0.04	0.03	0.47	0.44	0.09	0.33	0.03	0.04	0.09	0.03	0.04	0.04	0.03	0.97	0.03	0.09	0.03	0.02	0.03	0.04	0.04	0.02	0.6	0.03	0.92
Apogonichthyoides_opercularis	0.61	0.89	0.03	0.05	0.02	0.63	0.06	0.03	0.07	0.02	0.04	0.03	0.94	0.03	0.03	0.48	0.4	0.12	0.33	0.04	0.04	0.12	0.03	0.03	0.04	0.03	0.99	0.03	0.08	0.05	0.02	0.05	0.04	0.06	0.02	0.59	0.03	0.92
Apogonichthyoides_pharaonis	0.76	0.9	0.04	0.03	0.03	0.69	0.08	0.03	0.07	0.03	0.04	0.03	0.98	0.04	0.04	0.52	0.42	0.1	0.36	0.04	0.04	0.1	0.04	0.04	0.05	0.04	1.01	0.04	0.09	0.03	0.03	0.03	0.04	0.05	0.03	0.67	0.03	0.96
Apogonichthyoides_pseudotaeniatus	0.65	0.85	0.07	0.01	0.02	0.49	0.04	0.01	0.11	0.01	0.03	0.02	0.93	0.03	0.02	0.37	0.55	0.12	0.2	0.03	0.05	0.14	0.01	0.03	0.01	0.02	0.93	0.02	0.13	0.03	0.01	0.01	0.01	0.03	0.01	0.61	0.01	0.88
Apogonichthyoides_regani	0.7	0.92	0.03	0.04	0.03	0.7	0.07	0.03	0.07	0.03	0.04	0.03	0.97	0.04	0.04	0.53	0.42	0.12	0.36	0.04	0.04	0.11	0.04	0.03	0.04	0.03	1.02	0.03	0.08	0.05	0.02	0.05	0.04	0.06	0.02	0.66	0.03	0.95
Apogonichthyoides_sialis	0.72	0.86	0.04	0.02	0.03	0.63	0.08	0.03	0.08	0.02	0.04	0.03	0.97	0.03	0.04	0.47	0.45	0.08	0.33	0.04	0.04	0.1	0.03	0.04	0.04	0.04	0.96	0.03	0.09	0.03	0.02	0.03	0.04	0.03	0.02	0.61	0.03	0.92
Apogonichthyoides_taeniatus	0.65	0.84	0.07	0.01	0.02	0.48	0.05	0.01	0.11	0.01	0.03	0.02	0.93	0.03	0.02	0.37	0.54	0.11	0.2	0.03	0.05	0.14	0.01	0.03	0.01	0.02	0.92	0.02	0.13	0.03	0.01	0.01	0.01	0.03	0.01	0.61	0.01	0.87
Apogonichthyoides_timorensis	0.8	0.9	0.04	0.03	0.03	0.69	0.09	0.03	0.08	0.03	0.04	0.03	1	0.04	0.04	0.54	0.45	0.1	0.36	0.04	0.04	0.1	0.04	0.04	0.04	0.04	1.01	0.03	0.1	0.03	0.03	0.03	0.04	0.05	0.02	0.69	0.03	0.96
Apogonichthys_ocellatus	0.46	0.68	0.02	0	0	0.11	0.04	0	0.02	0	0	0	0.89	0.01	0.02	0.1	0.3	0.21	0	0	0.03	0.04	0	0	0	0.03	0.81	0	0.03	0.02	0	0.01	0	0.05	0	0.29	0	0.73
Apogonichthys_perdix	0.46	0.68	0.02	0	0	0.11	0.04	0	0.02	0	0	0	0.89	0.01	0.02	0.1	0.3	0.21	0	0	0.03	0.04	0	0	0	0.03	0.81	0	0.03	0.02	0	0.01	0	0.05	0	0.29	0	0.73
Apogon_imberbis	0.28	0.74	0.07	0	0	0.16	0	0	0.06	0	0	0	0.84	0.03	0	0.1	0.31	0.12	0	0	0.06	0.05	0	0	0	0.01	0.86	0	0.05	0.02	0	0	0	0.01	0	0.16	0	0.91
Apogon_indicus	0.2	0.69	0.07	0	0	0.19	0.01	0	0.1	0	0	0	0.68	0.03	0	0.24	0.33	0.13	0	0	0.04	0.06	0	0	0	0	0.84	0.01	0.04	0.02	0	0.01	0	0.04	0	0.32	0	0.83
Apogon_kautamea	0.64	0.88	0.1	0.01	0	0.24	0.01	0	0.04	0	0	0.01	0.95	0.04	0.03	0.16	0.66	0.12	0.09	0.01	0.05	0.36	0.03	0	0	0.06	0.98	0.01	0.38	0.06	0	0.05	0.01	0.1	0	0.59	0.01	0.95
Apogon_lachneri	0.19	0.73	0.03	0.01	0	0.16	0.02	0	0.03	0	0	0	0.79	0.02	0.01	0.07	0.16	0.12	0	0	0.03	0.03	0.01	0	0	0	0.83	0.01	0.01	0.02	0	0.02	0	0.02	0	0.04	0	0.85
Apogon_lativittatus	0.5	0.79	0.15	0.01	0.01	0.07	0	0	0.19	0.01	0.01	0.01	0.88	0.01	0.01	0	0.22	0.04	0.01	0	0.01	0.02	0.01	0	0.01	0	0.65	0.01	0.01	0.02	0.01	0.02	0.01	0.11	0.01	0.32	0	0.4
Apogon_leptocaulus	0.17	0.47	0.25	0.01	0	0.09	0	0	0.09	0	0	0	0.81	0.04	0.02	0.08	0.16	0.11	0.01	0	0.03	0.07	0.01	0	0	0	0.83	0.01	0.07	0.05	0	0.02	0.01	0.04	0	0.1	0	0.9
Apogon_maculatus	0.27	0.75	0.04	0	0	0.15	0.03	0	0.03	0	0	0	0.83	0.03	0.01	0.06	0.19	0.11	0	0	0.03	0.02	0	0	0	0.01	0.85	0.01	0.02	0	0	0.02	0	0.01	0	0.05	0	0.89
Apogon_marquesensis	0.19	0.72	0.03	0.01	0	0.16	0.02	0	0.03	0	0	0	0.79	0.02	0.01	0.07	0.16	0.13	0	0	0.03	0.03	0.01	0	0	0	0.82	0.01	0.01	0.02	0	0.02	0	0.02	0	0.04	0	0.84
Apogon_mosavi	0.24	0.68	0.02	0	0	0.15	0.01	0	0.02	0	0	0	0.71	0.01	0	0.11	0.16	0.13	0	0	0.02	0.02	0	0	0	0	0.82	0	0	0.01	0	0.01	0	0.01	0	0.16	0	0.78
Apogon_nitidus	0.19	0.86	0	0.01	0	0.08	0.03	0	0	0.01	0	0	0.84	0.02	0.02	0.03	0.14	0.36	0	0	0.02	0.02	0.01	0	0	0.02	0.96	0.01	0.01	0.01	0	0.02	0.01	0.09	0.01	0.16	0	0.97
Apogon_pacificus	0.26	0.75	0.07	0	0	0.15	0	0	0.05	0	0	0	0.83	0.04	0	0.11	0.29	0.12	0	0	0.06	0.05	0	0	0	0.01	0.87	0.01	0.05	0.03	0	0.01	0	0.02	0	0.16	0	0.92
Apogon_phenax	0.2	0.71	0.03	0.01	0	0.19	0.03	0	0.04	0.01	0	0.01	0.78	0.03	0.01	0.09	0.19	0.14	0.03	0	0.04	0.04	0.01	0	0	0.01	0.84	0.01	0.01	0.02	0	0.03	0.01	0.02	0	0.08	0	0.83
Apogon_pillionatus	0.21	0.71	0.03	0.01	0	0.19	0.03	0	0.04	0.01	0	0.01	0.78	0.03	0.01	0.1	0.2	0.14	0.03	0	0.04	0.04	0.01	0	0	0.01	0.83	0.01	0.01	0.02	0	0.03	0.01	0.02	0	0.1	0	0.81
Apogon_planifrons	0.32	0.71	0.05	0.01	0	0.2	0.05	0	0.04	0.01	0	0.01	0.81	0.03	0.01	0.11	0.25	0.13	0.03	0	0.04	0.03	0.01	0	0.01	0.01	0.82	0.01	0.02	0.02	0	0.02	0.01	0.02	0	0.12	0	0.82
Apogon_posterofasciatus	0.54	0.88	0.04	0.01	0	0.27	0.03	0	0.05	0.01	0	0.01	0.91	0.03	0.03	0.18	0.62	0.32	0.02	0	0.06	0.09	0.01	0	0.01	0.04	0.97	0.01	0.07	0.04	0.01	0.02	0.01	0.07	0	0.54	0	0.89
Apogon_pseudomaculatus	0.28	0.75	0.04	0	0	0.16	0.03	0	0.03	0	0	0	0.83	0.03	0.01	0.07	0.2	0.11	0	0	0.03	0.02	0	0	0	0.01	0.85	0.01	0.02	0	0	0.02	0	0.01	0	0.05	0	0.88
Apogon_quadrisquamatus	0.14	0.77	0.01	0.01	0	0.1	0	0	0	0	0	0	0.6	0	0	0.05	0.11	0.11	0	0	0.01	0.05	0	0	0	0	0.88	0	0	0.01	0	0.02	0	0.02	0	0.06	0	0.83
Apogon_retrosella	0.29	0.72	0.04	0	0	0.16	0.03	0	0.03	0	0	0	0.82	0.03	0.01	0.07	0.2	0.11	0	0	0.03	0.03	0.01	0	0	0.01	0.82	0.01	0.02	0.01	0	0.02	0	0.01	0	0.06	0	0.86
Apogon_robbyi	0.27	0.84	0.01	0.01	0	0.21	0.06	0	0.02	0.01	0	0.01	0.9	0.02	0.03	0.12	0.26	0.39	0	0	0.05	0.06	0.01	0	0	0.04	0.92	0.01	0.02	0.03	0	0.02	0	0.14	0	0.56	0	0.86
Apogon_robinsi	0.29	0.72	0.04	0	0	0.15	0.03	0	0.03	0	0	0	0.82	0.03	0.01	0.07	0.19	0.11	0	0	0.03	0.02	0	0	0	0.01	0.83	0.01	0.02	0.01	0	0.02	0	0.01	0	0.06	0	0.86
Apogon_rubellus	0.22	0.72	0.04	0.01	0	0.21	0.03	0	0.04	0.01	0	0.01	0.78	0.03	0.01	0.1	0.21	0.14	0.03	0.01	0.04	0.04	0.01	0	0.01	0.01	0.83	0.01	0.01	0.03	0	0.03	0.01	0.03	0	0.1	0	0.82
Apogon_rubrifuscus	0.3	0.49	0.27	0	0	0.11	0.01	0	0.1	0	0	0	0.86	0.05	0.03	0.1	0.24	0.11	0.02	0	0.04	0.07	0.01	0	0	0	0.83	0.01	0.09	0.05	0	0.02	0.01	0.03	0	0.15	0	0.91
Apogon_seminigracaudus	0.26	0.64	0.02	0.01	0	0.33	0.06	0	0.03	0	0	0	0.78	0.03	0.03	0.09	0.51	0.08	0	0	0.03	0.03	0	0.01	0	0.04	0.75	0	0.01	0.03	0	0.02	0	0.03	0	0.17	0	0.56
Apogon_semiornatus	0.25	0.69	0.02	0.01	0	0.15	0.01	0	0.02	0	0	0	0.72	0.01	0	0.11	0.16	0.14	0.01	0.01	0.02	0.03	0.01	0	0	0	0.83	0.01	0	0.02	0	0.02	0	0.02	0	0.16	0	0.79
Apogon_susanae	0.24	0.68	0.02	0.01	0	0.15	0.01	0	0.02	0	0	0	0.72	0.01	0	0.11	0.16	0.14	0	0	0.02	0.03	0	0	0	0	0.83	0	0	0.01	0	0.02	0	0.02	0	0.16	0	0.77
Apogon_townsendi	0.2	0.72	0.03	0.01	0	0.17	0.02	0	0.03	0	0	0	0.79	0.02	0.01	0.07	0.16	0.13	0	0	0.03	0.03	0.01	0	0	0	0.83	0.01	0.01	0.02	0	0.02	0	0.02	0	0.04	0	0.85
Apogon_unicolor	0.32	0.72	0.04	0	0	0.17	0.04	0	0.04	0	0	0	0.83	0.03	0.01	0.07	0.22	0.11	0	0	0.03	0.02	0	0	0	0.01	0.82	0	0.02	0	0	0.01	0	0.01	0	0.07	0	0.85
Apogon_unitaeniatus	0.39	0.78	0.06	0.02	0.01	0.24	0.04	0	0.04	0.01	0.01	0.01	0.84	0.03	0.03	0.13	0.34	0.23	0.01	0.01	0.04	0.11	0.02	0	0	0.03	0.86	0.01	0.06	0.04	0.01	0.04	0.01	0.09	0	0.48	0	0.73
Apolemichthys_arcuatus	0.17	0.27	0.41	0.01	0.01	0.56	0.09	0.11	0.08	0.09	0	0	0.29	0.07	0.06	0.06	0.2	0.15	0.01	0.04	0.06	0.03	0.27	0.01	0	0.03	0.36	0.04	0.02	0.28	0	0.02	0.02	0.07	0	0.09	0.18	0.48
Apolemichthys_griffisi	0.19	0.18	0.34	0.02	0.04	0.69	0.12	0.06	0.11	0.14	0	0.01	0.22	0.29	0.12	0.13	0.19	0.32	0	0.04	0.1	0.05	0.31	0.02	0.01	0.08	0.27	0.24	0.05	0.48	0.01	0.02	0	0.1	0.01	0.16	0.24	0.36
Apolemichthys_guezei	0.23	0.29	0.29	0.04	0.05	0.5	0.23	0.08	0.11	0.07	0.03	0.04	0.36	0.19	0.2	0.18	0.28	0.24	0.06	0.09	0.14	0.05	0.19	0.04	0.04	0.17	0.39	0.09	0.13	0.27	0.05	0.05	0.12	0.21	0.05	0.24	0.15	0.46
Apolemichthys_kingi	0.24	0.29	0.29	0.04	0.05	0.5	0.23	0.09	0.11	0.07	0.03	0.04	0.36	0.18	0.21	0.18	0.28	0.24	0.06	0.09	0.14	0.05	0.18	0.04	0.05	0.17	0.39	0.09	0.13	0.27	0.05	0.05	0.12	0.21	0.05	0.24	0.15	0.45
Apolemichthys_trimaculatus	0.25	0.31	0.29	0.04	0.05	0.51	0.24	0.08	0.12	0.07	0.03	0.05	0.38	0.18	0.22	0.19	0.3	0.24	0.06	0.1	0.14	0.05	0.19	0.04	0.04	0.18	0.4	0.09	0.13	0.28	0.05	0.04	0.12	0.21	0.06	0.25	0.15	0.46
Apolemichthys_xanthopunctatus	0.18	0.27	0.4	0.01	0.02	0.57	0.09	0.11	0.09	0.09	0	0	0.3	0.08	0.06	0.06	0.2	0.15	0.01	0.03	0.06	0.03	0.27	0.01	0	0.03	0.35	0.05	0.02	0.29	0	0.02	0.02	0.07	0	0.1	0.19	0.48
Apolemichthys_xanthotis	0.17	0.27	0.41	0.01	0.02	0.56	0.09	0.11	0.08	0.09	0	0	0.29	0.07	0.06	0.06	0.2	0.15	0.01	0.04	0.06	0.03	0.27	0.01	0	0.03	0.36	0.05	0.02	0.29	0	0.02	0.02	0.07	0	0.1	0.19	0.48
Apolemichthys_xanthurus	0.23	0.29	0.29	0.05	0.06	0.5	0.23	0.09	0.1	0.07	0.04	0.05	0.36	0.18	0.2	0.18	0.28	0.24	0.07	0.09	0.14	0.05	0.19	0.05	0.05	0.17	0.39	0.1	0.13	0.27	0.05	0.06	0.11	0.21	0.06	0.23	0.15	0.46
Aporops_bilinearis	0.77	0.14	0.03	0.01	0	0.11	0.02	0	0.04	0	0	0	0.9	0.04	0.01	0.03	0.13	0.04	0	0	0.04	0	0.03	0	0	0.03	0.49	0.02	0	0.03	0	0	0	0.02	0	0.25	0.02	0.26
Aprion_virescens	0.72	0.28	0.21	0	0.02	0.14	0.35	0.14	0.45	0.12	0.1	0.01	0.88	0	0.27	0.08	0.34	0	0.03	0.07	0.11	0.01	0.17	0	0	0.04	0.22	0.01	0.02	0.17	0	0.12	0.02	0.26	0.02	0.51	0.18	0.25
Aprognathodon_platyventris	0.37	0.14	0.06	0	0	0.11	0.07	0	0.06	0.01	0	0	0.61	0.05	0.1	0.08	0.1	0.06	0.01	0.01	0.05	0.02	0.03	0	0	0.05	0.14	0.01	0.04	0.04	0	0	0	0.14	0	0.24	0.03	0.12
Apsilus_dentatus	0.65	0.39	0.18	0.05	0.07	0.28	0.36	0.09	0.36	0.1	0.02	0.03	0.84	0.07	0.34	0.1	0.37	0.09	0.1	0.18	0.04	0.03	0.14	0.03	0.04	0.17	0.47	0.04	0.12	0.17	0.02	0.03	0.07	0.32	0.07	0.57	0.17	0.37
Apsilus_fuscus	0.66	0.38	0.18	0.05	0.08	0.28	0.36	0.09	0.36	0.1	0.02	0.04	0.84	0.07	0.34	0.1	0.37	0.09	0.11	0.18	0.04	0.03	0.14	0.03	0.04	0.17	0.46	0.04	0.12	0.17	0.02	0.03	0.07	0.32	0.07	0.57	0.17	0.37
Apterichtus_australis	0.58	0.28	0.06	0.01	0	0.16	0.08	0.01	0.05	0	0	0	0.83	0.04	0.07	0.05	0.13	0.06	0	0.01	0.05	0.02	0.03	0	0.01	0.05	0.24	0.01	0.04	0.04	0	0	0	0.07	0	0.24	0.03	0.24
Apterichtus_equatorialis	0.64	0.6	0.06	0	0	0.21	0.05	0.01	0.04	0	0	0	0.78	0.07	0.04	0.17	0.23	0.07	0	0.01	0.1	0.01	0.03	0	0	0.04	0.48	0.02	0.04	0.05	0	0.02	0	0.09	0	0.35	0.03	0.37
Apterichtus_flavicaudus	0.62	0.29	0.06	0.01	0.01	0.16	0.1	0	0.09	0	0	0.01	0.79	0.06	0.11	0.12	0.21	0.08	0.01	0.01	0.08	0.02	0.03	0	0	0.04	0.26	0.01	0.04	0.07	0	0	0	0.09	0	0.23	0.03	0.22
Apterichtus_keramanus	0.43	0.15	0.06	0	0.01	0.13	0.08	0	0.06	0.01	0	0	0.72	0.05	0.1	0.08	0.12	0.06	0.01	0.01	0.05	0.02	0.03	0	0	0.05	0.17	0.01	0.04	0.04	0	0	0	0.1	0	0.25	0.03	0.13
Apterichtus_klazingai	0.48	0.17	0.05	0	0.01	0.15	0.07	0	0.07	0.01	0	0	0.77	0.04	0.07	0.06	0.14	0.06	0.01	0.01	0.05	0.03	0.03	0	0	0.04	0.25	0.01	0.03	0.04	0	0	0.01	0.09	0	0.23	0.03	0.25
Archamia_bleekeri	0.47	0.71	0.04	0.01	0.01	0.16	0.05	0	0.04	0.01	0	0.01	0.88	0.03	0.02	0.11	0.29	0.15	0.01	0	0.05	0.04	0.01	0	0	0.04	0.85	0.02	0.03	0.01	0.01	0.02	0.01	0.06	0	0.34	0.01	0.71
Archosargus_pourtalesii	0.35	0.81	0.03	0.01	0.01	0.7	0.57	0	0.04	0	0	0.01	0.94	0.05	0.23	0.09	0.84	0.07	0	0.05	0.04	0.01	0.02	0	0	0.14	0.67	0	0.1	0.01	0	0	0.01	0.12	0	0.14	0.02	0.68
Archosargus_probatocephalus	0.35	0.69	0.01	0.01	0	0.59	0.6	0	0.07	0	0	0.01	0.96	0.04	0.31	0.07	0.79	0.05	0	0.05	0.02	0.01	0.01	0	0	0.14	0.53	0	0.1	0.01	0	0	0.01	0.12	0	0.15	0.01	0.51
Archosargus_rhomboidalis	0.36	0.93	0.03	0.01	0.01	0.82	0.56	0	0.04	0	0	0.01	0.97	0.05	0.23	0.1	0.91	0.07	0	0.05	0.05	0.01	0.02	0	0	0.14	0.84	0	0.1	0.01	0	0	0.01	0.13	0	0.14	0.02	0.86
Arcygobius_baliurus	0.14	0.41	0.05	0.04	0	0.74	0.2	0	0.02	0.01	0	0	0.47	0.33	0.04	0.26	0.46	0.29	0	0	0.12	0.16	0.04	0.01	0	0.02	0.77	0	0.09	0.06	0	0.17	0	0.06	0	0.05	0.01	0.91
Arenigobius_leftwichi	0.46	0.99	0.08	0.13	0.01	0.91	0.7	0.02	0.05	0.05	0.02	0.02	0.99	0.29	0.08	0.73	0.96	0.7	0.01	0.04	0.38	0.62	0.22	0.12	0.01	0.08	1.07	0.02	0.12	0.23	0.01	0.58	0.01	0.25	0.01	0.07	0.04	1.05
Argyrops_filamentosus	0.29	0.51	0.06	0.01	0.01	0.39	0.48	0.01	0.07	0	0	0.02	0.82	0.11	0.42	0.15	0.57	0.12	0.01	0.07	0.1	0.01	0.03	0	0	0.21	0.24	0.01	0.15	0.08	0	0.01	0.02	0.18	0.01	0.17	0.03	0.23
Argyrops_megalommatus	0.29	0.52	0.06	0.01	0.01	0.41	0.48	0.01	0.07	0	0	0.02	0.82	0.11	0.43	0.15	0.56	0.12	0.01	0.06	0.11	0.01	0.05	0	0.02	0.21	0.25	0.01	0.15	0.09	0	0.01	0.02	0.2	0.01	0.17	0.03	0.24
Argyrops_spinifer	0.3	0.51	0.06	0	0.01	0.41	0.48	0.01	0.07	0	0	0.02	0.82	0.11	0.43	0.15	0.56	0.12	0.01	0.06	0.1	0.01	0.05	0	0.01	0.21	0.25	0.01	0.15	0.08	0	0.01	0.02	0.19	0.01	0.17	0.03	0.24
Argyrosomus_hololepidotus	0.7	0.43	0.07	0.01	0.01	0.34	0.32	0.01	0.13	0.03	0.01	0.01	0.91	0.01	0.17	0.05	0.44	0.05	0.02	0.11	0.04	0	0.05	0.03	0.02	0.1	0.5	0.01	0.04	0.06	0.02	0.03	0.02	0.03	0.03	0.32	0.05	0.49
Argyrosomus_japonicus	0.7	0.43	0.07	0.01	0.01	0.34	0.32	0.01	0.13	0.03	0.01	0.01	0.91	0.01	0.17	0.05	0.44	0.05	0.02	0.11	0.04	0	0.05	0.03	0.02	0.1	0.5	0.01	0.04	0.06	0.02	0.03	0.02	0.03	0.03	0.32	0.05	0.49
Argyrosomus_regius	0.7	0.43	0.07	0.01	0.01	0.34	0.32	0.01	0.13	0.03	0.01	0.01	0.91	0.01	0.17	0.05	0.43	0.05	0.02	0.11	0.04	0	0.05	0.03	0.02	0.09	0.5	0.01	0.04	0.06	0.02	0.03	0.02	0.03	0.03	0.32	0.05	0.48
Argyrozona_argyrozona	0.32	0.46	0.05	0.01	0.01	0.52	0.53	0.02	0.08	0	0.02	0.02	0.85	0.09	0.51	0.13	0.64	0.09	0.01	0.22	0.1	0.02	0.04	0.01	0.02	0.25	0.21	0.01	0.13	0.08	0.01	0.03	0.02	0.2	0.01	0.17	0.04	0.24
Ariosoma_anale	0.57	0.36	0.04	0.01	0	0.11	0.04	0.01	0.07	0	0	0	0.76	0.04	0.04	0.12	0.2	0.04	0	0	0.08	0.01	0.02	0	0	0.02	0.2	0.01	0.02	0.03	0	0	0	0.06	0	0.14	0.03	0.3
Ariosoma_fasciatum	0.41	0.14	0.06	0	0.01	0.12	0.08	0	0.06	0.01	0	0	0.7	0.05	0.11	0.08	0.11	0.06	0.01	0.01	0.05	0.02	0.03	0	0	0.05	0.14	0.01	0.04	0.04	0	0	0	0.11	0	0.25	0.03	0.12
Ariosoma_gilberti	0.47	0.4	0.06	0	0	0.21	0.06	0	0.06	0.01	0	0.01	0.67	0.06	0.05	0.15	0.32	0.08	0	0.01	0.11	0.02	0.04	0	0	0.04	0.39	0.01	0.03	0.04	0	0.02	0	0.08	0.01	0.17	0.02	0.48
Ariosoma_scheelei	0.5	0.4	0.07	0.01	0.01	0.25	0.09	0	0.05	0.01	0.01	0.01	0.67	0.09	0.07	0.16	0.22	0.12	0.01	0.01	0.1	0.04	0.05	0.01	0.01	0.06	0.37	0.02	0.06	0.08	0.01	0.02	0	0.11	0.01	0.19	0.03	0.44
Arnoglossus_macrolophus	0.64	0.14	0	0.01	0	0.11	0.05	0	0.06	0	0.01	0.01	0.79	0.02	0.01	0.09	0.15	0.03	0	0	0.02	0.01	0	0.01	0	0.01	0.29	0	0.01	0	0.01	0.01	0	0	0	0.09	0	0.31
Arnoglossus_tenuis	0.7	0.1	0.01	0	0	0.1	0.05	0	0.02	0	0	0	0.82	0.01	0.02	0.06	0.13	0	0	0	0	0	0	0	0	0	0.23	0	0.01	0	0	0	0	0	0	0.07	0	0.25
Arothron_caeruleopunctatus	0.37	0.56	0.36	0.04	0.22	0.61	0.58	0.07	0.09	0.05	0.06	0.03	0.88	0.23	0.58	0.43	0.65	0.2	0.06	0.06	0.39	0.09	0.36	0.03	0.02	0.41	0.59	0.04	0.14	0.44	0.01	0.06	0.02	0.17	0.01	0.16	0.44	0.54
Arothron_carduus	0.07	0.17	0.6	0.01	0.02	0.26	0.79	0.01	0.01	0.1	0	0.01	0.55	0.1	0.19	0.27	0.48	0.06	0.01	0.02	0.15	0.02	0.06	0.01	0	0.17	0.31	0.01	0.03	0.19	0	0.01	0	0.04	0	0.03	0.41	0.21
Arothron_diadematus	0.13	0.51	0.7	0.03	0.02	0.76	0.87	0.04	0.02	0.27	0.02	0.02	0.89	0.32	0.23	0.65	0.86	0.1	0.02	0.03	0.37	0.04	0.1	0.01	0.01	0.36	0.93	0.03	0.06	0.41	0.01	0.04	0.01	0.08	0.01	0.04	0.46	0.81
Arothron_firmamentum	0.25	0.88	0.42	0.04	0.48	0.88	0.93	0.07	0.06	0.06	0.07	0.03	0.96	0.2	0.73	0.72	0.83	0.19	0.07	0.04	0.65	0.09	0.68	0.04	0.02	0.68	0.98	0.05	0.11	0.75	0.02	0.06	0.02	0.17	0.02	0.11	0.76	0.93
Arothron_hispidus	0.27	0.91	0.41	0.04	0.5	0.92	0.95	0.06	0.06	0.06	0.06	0.03	0.98	0.2	0.78	0.72	0.84	0.19	0.08	0.05	0.66	0.09	0.72	0.04	0.02	0.71	0.95	0.05	0.12	0.78	0.01	0.05	0.02	0.17	0.02	0.13	0.79	0.9
Arothron_immaculatus	0.12	0.6	0.5	0.02	0.01	0.7	0.82	0.03	0.02	0.12	0.01	0.01	0.93	0.37	0.2	0.55	0.88	0.08	0.01	0.02	0.16	0.02	0.07	0	0.01	0.19	0.92	0.02	0.05	0.2	0	0.02	0.01	0.05	0	0.03	0.45	0.76
Arothron_inconditus	0.07	0.23	0.64	0.02	0.03	0.42	0.82	0.02	0.02	0.22	0.02	0	0.72	0.21	0.23	0.46	0.62	0.08	0.01	0.02	0.3	0.04	0.08	0	0	0.32	0.52	0.01	0.05	0.35	0	0.02	0	0.06	0	0.04	0.41	0.38
Arothron_manilensis	0.08	0.44	0.53	0	0.01	0.52	0.8	0.01	0	0.11	0	0	0.87	0.23	0.18	0.42	0.83	0.07	0	0	0.16	0.01	0.06	0	0	0.19	0.84	0	0.03	0.18	0	0	0	0.04	0	0.02	0.34	0.58
Arothron_mappa	0.1	0.27	0.35	0	0.03	0.32	0.75	0.01	0.02	0.03	0.01	0	0.76	0.09	0.4	0.19	0.68	0.04	0	0.01	0.08	0.01	0.04	0	0	0.1	0.35	0.01	0.03	0.11	0	0	0	0.03	0	0.03	0.27	0.23
Arothron_meleagris	0.07	0.12	0.63	0.01	0.02	0.21	0.78	0.01	0.01	0.09	0	0	0.45	0.08	0.19	0.24	0.39	0.06	0.01	0.01	0.15	0.02	0.06	0	0	0.16	0.23	0	0.03	0.2	0	0.01	0	0.04	0	0.03	0.45	0.15
Arothron_nigropunctatus	0.11	0.41	0.74	0.03	0.04	0.72	0.88	0.05	0.03	0.33	0.04	0.02	0.87	0.25	0.27	0.66	0.84	0.12	0.02	0.03	0.46	0.06	0.12	0.02	0.02	0.47	0.91	0.03	0.08	0.51	0.01	0.05	0.02	0.1	0.01	0.05	0.43	0.75
Arothron_reticularis	0.33	0.64	0.4	0.04	0.22	0.67	0.59	0.07	0.06	0.06	0.06	0.03	0.86	0.27	0.54	0.5	0.65	0.24	0.06	0.05	0.41	0.09	0.39	0.03	0.02	0.45	0.67	0.04	0.16	0.47	0.01	0.06	0.02	0.2	0.01	0.16	0.46	0.62
Arothron_stellatus	0.13	0.13	0.3	0	0.01	0.21	0.73	0.01	0.05	0.04	0	0	0.77	0.04	0.44	0.14	0.67	0.02	0	0.01	0.06	0.01	0.03	0	0	0.09	0.19	0	0.02	0.11	0	0	0	0.01	0	0.03	0.22	0.09
Aruma_histrio	0.28	0.92	0.06	0.09	0.01	0.74	0.42	0.02	0.05	0.04	0.02	0.03	0.88	0.23	0.05	0.43	0.81	0.4	0.01	0.04	0.27	0.5	0.12	0.07	0.01	0.08	0.99	0.03	0.13	0.18	0.01	0.41	0.02	0.23	0.01	0.08	0.04	0.96
Aspidontus_dussumieri	0.17	0.48	0.12	0	0	0.76	0.09	0	0.03	0.03	0	0	0.21	0.37	0.08	0.4	0.49	0.26	0	0	0.35	0.25	0.19	0	0	0.21	0.52	0.06	0.04	0.13	0	0.05	0	0.12	0	0.08	0.07	0.62
Aspidontus_taeniatus	0.17	0.48	0.12	0.01	0	0.76	0.09	0	0.03	0.03	0	0	0.21	0.37	0.08	0.4	0.49	0.27	0	0	0.35	0.25	0.2	0	0	0.21	0.52	0.06	0.04	0.13	0	0.05	0	0.12	0	0.08	0.07	0.62
Assessor_flavissimus	0.45	0.43	0.01	0.02	0	0.24	0.03	0	0.01	0.01	0	0.01	0.71	0.06	0.02	0.13	0.27	0.14	0	0	0.07	0.11	0.03	0	0	0.02	0.59	0.03	0.03	0.05	0	0.05	0	0.04	0	0.05	0	0.77
Assessor_macneilli	0.45	0.43	0.01	0.02	0	0.24	0.03	0	0.01	0.01	0	0.01	0.71	0.06	0.02	0.13	0.27	0.14	0	0	0.07	0.11	0.03	0	0	0.02	0.59	0.03	0.03	0.05	0	0.05	0	0.04	0	0.05	0	0.77
Assessor_randalli	0.45	0.43	0.01	0.02	0	0.24	0.03	0	0.01	0.01	0	0.01	0.71	0.06	0.02	0.13	0.27	0.14	0	0	0.07	0.11	0.03	0	0	0.02	0.59	0.03	0.03	0.05	0	0.05	0	0.04	0	0.05	0	0.77
Assiculoides_desmonotus	0.32	0.69	0.08	0.03	0	0.35	0.08	0	0.03	0.03	0	0.01	0.78	0.12	0.06	0.26	0.44	0.27	0.01	0	0.12	0.22	0.09	0.01	0	0.07	0.85	0.04	0.14	0.07	0	0.05	0	0.09	0	0.09	0.02	0.89
Assiculus_punctatus	0.59	0.74	0.09	0.04	0.01	0.71	0.09	0.01	0.04	0.02	0.02	0.02	0.81	0.11	0.08	0.17	0.64	0.13	0.02	0.02	0.1	0.07	0.07	0.01	0.02	0.08	0.85	0.05	0.06	0.1	0.02	0.04	0.02	0.1	0.02	0.13	0.03	0.87
Asterorhombus_filifer	0.72	0.06	0	0	0	0.09	0.03	0	0.05	0	0	0	0.78	0.01	0.01	0.07	0.12	0.02	0	0	0.02	0.01	0	0	0	0.01	0.15	0	0.01	0	0	0	0	0	0	0.1	0	0.19
Asterorhombus_intermedius	0.72	0.06	0	0	0	0.08	0.03	0	0.05	0	0	0.01	0.78	0.01	0.01	0.07	0.12	0.02	0	0	0.02	0.01	0	0	0	0.01	0.15	0	0.01	0	0	0	0	0	0	0.1	0	0.19
Asterropteryx_bipunctata	0.21	0.86	0.09	0.15	0	0.77	0.25	0.01	0.01	0.03	0	0	0.83	0.13	0.09	0.33	0.72	0.29	0.01	0.03	0.21	0.31	0.12	0.03	0	0.07	0.92	0.01	0.04	0.14	0	0.19	0	0.3	0.01	0.06	0.05	0.93
Asterropteryx_semipunctata	0.22	1.06	0.19	0.24	0.03	0.9	0.46	0.03	0.08	0.07	0.03	0.03	0.98	0.74	0.17	0.88	0.95	0.87	0.05	0.06	0.76	0.72	0.72	0.07	0.03	0.16	1.08	0.04	0.24	0.7	0.03	0.64	0.03	0.75	0.03	0.14	0.12	1.07
Asterropteryx_spinosa	0.23	1.04	0.15	0.52	0.05	0.97	0.88	0.05	0.07	0.09	0.06	0.07	1.05	0.85	0.18	0.99	1.03	1.03	0.07	0.07	0.86	0.6	0.71	0.09	0.05	0.21	1.11	0.08	0.63	0.77	0.05	0.71	0.07	0.75	0.05	0.18	0.11	1.11
Astrapogon_alutus	0.14	0.79	0.05	0.01	0	0.13	0	0	0.06	0	0	0	0.7	0.01	0	0.11	0.31	0.15	0	0	0.04	0.09	0	0	0	0	0.91	0.01	0.03	0.02	0	0.02	0	0.04	0	0.2	0	0.93
Astrapogon_puncticulatus	0.2	0.76	0.06	0	0	0.13	0	0	0.06	0	0	0	0.7	0.01	0	0.11	0.31	0.13	0	0	0.05	0.06	0	0	0	0.01	0.89	0.01	0.04	0.01	0	0	0	0.03	0	0.21	0	0.93
Astrapogon_stellatus	0.2	0.76	0.06	0	0	0.13	0	0	0.06	0	0	0	0.7	0.01	0	0.1	0.31	0.13	0	0	0.05	0.06	0	0	0	0.01	0.89	0.01	0.04	0.01	0	0	0	0.03	0	0.21	0	0.93
Atherinomorus_duodecimalis	0.62	0.14	0.03	0.05	0.01	0.22	0.04	0	0.04	0.26	0.02	0.03	0.28	0.08	0.01	0.49	0.21	0.07	0.01	0.03	0.05	0.04	0.02	0.01	0.01	0	0.23	0.06	0.03	0.02	0.01	0.03	0.02	0.02	0.01	0.12	0.01	0.68
Atherinomorus_endrachtensis	0.64	0.2	0.04	0.02	0	0.25	0.04	0	0.05	0.11	0.01	0.01	0.28	0.08	0	0.51	0.38	0.06	0	0.02	0.04	0.04	0.03	0	0.01	0	0.27	0.03	0.02	0.04	0.01	0.01	0.01	0.02	0.01	0.14	0.01	0.7
Atherinomorus_insularum	0.34	0.24	0.01	0.27	0.02	0.17	0.03	0.01	0.07	0.05	0.01	0.04	0.69	0.06	0.02	0.37	0.19	0.08	0.02	0.02	0.06	0.05	0.03	0.02	0.01	0.01	0.6	0.05	0.05	0.07	0.01	0.03	0.01	0.04	0.01	0.12	0.02	0.78
Atherinomorus_lacunosus	0.64	0.2	0.04	0.02	0	0.27	0.05	0	0.07	0.1	0.01	0.02	0.29	0.08	0.01	0.49	0.38	0.05	0	0.02	0.05	0.04	0.02	0.01	0	0	0.27	0.03	0.02	0.04	0.01	0.01	0.01	0.01	0.01	0.15	0.01	0.67
Atherinomorus_stipes	0.62	0.14	0.03	0.05	0.01	0.21	0.04	0	0.04	0.26	0.02	0.03	0.28	0.08	0.01	0.49	0.2	0.07	0.01	0.03	0.05	0.04	0.02	0.01	0.01	0	0.23	0.06	0.03	0.02	0.01	0.03	0.02	0.02	0.01	0.12	0.01	0.68
Atherion_elymus	0.54	0.27	0.03	0.03	0	0.27	0.03	0	0.05	0.11	0.01	0.02	0.25	0.08	0.01	0.52	0.34	0.1	0	0.03	0.04	0.1	0.03	0	0.01	0	0.29	0.04	0.01	0.06	0.01	0.04	0.01	0.03	0.01	0.12	0.01	0.69
Atractoscion_nobilis	0.58	0.41	0.14	0.07	0.04	0.34	0.2	0.1	0.15	0.12	0.1	0.05	0.83	0.04	0.15	0.15	0.39	0.1	0.05	0.08	0.16	0.1	0.12	0.04	0.04	0.09	0.41	0.04	0.12	0.15	0.04	0.13	0.06	0.08	0.04	0.19	0.1	0.39
Atropus_atropos	0.75	0.11	0.02	0	0	0.12	0.04	0	0.25	0	0	0	0.8	0.03	0.02	0.12	0.14	0.04	0	0.03	0.04	0.03	0	0	0	0.02	0.28	0.01	0.02	0.01	0	0	0	0.02	0	0.43	0	0.32
Atrosalarias_fuscus	0.12	0.69	0.15	0.44	0.02	0.96	0.12	0.02	0.05	0.05	0.02	0.03	0.25	0.92	0.08	0.95	0.92	0.82	0.02	0.03	0.89	0.78	0.71	0.03	0.02	0.07	0.96	0.18	0.06	0.85	0.02	0.06	0.02	0.1	0.02	0.08	0.08	0.99
Atrosalarias_holomelas	0.13	0.75	0.15	0.48	0.02	0.97	0.13	0.03	0.06	0.06	0.02	0.03	0.24	0.92	0.08	0.94	0.93	0.82	0.02	0.03	0.9	0.8	0.76	0.03	0.02	0.07	0.98	0.17	0.07	0.86	0.02	0.06	0.02	0.1	0.02	0.08	0.08	0.98
Atrosalarias_hosokawai	0.05	0.79	0.14	0.49	0.02	0.98	0.1	0.03	0.05	0.07	0.02	0.03	0.21	0.91	0.07	0.94	0.88	0.84	0.02	0.04	0.9	0.85	0.76	0.03	0.02	0.06	1	0.18	0.06	0.88	0.02	0.08	0.02	0.12	0.02	0.06	0.08	0.98
Atule_mate	0.71	0.08	0	0	0	0.09	0	0	0.05	0	0	0	0.48	0.02	0.01	0.06	0.09	0.02	0	0	0.02	0	0	0	0	0.02	0.49	0.02	0.01	0	0.01	0	0	0.01	0	0.14	0	0.26
Atypichthys_latus	0.52	0.4	0.04	0.01	0	0.27	0.13	0	0.08	0.03	0	0.01	0.8	0.03	0.06	0.09	0.26	0.04	0	0.02	0.05	0	0.04	0	0	0.11	0.56	0	0.04	0.06	0	0	0.02	0.07	0	0.15	0.01	0.5
Atypichthys_strigatus	0.51	0.4	0.03	0.01	0	0.27	0.13	0	0.08	0.03	0	0.01	0.8	0.03	0.05	0.09	0.26	0.05	0	0.02	0.07	0	0.04	0	0	0.11	0.56	0	0.03	0.06	0	0	0.02	0.07	0	0.14	0.01	0.51
Aulacocephalus_temminckii	0.44	0.16	0	0	0	0.09	0.05	0	0.02	0	0	0	0.84	0	0.02	0.01	0.09	0.05	0.03	0	0.02	0	0	0	0	0.06	0.19	0	0.04	0.01	0	0	0	0.02	0	0.24	0	0.07
Aulopareia_atripinnatus	0.12	0.5	0.13	0.06	0.02	0.59	0.33	0.01	0.03	0.04	0.01	0.01	0.41	0.42	0.12	0.35	0.36	0.48	0.01	0.03	0.31	0.26	0.24	0.02	0.01	0.22	0.51	0.02	0.14	0.24	0.01	0.16	0.02	0.31	0.01	0.08	0.05	0.81
Aulopareia_janetae	0.18	0.5	0.13	0.05	0.02	0.58	0.33	0.01	0.03	0.04	0.01	0.02	0.4	0.42	0.12	0.35	0.35	0.47	0.02	0.03	0.3	0.25	0.24	0.02	0.01	0.23	0.49	0.03	0.14	0.23	0.01	0.15	0.02	0.28	0.01	0.09	0.06	0.81
Austrolabrus_maculatus	0.22	0.91	0.2	0.08	0.05	0.87	0.72	0.06	0.08	0.6	0.06	0.05	0.93	0.13	0.75	0.74	0.94	0.31	0.06	0.08	0.21	0.51	0.1	0.06	0.05	0.61	0.96	0.08	0.65	0.17	0.05	0.61	0.49	0.67	0.05	0.16	0.14	0.95
Austrolethops_wardi	0.23	0.96	0.07	0.03	0.02	0.76	0.35	0.02	0.04	0.04	0.02	0.04	0.88	0.17	0.08	0.47	0.8	0.4	0.02	0.03	0.26	0.36	0.12	0	0.02	0.08	1.01	0.03	0.05	0.12	0.01	0.24	0.02	0.18	0.02	0.09	0.04	1
Azurina_eupalama	0.09	0.13	0.05	0.03	0	0.28	0.15	0	0	0.05	0	0.04	0.19	0.1	0.03	0.22	0.08	0.36	0	0	0.07	0.28	0.11	0.04	0	0.03	0.35	0.03	0.02	0.06	0	0.04	0	0.04	0	0	0.33	0.74
Azurina_hirundo	0.1	0.13	0.05	0.02	0.02	0.3	0.16	0.01	0.01	0.05	0.01	0.05	0.2	0.11	0.03	0.22	0.08	0.37	0.02	0.01	0.07	0.29	0.11	0.04	0.02	0.03	0.37	0.04	0.02	0.06	0.02	0.04	0.02	0.04	0.02	0	0.34	0.74
Balistapus_undulatus	0.92	0.92	0.94	0.45	0.16	0.99	0.85	0.76	0.14	0.7	0.84	0.13	0.98	0.27	0.87	0.95	1	0.46	0.12	0.16	0.92	0.76	0.77	0.63	0.12	0.86	1.01	0.2	0.73	0.86	0.12	0.69	0.13	0.82	0.12	0.23	0.84	0.71
Balistes_capriscus	0.7	0.81	0.66	0.09	0.49	0.82	0.75	0.18	0.05	0.15	0.1	0.03	0.96	0.1	0.57	0.23	0.85	0.15	0.03	0.09	0.23	0.07	0.16	0.07	0.02	0.7	0.75	0.07	0.54	0.25	0.02	0.05	0.03	0.62	0.02	0.56	0.64	0.4
Balistes_polylepis	0.69	0.79	0.63	0.09	0.48	0.81	0.73	0.18	0.05	0.14	0.1	0.03	0.93	0.09	0.57	0.22	0.83	0.14	0.04	0.09	0.22	0.06	0.15	0.07	0.02	0.67	0.73	0.07	0.52	0.25	0.02	0.05	0.03	0.6	0.02	0.55	0.62	0.39
Balistes_punctatus	0.17	0.23	0.19	0.04	0.04	0.44	0.52	0.05	0.01	0.04	0.04	0	0.65	0.05	0.55	0.12	0.32	0.09	0.01	0.02	0.07	0.05	0.06	0.01	0.01	0.14	0.43	0.01	0.07	0.12	0.01	0.03	0	0.1	0	0.06	0.14	0.36
Balistes_vetula	0.71	0.81	0.67	0.09	0.49	0.82	0.76	0.18	0.05	0.15	0.1	0.03	0.96	0.11	0.57	0.24	0.86	0.15	0.04	0.09	0.23	0.07	0.16	0.07	0.02	0.7	0.75	0.07	0.55	0.26	0.02	0.05	0.03	0.63	0.02	0.57	0.65	0.4
Balistes_willughbeii	0.77	0.72	0.82	0.51	0.14	0.91	0.54	0.46	0.08	0.36	0.73	0.08	0.9	0.21	0.54	0.88	0.92	0.55	0.09	0.1	0.79	0.64	0.49	0.3	0.08	0.53	1.03	0.2	0.41	0.55	0.08	0.35	0.08	0.43	0.07	0.14	0.52	0.84
Balistoides_conspicillum	0.84	0.49	0.77	0.49	0.07	0.84	0.38	0.27	0.06	0.27	0.67	0.03	0.89	0.11	0.4	0.77	0.84	0.52	0.05	0.05	0.69	0.63	0.32	0.23	0.03	0.3	0.89	0.11	0.34	0.34	0.03	0.24	0.04	0.29	0.02	0.11	0.29	0.65
Balistoides_viridescens	0.58	0.36	0.47	0.38	0.06	0.56	0.31	0.15	0.05	0.12	0.4	0.02	0.78	0.06	0.36	0.47	0.6	0.31	0.06	0.03	0.4	0.35	0.12	0.11	0.03	0.18	0.67	0.04	0.21	0.17	0.03	0.12	0.04	0.18	0.02	0.09	0.17	0.46
Barbulifer_mexicanus	0.28	0.93	0.06	0.09	0.01	0.73	0.43	0.02	0.05	0.04	0.02	0.03	0.89	0.22	0.04	0.43	0.82	0.4	0.01	0.04	0.27	0.52	0.11	0.07	0.01	0.09	0.98	0.03	0.12	0.17	0.01	0.41	0.02	0.23	0.01	0.07	0.04	0.95
Barbulifer_pantherinus	0.28	0.93	0.06	0.09	0.01	0.73	0.43	0.02	0.05	0.04	0.02	0.03	0.89	0.22	0.04	0.43	0.82	0.4	0.01	0.04	0.27	0.52	0.11	0.07	0.01	0.09	0.98	0.03	0.12	0.17	0.01	0.41	0.02	0.23	0.01	0.07	0.04	0.95
Bascanichthys_fijiensis	0.6	0.42	0.03	0.01	0	0.1	0.01	0.02	0.06	0	0	0	0.77	0.04	0.02	0.06	0.12	0.07	0	0	0.05	0.01	0	0	0.01	0.01	0.34	0	0.03	0.01	0	0.01	0	0.06	0	0.27	0.02	0.27
Bascanichthys_filaria	0.61	0.42	0.02	0.01	0	0.1	0.01	0.02	0.05	0	0	0	0.77	0.04	0.01	0.06	0.12	0.07	0	0	0.05	0.01	0	0	0.01	0.01	0.34	0	0.03	0	0	0.01	0	0.06	0	0.27	0.02	0.27
Bascanichthys_kirkii	0.61	0.42	0.03	0.01	0	0.09	0.02	0.02	0.06	0.01	0	0	0.78	0.04	0.02	0.06	0.12	0.07	0.01	0.01	0.05	0.01	0	0	0.01	0.01	0.35	0	0.03	0.01	0	0.01	0	0.07	0	0.28	0.02	0.27
Bascanichthys_longipinnis	0.6	0.42	0.02	0.01	0	0.1	0.01	0.02	0.05	0	0	0	0.78	0.03	0.01	0.06	0.12	0.07	0	0	0.05	0.01	0	0	0.01	0.01	0.33	0	0.03	0	0	0.01	0	0.06	0	0.27	0.02	0.27
Bascanichthys_myersi	0.61	0.42	0.03	0.01	0	0.09	0.02	0.02	0.06	0.01	0	0	0.78	0.04	0.02	0.06	0.12	0.07	0.01	0.01	0.05	0.01	0	0	0.01	0.01	0.35	0	0.03	0.01	0	0.01	0	0.07	0	0.28	0.02	0.27
Bascanichthys_pusillus	0.6	0.42	0.02	0.01	0	0.1	0.01	0.02	0.06	0.01	0	0	0.78	0.04	0.02	0.06	0.12	0.07	0.01	0.01	0.06	0.01	0	0	0.01	0.01	0.35	0	0.03	0.01	0	0.01	0	0.07	0	0.27	0.02	0.27
Bascanichthys_scuticaris	0.61	0.42	0.03	0.01	0	0.09	0.02	0.02	0.06	0	0	0	0.78	0.04	0.02	0.06	0.12	0.07	0.01	0	0.05	0.01	0	0	0.01	0.01	0.34	0	0.02	0.01	0	0.01	0	0.07	0	0.28	0.02	0.26
Bathygobius_aeolosoma	0.39	0.61	0.07	0.02	0.01	0.71	0.13	0	0.02	0	0	0.01	0.61	0.13	0.03	0.15	0.35	0.2	0	0.01	0.06	0.31	0.04	0.01	0.01	0.05	0.43	0	0.02	0.05	0.01	0.09	0	0.08	0.01	0.02	0.03	0.56
Bathygobius_andrei	0.26	0.45	0.11	0.02	0.02	0.64	0.32	0	0.01	0.01	0	0.02	0.39	0.19	0.06	0.31	0.34	0.43	0	0.01	0.17	0.17	0.06	0.02	0.02	0.09	0.4	0.01	0.04	0.06	0.02	0.08	0.01	0.08	0.02	0.05	0.02	0.74
Bathygobius_burtoni	0.22	0.48	0.1	0.01	0.02	0.66	0.26	0.01	0.01	0.01	0.01	0.02	0.41	0.19	0.07	0.27	0.33	0.37	0.01	0.01	0.14	0.17	0.07	0.01	0.02	0.08	0.41	0.01	0.03	0.08	0.02	0.08	0.01	0.1	0.02	0.05	0.01	0.7
Bathygobius_casamancus	0.15	0.46	0.1	0.04	0.02	0.66	0.3	0	0.01	0.01	0	0.02	0.36	0.19	0.06	0.31	0.3	0.45	0	0	0.16	0.21	0.06	0.01	0.02	0.08	0.41	0.01	0.03	0.08	0.02	0.11	0	0.11	0.02	0.03	0.01	0.75
Bathygobius_coalitus	0.48	0.6	0.08	0.01	0.02	0.68	0.14	0	0.02	0.01	0	0.01	0.63	0.13	0.03	0.14	0.37	0.18	0.01	0	0.06	0.28	0.04	0.01	0.01	0.06	0.42	0	0.02	0.04	0.01	0.06	0	0.04	0.02	0.05	0.03	0.56
Bathygobius_cocosensis	0.42	0.58	0.06	0.03	0	0.71	0.22	0	0.03	0	0	0	0.64	0.19	0.02	0.2	0.5	0.27	0	0	0.12	0.28	0.07	0.02	0	0.04	0.51	0	0.1	0.09	0	0.16	0	0.07	0	0.07	0.03	0.64
Bathygobius_cotticeps	0.5	0.59	0.08	0.01	0.02	0.69	0.14	0	0.02	0.01	0	0.01	0.62	0.13	0.03	0.15	0.37	0.18	0.01	0.01	0.06	0.29	0.04	0.01	0.01	0.06	0.41	0	0.02	0.04	0.01	0.06	0	0.04	0.02	0.04	0.04	0.55
Bathygobius_curacao	0.16	0.48	0.09	0.02	0.02	0.68	0.27	0.01	0.01	0.01	0.01	0.02	0.41	0.18	0.06	0.28	0.33	0.39	0.01	0.01	0.13	0.2	0.06	0.01	0.02	0.07	0.42	0.01	0.02	0.09	0.02	0.11	0.01	0.12	0.02	0.04	0.01	0.7
Bathygobius_cyclopterus	0.16	0.47	0.09	0.02	0.02	0.68	0.27	0.01	0.01	0.01	0.01	0.02	0.4	0.18	0.06	0.28	0.33	0.39	0.01	0.01	0.13	0.2	0.06	0.01	0.02	0.07	0.42	0.01	0.02	0.09	0.02	0.11	0.01	0.12	0.02	0.04	0.01	0.7
Bathygobius_fuscus	0.5	0.6	0.08	0.01	0.02	0.69	0.13	0	0.02	0	0	0.01	0.62	0.12	0.03	0.14	0.36	0.18	0.01	0.01	0.06	0.29	0.04	0.01	0.01	0.05	0.4	0	0.02	0.04	0.01	0.06	0	0.04	0.02	0.04	0.03	0.55
Bathygobius_karachiensis	0.39	0.61	0.07	0.02	0.01	0.71	0.13	0	0.02	0	0	0.01	0.61	0.13	0.03	0.15	0.34	0.2	0	0.01	0.06	0.31	0.04	0.01	0.01	0.05	0.43	0	0.02	0.05	0.01	0.09	0	0.08	0.01	0.02	0.03	0.56
Bathygobius_krefftii	0.26	0.45	0.11	0.02	0.02	0.64	0.32	0	0.01	0.01	0	0.02	0.39	0.19	0.06	0.31	0.34	0.43	0	0.01	0.17	0.18	0.05	0.02	0.02	0.09	0.4	0.01	0.04	0.06	0.02	0.08	0.01	0.08	0.02	0.05	0.02	0.74
Bathygobius_laddi	0.39	0.61	0.07	0.02	0.01	0.71	0.13	0	0.02	0	0	0.01	0.61	0.13	0.03	0.15	0.34	0.2	0	0.01	0.06	0.32	0.04	0.01	0.01	0.05	0.43	0	0.02	0.05	0.01	0.09	0	0.08	0.01	0.02	0.03	0.56
Bathygobius_lineatus	0.15	0.47	0.1	0.03	0.02	0.66	0.3	0	0	0.01	0	0.02	0.37	0.19	0.06	0.3	0.3	0.45	0	0	0.16	0.21	0.06	0.01	0.02	0.08	0.42	0.01	0.03	0.07	0.02	0.11	0	0.11	0.02	0.03	0.01	0.74
Bathygobius_meggitti	0.15	0.48	0.1	0.04	0.02	0.66	0.31	0	0.01	0.01	0	0.02	0.37	0.19	0.06	0.31	0.31	0.46	0	0	0.16	0.21	0.06	0.01	0.02	0.08	0.42	0.01	0.03	0.08	0.02	0.11	0	0.11	0.02	0.03	0.01	0.75
Bathygobius_mystacium	0.31	0.5	0.08	0	0.02	0.62	0.14	0	0.02	0.01	0	0.02	0.47	0.17	0.04	0.16	0.34	0.24	0	0	0.07	0.17	0.03	0.01	0.01	0.07	0.4	0.01	0.02	0.03	0.02	0.05	0	0.05	0.02	0.06	0.02	0.65
Bathygobius_niger	0.15	0.46	0.1	0.04	0.02	0.66	0.3	0	0.01	0.01	0	0.02	0.36	0.19	0.06	0.31	0.3	0.45	0	0	0.16	0.21	0.06	0.01	0.02	0.08	0.41	0.01	0.03	0.08	0.02	0.11	0	0.11	0.02	0.03	0.01	0.75
Bathygobius_panayensis	0.15	0.47	0.1	0.03	0.02	0.66	0.3	0	0.01	0.01	0	0.02	0.37	0.19	0.06	0.3	0.3	0.45	0	0	0.16	0.21	0.06	0.01	0.02	0.08	0.42	0.01	0.03	0.08	0.02	0.11	0	0.11	0.02	0.03	0.01	0.74
Bathygobius_petrophilus	0.2	0.53	0.07	0.01	0.02	0.64	0.13	0	0.01	0.01	0	0.01	0.45	0.17	0.04	0.16	0.31	0.26	0	0	0.06	0.2	0.03	0.01	0.01	0.06	0.42	0.01	0.01	0.05	0.02	0.08	0	0.08	0.02	0.04	0.01	0.66
Bathygobius_ramosus	0.27	0.46	0.1	0.01	0.02	0.66	0.28	0.01	0.02	0.01	0.01	0.02	0.44	0.18	0.07	0.29	0.36	0.36	0.01	0.01	0.13	0.17	0.06	0.01	0.02	0.08	0.4	0.01	0.04	0.08	0.02	0.07	0.01	0.09	0.02	0.06	0.02	0.7
Bathygobius_soporator	0.25	0.46	0.1	0.02	0.02	0.64	0.32	0	0.01	0.01	0	0.02	0.4	0.18	0.06	0.31	0.33	0.43	0	0.01	0.16	0.17	0.05	0.01	0.02	0.08	0.4	0.01	0.04	0.06	0.02	0.08	0.01	0.08	0.02	0.04	0.02	0.73
Bathystethus_cultratus	0.74	0.32	0	0	0	0.14	0.05	0	0.25	0	0	0	0.76	0	0.02	0.03	0.21	0.01	0	0	0.01	0	0	0	0	0.02	0.34	0	0.02	0.01	0	0	0	0.01	0	0.13	0	0.06
Belonepterygion_fasciolatum	0.45	0.45	0.01	0.03	0	0.24	0.03	0	0.02	0.01	0	0.01	0.71	0.06	0.02	0.13	0.27	0.14	0	0	0.07	0.12	0.03	0	0	0.02	0.6	0.03	0.04	0.05	0	0.05	0	0.05	0	0.05	0	0.76
Belonoperca_chabanaudi	0.63	0.25	0.08	0.01	0	0.16	0.08	0.01	0.08	0.02	0.01	0.01	0.71	0.03	0.05	0.06	0.25	0.05	0.01	0.02	0.06	0.02	0.07	0.01	0	0.05	0.4	0.01	0.02	0.04	0	0	0.02	0.05	0.01	0.43	0.03	0.32
Bhanotia_nuda	0.29	0.35	0.02	0.02	0	0.23	0.18	0	0.06	0.01	0	0.01	0.65	0.05	0.14	0.14	0.36	0.13	0.01	0.09	0.06	0.14	0.02	0	0	0.07	0.61	0	0.03	0	0	0.03	0	0.08	0	0.08	0	0.6
Bhanotia_pauciradiata	0.29	0.35	0.02	0.02	0	0.23	0.18	0	0.06	0.01	0	0.01	0.65	0.05	0.14	0.14	0.36	0.13	0.01	0.09	0.06	0.14	0.02	0	0	0.07	0.61	0	0.03	0	0	0.03	0	0.08	0	0.08	0	0.6
Blenniella_bilitonensis	0.2	0.5	0.16	0.15	0	0.79	0.18	0.05	0	0.05	0	0	0.35	0.47	0.05	0.61	0.58	0.3	0	0	0.46	0.42	0.35	0.01	0	0.05	0.82	0.2	0.06	0.41	0	0.06	0	0.08	0	0.03	0.08	0.78
Blenniella_caudolineata	0.07	0.32	0.08	0.02	0.01	0.79	0.04	0.01	0.01	0.04	0	0	0.08	0.48	0.04	0.38	0.19	0.16	0	0.01	0.31	0.16	0.09	0	0.01	0.07	0.27	0.03	0.02	0.16	0.01	0.02	0.01	0.04	0	0.02	0.03	0.49
Blenniella_chrysospilos	0.08	0.2	0.07	0	0	0.79	0.02	0	0.01	0.02	0	0	0.05	0.59	0.02	0.54	0.22	0.09	0	0	0.16	0.04	0.04	0	0	0.05	0.09	0.09	0.01	0.06	0	0	0	0.03	0	0.02	0	0.29
Blenniella_cyanostigma	0.05	0.21	0.07	0	0	0.79	0.01	0	0	0.02	0	0	0.03	0.59	0.02	0.53	0.19	0.09	0	0	0.17	0.05	0.05	0	0	0.04	0.1	0.09	0.01	0.07	0	0.01	0	0.03	0	0	0	0.3
Blenniella_gibbifrons	0.11	0.3	0.06	0.08	0.01	0.87	0.05	0.01	0.02	0.05	0.01	0.03	0.12	0.59	0.03	0.62	0.5	0.14	0.01	0.01	0.26	0.1	0.07	0.02	0.01	0.05	0.25	0.31	0.03	0.12	0.01	0.02	0.01	0.04	0.01	0.05	0.02	0.62
Blenniella_interrupta	0	0.24	0.06	0.03	0	0.84	0.03	0	0.01	0.08	0	0.01	0.02	0.6	0.01	0.59	0.19	0.18	0	0	0.55	0.2	0.16	0	0	0.04	0.25	0.11	0.02	0.37	0	0.01	0	0.05	0	0.02	0.02	0.32
Blenniella_leopardus	0.04	0.49	0.11	0.02	0	0.79	0.08	0	0.02	0.04	0	0	0.16	0.41	0.08	0.39	0.4	0.25	0	0	0.31	0.25	0.23	0	0	0.22	0.49	0.06	0.03	0.15	0	0.03	0	0.1	0	0.06	0.07	0.57
Blenniella_paula	0.11	0.3	0.06	0.08	0.01	0.87	0.05	0.01	0.02	0.05	0.01	0.03	0.12	0.6	0.03	0.63	0.52	0.14	0.01	0.01	0.26	0.1	0.07	0.02	0.01	0.05	0.25	0.32	0.03	0.12	0.01	0.02	0.01	0.04	0.01	0.05	0.02	0.64
Blenniella_periophthalmus	0.17	0.45	0.08	0.01	0	0.94	0.11	0	0.02	0.02	0.01	0.01	0.19	0.31	0.07	0.69	0.74	0.53	0	0	0.6	0.53	0.14	0.01	0.01	0.15	0.81	0.03	0.04	0.1	0	0.03	0	0.1	0	0.06	0.04	0.86
Blennius_normani	0.2	0.75	0.22	0.15	0.02	0.87	0.16	0.04	0.04	0.08	0.02	0.04	0.34	0.76	0.08	0.85	0.53	0.62	0.02	0.03	0.72	0.36	0.67	0.04	0.02	0.11	0.91	0.43	0.11	0.71	0.02	0.07	0.01	0.15	0.02	0.06	0.13	0.91
Blennodesmus_scapularis	0.64	0.64	0.08	0.05	0	0.41	0.05	0.03	0.03	0.05	0.01	0.02	0.72	0.11	0.01	0.28	0.37	0.32	0.02	0	0.14	0.2	0.19	0.05	0	0.04	0.75	0.07	0.05	0.12	0.02	0.05	0	0.09	0.03	0.11	0.04	0.85
Bodianus_anthioides	0.36	0.5	0.09	0.01	0.01	0.27	0.34	0.03	0.14	0.08	0.01	0.01	0.72	0.07	0.17	0.12	0.5	0.08	0.01	0	0.09	0.04	0.01	0.01	0.01	0.14	0.59	0.01	0.2	0.05	0.02	0.03	0.18	0.21	0.01	0.15	0.01	0.67
Bodianus_axillaris	0.45	0.52	0.07	0.02	0.01	0.33	0.21	0.01	0.12	0.02	0.02	0.02	0.74	0.09	0.12	0.16	0.45	0.09	0.02	0.04	0.09	0.04	0.04	0.02	0.01	0.08	0.61	0.02	0.14	0.09	0.02	0.07	0.1	0.14	0.02	0.17	0.02	0.61
Bodianus_bilunulatus	0.65	0.31	0.06	0.01	0.01	0.14	0.62	0	0.1	0.02	0	0	0.85	0.06	0.43	0.08	0.7	0.05	0.02	0.02	0.05	0	0.03	0.01	0	0.12	0.38	0	0.19	0.07	0	0.01	0.11	0.17	0	0.14	0.02	0.3
Bodianus_bimaculatus	0.13	0.23	0.03	0.02	0	0.11	0.12	0.01	0	0	0.01	0.01	0.37	0.02	0.09	0.07	0.23	0.05	0	0	0.04	0.06	0	0	0.01	0	0.31	0.01	0.02	0	0.01	0.03	0	0.01	0.01	0	0	0.63
Bodianus_busellatus	0.48	0.45	0.07	0.02	0.01	0.35	0.23	0.01	0.08	0.02	0.01	0.01	0.75	0.06	0.16	0.11	0.49	0.06	0.01	0.02	0.06	0.05	0.01	0.02	0.01	0.1	0.49	0.02	0.12	0.06	0.01	0.05	0.05	0.08	0.01	0.18	0.02	0.45
Bodianus_diana	0.44	0.59	0.06	0.02	0.01	0.33	0.35	0.01	0.17	0.08	0.01	0.01	0.81	0.09	0.2	0.17	0.58	0.1	0.02	0.03	0.1	0.05	0.04	0.02	0.01	0.15	0.7	0.02	0.23	0.1	0.01	0.06	0.21	0.24	0.02	0.2	0.02	0.64
Bodianus_dictynna	0.49	0.86	0.2	0.01	0.01	0.73	0.44	0.02	0.04	0.05	0.02	0.02	0.87	0.13	0.32	0.59	0.85	0.39	0.01	0.02	0.27	0.05	0.1	0.01	0.01	0.21	0.89	0.03	0.28	0.26	0.01	0.08	0.02	0.3	0.01	0.22	0.11	0.88
Bodianus_diplotaenia	0.37	0.72	0.1	0.03	0.02	0.23	0.7	0.01	0.12	0.09	0.02	0.01	0.89	0.09	0.52	0.24	0.89	0.16	0.02	0.06	0.17	0.04	0.01	0.01	0	0.44	0.75	0.01	0.55	0.14	0.01	0.03	0.13	0.25	0.03	0.57	0.04	0.44
Bodianus_eclancheri	0.43	0.51	0.15	0.02	0.01	0.24	0.63	0.02	0.36	0.06	0.02	0.01	0.83	0.16	0.29	0.16	0.8	0.04	0.02	0.03	0.13	0.04	0.03	0	0.01	0.11	0.61	0.01	0.43	0.05	0.01	0.03	0.41	0.4	0.02	0.14	0.02	0.45
Bodianus_frenchii	0.43	0.53	0.15	0.02	0.02	0.25	0.61	0.01	0.36	0.06	0.01	0.01	0.81	0.16	0.28	0.18	0.76	0.05	0.02	0.03	0.15	0.04	0.02	0.01	0.01	0.12	0.6	0.01	0.44	0.04	0.01	0.03	0.43	0.41	0.01	0.15	0.02	0.46
Bodianus_insularis	0.52	0.36	0.04	0	0	0.29	0.07	0	0.03	0	0	0.01	0.82	0.03	0.15	0.12	0.36	0.1	0.01	0	0.03	0.03	0.02	0	0	0.03	0.49	0.01	0.04	0.01	0	0.04	0	0.03	0	0.08	0.01	0.5
Bodianus_izuensis	0.63	0.89	0.21	0.03	0.02	0.78	0.49	0.02	0.05	0.11	0.02	0.02	0.91	0.12	0.35	0.44	0.91	0.31	0.02	0.04	0.23	0.08	0.11	0.01	0.02	0.23	0.86	0.03	0.25	0.35	0.02	0.14	0.03	0.26	0.02	0.2	0.09	0.85
Bodianus_leucosticticus	0.53	0.81	0.19	0.04	0.01	0.58	0.6	0.02	0.06	0.12	0.02	0.02	0.86	0.12	0.57	0.57	0.81	0.36	0.02	0.1	0.28	0.1	0.1	0.02	0.01	0.44	0.75	0.02	0.44	0.21	0.01	0.22	0.04	0.42	0.02	0.34	0.13	0.7
Bodianus_loxozonus	0.42	0.59	0.15	0.02	0.02	0.26	0.68	0.01	0.39	0.07	0.01	0.01	0.85	0.16	0.3	0.17	0.85	0.06	0.02	0.04	0.15	0.03	0.04	0.01	0.01	0.13	0.67	0.01	0.49	0.06	0.01	0.03	0.45	0.46	0.01	0.16	0.03	0.49
Bodianus_macrognathos	0.24	0.81	0.31	0.04	0.02	0.76	0.46	0.02	0.03	0.54	0.11	0.01	0.94	0.14	0.34	0.82	0.78	0.69	0.01	0.47	0.64	0.03	0.03	0.01	0.01	0.23	0.77	0.09	0.69	0.65	0.01	0.12	0.04	0.72	0.03	0.26	0.17	0.71
Bodianus_macrourus	0.29	0.45	0.06	0.07	0.03	0.28	0.55	0.03	0.11	0.46	0.03	0.03	0.76	0.05	0.49	0.16	0.73	0.04	0.06	0.05	0.11	0.05	0.02	0.02	0.02	0.19	0.78	0.05	0.19	0.03	0.03	0.07	0.43	0.21	0.05	0.16	0.03	0.56
Bodianus_masudai	0.38	0.95	0.25	0.06	0.03	0.6	0.61	0.04	0.06	0.19	0.08	0.03	1.07	0.15	0.4	0.52	1	0.51	0.01	0.13	0.3	0.08	0.11	0.05	0.01	0.31	0.96	0.03	0.45	0.38	0.03	0.15	0.09	0.33	0.02	0.42	0.11	0.85
Bodianus_mesothorax	0.43	0.48	0.1	0.01	0.01	0.3	0.17	0.03	0.1	0.01	0.02	0.02	0.65	0.08	0.07	0.15	0.36	0.08	0.01	0	0.09	0.04	0.02	0.01	0.01	0.06	0.49	0.02	0.11	0.05	0.02	0.05	0.08	0.11	0.02	0.14	0.02	0.6
Bodianus_neilli	0.23	0.5	0.12	0.04	0.02	0.4	0.22	0.04	0.05	0.05	0.03	0.02	0.82	0.04	0.17	0.14	0.53	0.06	0.01	0.05	0.06	0.08	0.03	0.01	0.02	0.04	0.65	0.02	0.17	0.12	0.01	0.15	0.04	0.13	0.02	0.2	0.04	0.71
Bodianus_neopercularis	0.2	0.93	0.12	0.04	0.01	0.77	0.83	0.02	0.01	0.49	0.02	0.01	0.94	0.09	0.68	0.88	0.91	0.78	0.01	0.05	0.61	0.08	0.08	0.01	0.01	0.2	0.97	0.03	0.7	0.59	0.01	0.18	0.02	0.34	0.02	0.22	0.12	0.92
Bodianus_opercularis	0.39	0.52	0.28	0.02	0.02	0.46	0.38	0.03	0.18	0.12	0.03	0.03	0.69	0.21	0.26	0.27	0.59	0.05	0.03	0.04	0.22	0.06	0.03	0.03	0.03	0.12	0.6	0.05	0.29	0.03	0.03	0.14	0.17	0.23	0.03	0.21	0.05	0.57
Bodianus_oxycephalus	0.41	0.61	0.08	0.05	0.02	0.37	0.42	0.02	0.17	0.17	0.03	0.03	0.8	0.1	0.27	0.21	0.7	0.09	0.02	0.06	0.13	0.07	0.06	0.03	0.02	0.19	0.74	0.03	0.25	0.13	0.02	0.1	0.26	0.24	0.03	0.23	0.04	0.66
Bodianus_paraleucosticticus	0.26	0.4	0.15	0.01	0.01	0.38	0.17	0.03	0.09	0.02	0.01	0.01	0.53	0.08	0.09	0.15	0.37	0.05	0.01	0	0.08	0.04	0	0	0.01	0	0.49	0.02	0.09	0.01	0.02	0.04	0.07	0.05	0.01	0.06	0	0.6
Bodianus_perditio	0.69	0.24	0.05	0.02	0.01	0.12	0.61	0	0.12	0.02	0	0	0.85	0.04	0.46	0.06	0.68	0.04	0.02	0.03	0.03	0	0.03	0.01	0	0.1	0.31	0	0.14	0.07	0	0.01	0.1	0.12	0.01	0.14	0.02	0.25
Bodianus_prognathus	0.4	0.84	0.27	0.17	0	0.78	0.63	0	0.04	0.26	0.05	0	0.81	0.15	0.6	0.85	0.91	0.63	0	0.13	0.56	0.21	0.09	0	0	0.38	0.83	0.02	0.54	0.35	0	0.38	0.04	0.46	0.07	0.37	0.13	0.85
Bodianus_pulchellus	0.3	0.79	0.1	0.03	0.02	0.26	0.7	0.01	0.13	0.1	0.03	0.02	0.84	0.1	0.51	0.29	0.87	0.19	0.03	0.06	0.21	0.05	0.03	0.01	0.01	0.46	0.84	0.02	0.59	0.16	0.02	0.04	0.15	0.27	0.04	0.58	0.04	0.61
Bodianus_rubrisos	0.38	0.96	0.25	0.05	0.03	0.6	0.61	0.04	0.05	0.19	0.08	0.04	1.06	0.14	0.4	0.51	1	0.49	0.01	0.12	0.28	0.07	0.1	0.05	0.02	0.32	0.97	0.03	0.44	0.37	0.03	0.14	0.09	0.32	0.02	0.41	0.12	0.84
Bodianus_rufus	0.33	0.77	0.09	0.03	0.02	0.23	0.7	0.01	0.12	0.09	0.02	0.01	0.89	0.09	0.52	0.25	0.9	0.16	0.02	0.06	0.17	0.04	0.01	0.01	0	0.45	0.8	0.01	0.56	0.14	0.01	0.02	0.13	0.25	0.03	0.57	0.04	0.46
Bodianus_sanguineus	0.15	0.52	0.37	0.03	0.01	0.47	0.27	0.02	0.02	0.16	0.02	0.02	0.59	0.06	0.52	0.31	0.77	0.19	0.01	0.03	0.14	0.09	0.06	0.02	0.02	0.14	0.61	0.04	0.19	0.13	0.02	0.12	0.06	0.19	0.02	0.08	0.07	0.6
Bodianus_scrofa	0.41	0.36	0.07	0	0.01	0.2	0.31	0.03	0.12	0.08	0	0	0.67	0.05	0.19	0.08	0.47	0.05	0.01	0	0.07	0.03	0	0	0	0.14	0.41	0	0.17	0.05	0.01	0.01	0.15	0.16	0.01	0.16	0.01	0.4
Bodianus_sepiacaudus	0.39	0.61	0.06	0.03	0.01	0.33	0.34	0.01	0.16	0.09	0.01	0.02	0.78	0.1	0.2	0.17	0.55	0.11	0.02	0.03	0.1	0.05	0.05	0.02	0.01	0.15	0.71	0.03	0.22	0.1	0.01	0.07	0.21	0.25	0.02	0.19	0.02	0.65
Bodianus_solatus	0.3	0.63	0.13	0.02	0.01	0.36	0.62	0.01	0.05	0.14	0.01	0.01	0.87	0.07	0.4	0.57	0.69	0.48	0	0.02	0.22	0.06	0.07	0	0	0.24	0.62	0.01	0.32	0.21	0	0.29	0.03	0.42	0.01	0.21	0.13	0.43
Bodianus_speciosus	0.59	0.45	0.09	0.02	0.02	0.19	0.65	0	0.2	0.04	0.01	0.01	0.86	0.08	0.39	0.11	0.75	0.06	0.03	0.04	0.07	0.02	0.05	0.02	0.01	0.15	0.5	0.01	0.31	0.1	0.01	0.03	0.24	0.29	0.01	0.16	0.04	0.42
Bodianus_tanyokidus	0.32	0.45	0.11	0	0.01	0.27	0.3	0.03	0.11	0.11	0.01	0.01	0.64	0.06	0.18	0.12	0.49	0.07	0.01	0	0.09	0.03	0	0.01	0.01	0.11	0.57	0.02	0.19	0.03	0.02	0.02	0.17	0.17	0.02	0.15	0.03	0.66
Bodianus_trilineatus	0.34	0.44	0.11	0	0.01	0.28	0.3	0.03	0.12	0.11	0.01	0.01	0.66	0.06	0.19	0.12	0.49	0.07	0.01	0	0.09	0.03	0	0.01	0.01	0.12	0.56	0.03	0.19	0.03	0.02	0.01	0.17	0.17	0.02	0.16	0.03	0.65
Bodianus_unimaculatus	0.45	0.5	0.08	0.05	0.02	0.29	0.43	0.02	0.17	0.17	0.02	0.02	0.82	0.09	0.28	0.18	0.68	0.08	0.02	0.06	0.12	0.06	0.05	0.02	0.01	0.18	0.6	0.03	0.24	0.13	0.02	0.09	0.25	0.23	0.02	0.24	0.03	0.44
Bodianus_vulpinus	0.15	0.2	0.4	0.02	0.01	0.21	0.2	0.02	0.02	0.11	0.01	0.01	0.46	0.04	0.55	0.16	0.59	0.1	0.01	0.01	0.09	0.05	0.04	0.02	0.01	0.11	0.25	0.03	0.13	0.09	0.01	0.05	0.05	0.12	0.02	0.08	0.08	0.18
Bolbometopon_muricatum	0.17	0.26	0.12	0.02	0	0.55	0.2	0	0.14	0.02	0	0	0.26	0.13	0.18	0.18	0.46	0.15	0	0.02	0.12	0.04	0.01	0	0	0.01	0.27	0.01	0.1	0.07	0	0.01	0.07	0.09	0	0.12	0.02	0.19
Bollmannia_boqueronensis	0.4	0.84	0.08	0.14	0.01	0.78	0.42	0.03	0.06	0.04	0.02	0.02	0.88	0.28	0.08	0.5	0.84	0.44	0.01	0.03	0.28	0.47	0.21	0.08	0.01	0.09	0.94	0.03	0.17	0.21	0.02	0.44	0.02	0.25	0.01	0.08	0.05	0.94
Bollmannia_chlamydes	0.39	0.83	0.08	0.13	0.01	0.78	0.41	0.03	0.05	0.03	0.02	0.02	0.87	0.28	0.08	0.49	0.84	0.44	0.01	0.04	0.28	0.46	0.2	0.08	0.01	0.08	0.93	0.02	0.17	0.21	0.02	0.44	0.02	0.24	0.01	0.08	0.05	0.94
Bollmannia_communis	0.4	0.83	0.08	0.13	0.01	0.78	0.41	0.03	0.05	0.03	0.02	0.02	0.88	0.28	0.08	0.49	0.84	0.44	0.01	0.04	0.28	0.46	0.2	0.08	0.01	0.08	0.93	0.02	0.17	0.21	0.02	0.44	0.02	0.24	0.01	0.08	0.05	0.94
Boops_boops	0.32	0.63	0.09	0	0	0.55	0.65	0.01	0.08	0.03	0.02	0	0.96	0.1	0.6	0.2	0.7	0.13	0.01	0.25	0.14	0.02	0.03	0	0.01	0.46	0.29	0.02	0.31	0.11	0	0.06	0.01	0.41	0.01	0.3	0.04	0.29
Boops_lineatus	0.33	0.7	0.1	0	0	0.61	0.64	0.01	0.08	0.03	0.02	0.01	0.95	0.13	0.58	0.25	0.73	0.18	0.01	0.25	0.17	0.04	0.05	0.01	0.01	0.47	0.43	0.02	0.31	0.13	0.01	0.07	0.01	0.43	0.01	0.29	0.04	0.49
Boopsoidea_inornata	0.23	0.4	0.05	0.02	0.01	0.75	0.67	0.02	0.05	0.02	0.02	0.02	0.92	0.07	0.65	0.14	0.76	0.08	0.01	0.46	0.08	0.02	0.03	0.01	0.01	0.24	0.18	0.02	0.12	0.06	0.01	0.04	0.03	0.2	0.02	0.21	0.04	0.18
Bothus_guibei	0.79	0.27	0.03	0.01	0	0.17	0.06	0	0.21	0.01	0	0.01	0.63	0.01	0.04	0.13	0.26	0.05	0	0	0.04	0.01	0.02	0.01	0	0.03	0.46	0	0.02	0.02	0	0.01	0	0.01	0	0.47	0	0.39
Bothus_leopardinus	0.79	0.2	0.03	0.01	0	0.16	0.05	0	0.23	0.01	0	0	0.62	0	0.05	0.14	0.18	0.05	0	0	0.03	0.01	0.02	0.01	0	0.03	0.39	0	0.02	0.02	0	0	0	0	0	0.5	0	0.32
Bothus_lunatus	0.85	0.16	0.02	0.01	0	0.13	0.07	0	0.24	0	0	0	0.67	0	0.05	0.12	0.14	0.04	0	0	0.03	0.01	0.01	0.01	0	0.02	0.37	0	0.01	0.02	0	0	0	0	0	0.52	0	0.2
Bothus_maculiferus	0.76	0.15	0.01	0	0	0.14	0.05	0	0.09	0.01	0	0.01	0.78	0.01	0.05	0.12	0.18	0.06	0	0	0.04	0.01	0.02	0.02	0	0.03	0.24	0	0.01	0.01	0	0.01	0	0	0	0.39	0.01	0.26
Bothus_mancus	0.89	0.17	0.02	0.01	0	0.14	0.07	0	0.21	0	0	0	0.74	0	0.05	0.12	0.16	0.04	0	0	0.03	0.01	0.01	0	0	0.02	0.46	0	0.01	0.02	0	0	0	0	0	0.52	0	0.21
Bothus_mellissi	0.76	0.14	0.01	0	0	0.14	0.06	0	0.08	0.01	0	0.01	0.78	0.01	0.04	0.11	0.19	0.06	0	0	0.03	0.01	0.02	0.02	0	0.03	0.24	0	0.02	0.01	0	0.01	0	0	0	0.34	0	0.26
Bothus_ocellatus	0.77	0.14	0.02	0	0	0.15	0.06	0	0.09	0.01	0	0.01	0.79	0.01	0.05	0.12	0.18	0.06	0	0	0.04	0.02	0.02	0.02	0	0.03	0.24	0	0.01	0.02	0	0.01	0	0	0	0.4	0.01	0.25
Bothus_pantherinus	0.94	0.55	0.03	0.01	0	0.28	0.06	0.02	0.12	0.01	0	0.01	0.9	0.01	0.05	0.09	0.53	0.04	0.01	0.01	0.03	0.01	0.03	0.02	0	0.02	0.69	0	0.01	0.02	0.02	0	0	0.02	0.02	0.3	0.01	0.61
Bothus_podas	0.86	0.23	0.01	0	0	0.18	0.07	0	0.09	0.01	0	0.01	0.9	0.01	0.05	0.1	0.24	0.04	0	0	0.03	0.01	0.01	0.01	0	0.03	0.35	0	0.02	0.01	0	0	0	0.01	0	0.36	0	0.26
Bothus_robinsi	0.76	0.14	0.01	0	0	0.14	0.06	0	0.08	0.01	0	0.01	0.78	0.01	0.04	0.11	0.19	0.06	0	0	0.03	0.01	0.02	0.02	0	0.03	0.24	0	0.02	0.01	0	0.01	0	0	0	0.34	0	0.25
Brachaluteres_jacksonianus	0.16	0.44	0.64	0.06	0.07	0.7	0.34	0.24	0.02	0.12	0.16	0.02	0.4	0.18	0.29	0.27	0.41	0.13	0.01	0.09	0.28	0.1	0.44	0.08	0.01	0.29	0.56	0.15	0.1	0.5	0.02	0.06	0.01	0.15	0.02	0.02	0.35	0.66
Brachaluteres_taylori	0.08	0.43	0.63	0.07	0.07	0.69	0.33	0.22	0.02	0.1	0.13	0.02	0.38	0.18	0.26	0.25	0.38	0.15	0.01	0.09	0.25	0.09	0.43	0.07	0.01	0.26	0.58	0.14	0.09	0.51	0.01	0.05	0.01	0.16	0.01	0	0.33	0.66
Brachaluteres_ulvarum	0.09	0.43	0.63	0.07	0.07	0.69	0.33	0.24	0.02	0.12	0.16	0.02	0.37	0.18	0.28	0.25	0.38	0.15	0.01	0.1	0.28	0.1	0.44	0.08	0.01	0.28	0.57	0.15	0.09	0.52	0.02	0.06	0.02	0.16	0.02	0	0.34	0.66
Brachysomophis_cirrocheilos	0.7	0.31	0.01	0	0	0.02	0.03	0.01	0.09	0	0	0	0.82	0.02	0.07	0.05	0.11	0.02	0	0	0.04	0	0	0	0	0	0.23	0.01	0.01	0.02	0	0.01	0	0.06	0	0.36	0.01	0.07
Brachysomophis_crocodilinus	0.48	0.12	0.04	0	0.01	0.09	0.08	0	0.08	0	0	0	0.75	0.03	0.12	0.05	0.12	0.04	0.01	0.01	0.04	0.02	0.02	0	0	0.03	0.12	0.01	0.02	0.04	0	0	0	0.08	0	0.26	0.02	0.08
Brachysomophis_henshawi	0.72	0.33	0.03	0	0	0.07	0.04	0.01	0.06	0	0	0	0.92	0.02	0.07	0.04	0.12	0.03	0	0	0.03	0	0.01	0	0	0.02	0.28	0.01	0.01	0.02	0	0.01	0	0.05	0	0.42	0.01	0.1
Brachysomophis_longipinnis	0.39	0.15	0.04	0	0	0.1	0.05	0	0.03	0	0	0	0.75	0.05	0.05	0.06	0.15	0.04	0	0	0.03	0.01	0.02	0	0	0.02	0.21	0	0.02	0.03	0	0	0	0.06	0	0.15	0.02	0.37
Brachysomophis_porphyreus	0.49	0.11	0.04	0	0.01	0.09	0.09	0	0.1	0	0	0	0.75	0.03	0.13	0.05	0.12	0.04	0.01	0.01	0.04	0.03	0.02	0	0	0.03	0.11	0.01	0.02	0.04	0	0	0	0.08	0	0.26	0.02	0.08
Brachysomophis_umbonis	0.36	0.29	0.05	0	0	0.2	0.05	0	0.06	0	0	0	0.61	0.06	0.04	0.12	0.24	0.08	0	0	0.08	0.02	0.04	0	0	0.03	0.35	0	0.03	0.03	0	0.02	0	0.11	0	0.14	0.02	0.47
Brotula_multibarbata	0.85	0.38	0	0	0	0.13	0.1	0	0.01	0.01	0	0	0.99	0	0.05	0.01	0.39	0	0	0	0	0	0	0	0	0	0.76	0	0.02	0.02	0	0.02	0	0	0	0.11	0	0.76
Bryaninops_amplus	0.1	0.46	0.1	0.02	0	0.62	0.26	0	0.02	0.01	0	0	0.35	0.29	0.07	0.24	0.31	0.33	0	0.01	0.14	0.2	0.09	0.01	0	0.18	0.45	0.01	0.04	0.1	0	0.12	0	0.16	0	0.06	0.03	0.79
Bryaninops_dianneae	0.3	0.77	0.1	0.06	0.02	0.65	0.3	0.02	0.02	0.03	0.02	0.03	0.65	0.25	0.05	0.4	0.6	0.45	0.02	0.03	0.14	0.34	0.09	0.01	0.01	0.1	0.76	0.02	0.09	0.13	0.01	0.21	0.02	0.17	0.01	0.14	0.03	0.86
Bryaninops_loki	0.16	0.61	0.1	0.04	0.02	0.68	0.3	0.01	0.04	0.03	0.01	0.02	0.56	0.26	0.1	0.29	0.48	0.35	0.02	0.02	0.21	0.26	0.1	0.03	0.02	0.15	0.63	0.02	0.06	0.12	0.02	0.17	0.03	0.16	0.02	0.07	0.04	0.84
Bryaninops_yongei	0.15	0.76	0.02	0.1	0.01	0.75	0.46	0.01	0.01	0.02	0	0.02	0.83	0.27	0.04	0.46	0.71	0.5	0.01	0.03	0.29	0.34	0.13	0.04	0.01	0.04	0.85	0.01	0.16	0.17	0	0.28	0	0.17	0	0.02	0.03	0.94
Bryx_randalli	0.34	0.47	0.08	0.01	0.01	0.27	0.13	0	0.04	0.02	0.01	0.01	0.72	0.11	0.06	0.17	0.48	0.17	0.01	0.01	0.13	0.08	0.06	0.04	0.01	0.07	0.76	0.01	0.07	0.07	0.01	0.02	0.01	0.1	0.01	0.15	0.03	0.78
Bryx_veleronis	0.24	0.49	0.06	0.02	0.01	0.27	0.11	0	0.04	0.02	0.01	0.01	0.69	0.11	0.06	0.17	0.44	0.2	0.01	0.01	0.13	0.09	0.06	0.04	0.01	0.06	0.77	0.02	0.06	0.08	0.01	0.04	0.01	0.12	0.01	0.13	0.03	0.78
Bulbonaricus_brauni	0.18	0.48	0.06	0.02	0.01	0.26	0.11	0.01	0.03	0.02	0.01	0.01	0.71	0.14	0.05	0.19	0.47	0.19	0.02	0.01	0.12	0.15	0.06	0.04	0.01	0.05	0.8	0.02	0.09	0.07	0.01	0.04	0.01	0.11	0.01	0.1	0.03	0.73
Bulbonaricus_brucei	0.18	0.48	0.06	0.02	0.01	0.26	0.11	0.01	0.03	0.02	0.01	0.01	0.71	0.14	0.05	0.19	0.47	0.19	0.02	0.01	0.12	0.15	0.06	0.04	0.01	0.05	0.8	0.02	0.09	0.07	0.01	0.04	0.01	0.11	0.01	0.1	0.03	0.73
Bulbonaricus_davaoensis	0.18	0.48	0.06	0.02	0.01	0.26	0.11	0.01	0.03	0.02	0.01	0.01	0.71	0.14	0.05	0.19	0.46	0.19	0.02	0.01	0.12	0.15	0.06	0.04	0.01	0.05	0.8	0.02	0.09	0.07	0.01	0.04	0.01	0.11	0.01	0.1	0.03	0.73
Cabillus_atripelvicus	0.31	0.92	0.08	0.31	0.03	0.86	0.66	0.04	0.04	0.07	0.04	0.05	1	0.47	0.08	0.67	0.96	0.72	0.04	0.05	0.5	0.55	0.37	0.09	0.02	0.07	1.02	0.05	0.38	0.45	0.02	0.56	0.03	0.46	0.03	0.11	0.04	1.03
Cabillus_lacertops	0.45	1	0.07	0.14	0.01	0.93	0.71	0.02	0.05	0.05	0.01	0.02	0.99	0.27	0.07	0.7	0.98	0.68	0.01	0.04	0.35	0.65	0.19	0.15	0.01	0.07	1.07	0.03	0.11	0.2	0.01	0.62	0.01	0.22	0.01	0.06	0.03	1.05
Caesioscorpis_theagenes	0.86	0.12	0.03	0	0	0.06	0.07	0	0.25	0	0	0	0.94	0.01	0.05	0.05	0.18	0.02	0.02	0.01	0.03	0.01	0	0	0	0.07	0.16	0.01	0.06	0.01	0	0.01	0	0.02	0	0.24	0.01	0.08
Caffrogobius_caffer	0.37	0.73	0.11	0.16	0.03	0.83	0.57	0.02	0.06	0.05	0.01	0.03	0.76	0.32	0.08	0.53	0.71	0.51	0.02	0.05	0.37	0.34	0.25	0.1	0.02	0.11	0.8	0.02	0.25	0.26	0.02	0.36	0.01	0.21	0.03	0.1	0.07	0.89
Caffrogobius_gilchristi	0.37	0.73	0.11	0.16	0.02	0.82	0.56	0.02	0.06	0.04	0.01	0.03	0.76	0.32	0.08	0.53	0.71	0.5	0.01	0.04	0.36	0.34	0.25	0.09	0.02	0.11	0.8	0.02	0.25	0.25	0.02	0.35	0.01	0.21	0.03	0.1	0.06	0.89
Caffrogobius_nudiceps	0.37	0.73	0.11	0.16	0.03	0.83	0.56	0.02	0.06	0.05	0.01	0.03	0.76	0.33	0.08	0.53	0.71	0.51	0.02	0.05	0.37	0.34	0.25	0.09	0.02	0.11	0.8	0.02	0.25	0.25	0.02	0.36	0.01	0.21	0.03	0.1	0.06	0.89
Calamus_arctifrons	0.25	0.51	0.07	0.03	0.01	0.81	0.67	0.02	0.05	0.03	0.02	0.02	0.9	0.09	0.64	0.19	0.79	0.13	0.01	0.46	0.12	0.03	0.05	0.02	0.01	0.28	0.32	0.02	0.13	0.09	0.02	0.06	0.02	0.25	0.02	0.23	0.04	0.38
Calamus_bajonado	0.25	0.58	0.04	0.01	0.01	0.35	0.54	0.01	0.06	0.03	0	0.01	0.84	0.06	0.47	0.09	0.64	0.07	0	0.05	0.06	0	0.02	0	0	0.16	0.19	0.01	0.13	0.04	0	0.03	0.02	0.14	0.01	0.16	0.01	0.17
Calamus_brachysomus	0.35	0.79	0.02	0.01	0.01	0.66	0.58	0	0.04	0	0	0.01	0.95	0.06	0.28	0.08	0.83	0.06	0	0.05	0.04	0	0.02	0	0	0.16	0.62	0	0.11	0.02	0	0	0.01	0.14	0	0.18	0.02	0.61
Calamus_calamus	0.28	0.67	0.1	0.02	0.02	0.33	0.66	0.03	0.09	0.03	0.03	0.02	0.94	0.11	0.6	0.15	0.69	0.14	0.02	0.12	0.14	0.05	0.05	0.02	0.02	0.55	0.26	0.03	0.45	0.12	0.02	0.04	0.02	0.5	0.02	0.19	0.05	0.26
Calamus_cervigoni	0.29	0.61	0.11	0.03	0.01	0.66	0.55	0.02	0.07	0.03	0.01	0.03	0.88	0.15	0.53	0.24	0.68	0.2	0.01	0.27	0.2	0.05	0.1	0.01	0.01	0.38	0.42	0.01	0.24	0.15	0.01	0.05	0.02	0.38	0.01	0.25	0.05	0.48
Calamus_leucosteus	0.33	0.55	0.02	0	0.01	0.52	0.49	0.01	0.07	0	0	0.01	0.9	0.09	0.34	0.11	0.62	0.1	0	0.05	0.08	0	0.02	0	0.01	0.18	0.41	0	0.13	0.04	0	0.01	0.02	0.16	0	0.16	0.01	0.37
Calamus_mu	0.34	0.71	0.04	0.01	0.01	0.67	0.49	0.02	0.07	0.01	0.01	0.03	0.88	0.1	0.31	0.15	0.77	0.15	0.01	0.07	0.12	0.02	0.05	0	0.01	0.16	0.64	0.02	0.11	0.05	0.01	0.03	0.03	0.16	0.03	0.16	0.01	0.65
Calamus_nodosus	0.35	0.79	0.02	0.01	0.01	0.67	0.58	0	0.04	0	0	0.01	0.95	0.06	0.28	0.08	0.83	0.06	0	0.05	0.04	0	0.02	0	0	0.15	0.63	0	0.11	0.02	0	0	0.01	0.14	0	0.18	0.02	0.61
Calamus_penna	0.35	0.79	0.02	0.01	0.01	0.67	0.55	0	0.04	0	0	0.01	0.95	0.05	0.24	0.07	0.81	0.06	0	0.05	0.04	0	0.02	0	0	0.15	0.63	0	0.1	0.01	0	0	0.01	0.12	0	0.17	0.02	0.62
Calamus_pennatula	0.26	0.78	0.1	0.05	0.02	0.86	0.83	0.03	0.09	0.06	0.03	0.03	0.95	0.09	0.8	0.19	0.9	0.11	0.02	0.57	0.11	0.05	0.06	0.02	0.02	0.63	0.23	0.02	0.21	0.1	0.02	0.08	0.04	0.55	0.02	0.59	0.06	0.25
Calamus_proridens	0.34	0.56	0.09	0	0.01	0.63	0.43	0	0.06	0	0	0.01	0.91	0.08	0.3	0.1	0.63	0.07	0.01	0.07	0.08	0.02	0.06	0	0.01	0.17	0.39	0	0.12	0.07	0	0.01	0.01	0.15	0	0.16	0.04	0.43
Calamus_taurinus	0.22	0.66	0.08	0.04	0.02	0.85	0.79	0.04	0.06	0.06	0.05	0.02	0.94	0.07	0.75	0.14	0.88	0.09	0.02	0.56	0.1	0.05	0.05	0.03	0.02	0.49	0.2	0.02	0.16	0.09	0.03	0.07	0.03	0.42	0.02	0.47	0.04	0.23
Callechelys_catostoma	0.21	0	0.03	0	0	0	0.05	0	0.04	0	0	0	0.38	0.02	0.11	0.03	0.01	0.02	0	0.01	0.02	0.02	0.01	0.01	0.01	0.01	0	0	0.01	0.02	0.01	0	0	0.2	0.01	0.17	0.01	0.04
Callechelys_cliffi	0.24	0.11	0.03	0	0	0.03	0.05	0	0.04	0.01	0	0	0.44	0.04	0.11	0.06	0.03	0.04	0	0.01	0.04	0.02	0.02	0	0	0.03	0.05	0.01	0.03	0.02	0	0	0	0.2	0	0.23	0.02	0.09
Callechelys_eristigma	0.31	0.08	0.03	0	0	0	0.06	0	0.07	0.01	0	0	0.48	0.02	0.13	0.04	0.03	0.02	0	0.01	0.02	0.02	0.01	0.01	0.01	0.01	0	0.02	0.02	0.02	0.01	0	0	0.18	0.01	0.25	0.01	0.04
Callechelys_galapagensis	0.25	0.1	0.04	0	0	0.02	0.05	0	0.05	0.01	0	0	0.44	0.04	0.12	0.06	0.02	0.03	0.01	0.01	0.04	0.02	0.02	0.01	0.01	0.03	0.04	0.02	0.03	0.02	0.01	0.01	0	0.21	0.01	0.25	0.02	0.07
Callechelys_marmorata	0.21	0	0.03	0	0	0	0.06	0	0.05	0	0	0	0.38	0.02	0.12	0.03	0.01	0.02	0	0.01	0.03	0.02	0.01	0.01	0.01	0.01	0	0	0.02	0.02	0.01	0	0	0.2	0.01	0.18	0.01	0.04
Callechelys_papulosa	0.19	0.04	0.03	0	0	0.01	0.05	0	0.03	0.01	0	0	0.36	0.04	0.09	0.05	0.02	0.03	0	0.01	0.04	0.02	0.02	0	0	0.03	0.04	0	0.03	0.02	0	0	0	0.21	0	0.17	0.02	0.07
Callechelys_randalli	0.24	0.11	0.03	0	0	0.03	0.05	0	0.04	0.01	0	0	0.44	0.04	0.11	0.06	0.02	0.03	0	0.01	0.04	0.02	0.02	0	0	0.03	0.05	0.01	0.03	0.02	0	0	0	0.2	0	0.23	0.02	0.09
Callogobius_amikami	0.27	0.77	0.09	0.1	0.02	0.69	0.47	0.03	0.06	0.08	0.03	0.03	0.73	0.33	0.09	0.47	0.68	0.5	0.02	0.06	0.32	0.47	0.22	0.11	0.02	0.12	0.87	0.04	0.19	0.26	0.02	0.43	0.03	0.32	0.02	0.05	0.06	0.96
Callogobius_bauchotae	0.39	0.99	0.07	0.18	0	0.93	0.67	0.01	0.04	0.04	0.01	0.01	0.97	0.32	0.08	0.68	0.96	0.68	0.02	0.03	0.38	0.61	0.23	0.13	0	0.11	1.05	0.02	0.17	0.26	0	0.59	0.02	0.29	0	0.06	0.03	1.04
Callogobius_bifasciatus	0.28	0.87	0.09	0.11	0.01	0.81	0.3	0.01	0.08	0.02	0.02	0.02	0.9	0.34	0.09	0.48	0.84	0.4	0.02	0.02	0.32	0.38	0.23	0.02	0.01	0.11	0.95	0.02	0.14	0.27	0.01	0.37	0.02	0.33	0.01	0.14	0.05	0.95
Callogobius_centrolepis	0.32	0.84	0.04	0.23	0.01	0.8	0.48	0.01	0.02	0.03	0	0.03	0.95	0.38	0.03	0.49	0.87	0.52	0.02	0.02	0.32	0.48	0.24	0.06	0	0.03	0.93	0.02	0.27	0.28	0	0.44	0.01	0.3	0	0.07	0.02	0.98
Callogobius_clitellus	0.22	1.01	0.05	0.11	0.01	0.9	0.58	0.03	0.04	0.06	0.01	0.02	0.97	0.15	0.04	0.36	0.94	0.33	0.02	0.05	0.23	0.62	0.09	0.32	0.01	0.06	1.03	0.03	0.1	0.12	0.01	0.6	0.02	0.17	0.01	0.03	0.05	1.03
Callogobius_crassus	0.26	0.67	0.13	0.1	0.01	0.59	0.26	0.01	0.02	0.03	0.01	0	0.7	0.29	0.13	0.33	0.68	0.37	0.03	0.02	0.27	0.17	0.16	0.03	0.01	0.1	0.81	0.02	0.2	0.24	0.01	0.18	0.03	0.28	0.01	0.16	0.05	0.87
Callogobius_depressus	0.31	0.43	0.14	0.07	0.02	0.42	0.2	0.02	0.04	0.05	0.02	0.01	0.69	0.33	0.14	0.28	0.55	0.35	0.01	0.02	0.31	0.14	0.14	0.02	0.01	0.15	0.67	0.03	0.26	0.28	0	0.07	0.01	0.2	0.01	0.13	0.08	0.81
Callogobius_flavobrunneus	0.26	0.68	0.13	0.15	0.02	0.64	0.37	0.01	0.03	0.02	0.01	0	0.71	0.29	0.14	0.42	0.7	0.46	0.03	0.03	0.31	0.16	0.18	0.02	0.01	0.12	0.81	0.02	0.24	0.25	0.01	0.18	0.02	0.29	0.01	0.15	0.05	0.9
Callogobius_hasseltii	0.15	0.4	0.14	0.09	0.01	0.35	0.25	0.01	0.06	0.04	0.01	0.01	0.87	0.56	0.09	0.29	0.74	0.63	0	0.02	0.55	0.2	0.13	0.05	0.01	0.08	0.88	0.03	0.54	0.55	0	0.15	0	0.24	0.01	0.12	0.07	0.96
Callogobius_hastatus	0.16	0.54	0.06	0.09	0	0.72	0.24	0	0.02	0.02	0	0	0.55	0.26	0.04	0.3	0.52	0.42	0.02	0.02	0.12	0.32	0.05	0.04	0	0.06	0.66	0	0.13	0.14	0	0.28	0.01	0.17	0	0.04	0.02	0.86
Callogobius_liolepis	0.3	0.77	0.1	0.06	0.02	0.65	0.3	0.02	0.02	0.02	0.02	0.03	0.65	0.25	0.05	0.39	0.6	0.44	0.03	0.03	0.14	0.34	0.09	0.01	0.02	0.1	0.75	0.02	0.09	0.12	0.01	0.2	0.02	0.17	0.01	0.14	0.02	0.86
Callogobius_maculipinnis	0.21	0.61	0.09	0.05	0.02	0.67	0.4	0.01	0.03	0.03	0.01	0.02	0.63	0.27	0.12	0.33	0.55	0.39	0.02	0.02	0.31	0.28	0.16	0.04	0.02	0.16	0.69	0.02	0.1	0.17	0.02	0.2	0.03	0.22	0.02	0.07	0.04	0.82
Callogobius_mucosus	0.32	0.6	0.13	0.12	0.03	0.68	0.29	0.02	0.07	0.04	0.02	0.03	0.63	0.31	0.11	0.35	0.57	0.36	0.02	0.03	0.33	0.23	0.22	0.03	0.03	0.15	0.66	0.04	0.17	0.2	0.03	0.17	0.02	0.23	0.03	0.12	0.05	0.78
Callogobius_okinawae	0.16	0.67	0.08	0.08	0	0.67	0.19	0	0.01	0.02	0	0	0.69	0.21	0.08	0.29	0.61	0.3	0.02	0.01	0.17	0.23	0.07	0.03	0	0.06	0.81	0.01	0.09	0.12	0	0.2	0.02	0.19	0	0.09	0.04	0.87
Callogobius_plumatus	0.25	0.72	0.13	0.08	0.01	0.63	0.33	0.01	0.02	0.02	0.01	0	0.74	0.29	0.1	0.35	0.71	0.39	0.02	0.02	0.21	0.28	0.13	0.07	0	0.11	0.88	0.01	0.17	0.19	0	0.25	0.02	0.25	0	0.12	0.03	0.94
Callogobius_producta	0.24	0.67	0.09	0.09	0.02	0.73	0.51	0.01	0.04	0.04	0	0.02	0.68	0.27	0.14	0.44	0.59	0.48	0.03	0.03	0.34	0.33	0.19	0.07	0.02	0.15	0.7	0.02	0.11	0.18	0.02	0.25	0.02	0.23	0.02	0.06	0.07	0.86
Callogobius_sclateri	0.31	0.76	0.07	0.27	0	0.84	0.41	0	0.02	0.03	0	0	0.88	0.43	0.03	0.46	0.87	0.51	0.01	0.03	0.36	0.45	0.31	0.07	0	0.04	0.92	0	0.34	0.38	0	0.48	0	0.4	0	0.08	0.02	0.96
Callogobius_snelliusi	0.27	0.55	0.16	0.08	0.01	0.57	0.35	0.02	0.06	0.06	0.02	0.02	0.67	0.36	0.13	0.34	0.55	0.46	0.01	0.02	0.26	0.31	0.15	0.03	0.01	0.16	0.71	0.02	0.23	0.25	0	0.17	0	0.17	0.01	0.15	0.09	0.81
Calloplesiops_altivelis	0.57	0.37	0.03	0.01	0	0.23	0.06	0	0.02	0	0	0.01	0.75	0.05	0.03	0.07	0.3	0.07	0	0	0.04	0.04	0.03	0	0	0.03	0.55	0.01	0.04	0.04	0	0.02	0.01	0.03	0	0.08	0.01	0.73
Calloplesiops_argus	0.57	0.38	0.03	0.01	0	0.23	0.06	0	0.02	0	0	0.01	0.75	0.05	0.03	0.08	0.31	0.08	0	0	0.04	0.04	0.03	0	0	0.03	0.56	0.01	0.04	0.03	0	0.02	0.01	0.03	0	0.08	0.01	0.74
Calotomus_carolinus	0.09	0.2	0.11	0	0	0.66	0.02	0	0.02	0.03	0	0	0.17	0.04	0.09	0.06	0.52	0.04	0	0	0.02	0	0	0	0	0	0.2	0.01	0.02	0.05	0	0	0	0.03	0	0.07	0.01	0.36
Calotomus_japonicus	0.09	0.21	0.1	0	0	0.69	0.02	0	0.02	0.04	0	0	0.15	0.04	0.09	0.07	0.52	0.05	0	0	0.03	0.01	0	0	0	0	0.21	0.02	0.03	0.05	0	0	0.01	0.03	0	0.07	0.03	0.37
Calotomus_spinidens	0.15	0.25	0.09	0	0	0.73	0	0	0.01	0.02	0	0	0.21	0.04	0.07	0.08	0.56	0.05	0	0	0.03	0.01	0	0	0	0	0.29	0.02	0.04	0.05	0	0	0.01	0.03	0	0.06	0.02	0.53
Calotomus_viridescens	0.13	0.25	0.09	0	0	0.7	0	0	0	0.02	0	0	0.2	0.04	0.05	0.09	0.54	0.06	0	0	0.03	0.01	0	0	0	0	0.29	0.02	0.03	0.05	0	0	0.01	0.03	0	0.05	0.01	0.53
Calotomus_zonarchus	0.15	0.25	0.09	0	0	0.73	0.01	0	0.01	0.02	0	0	0.21	0.04	0.07	0.08	0.55	0.06	0	0	0.03	0.01	0	0	0	0	0.28	0.02	0.04	0.05	0	0	0.01	0.03	0	0.06	0.02	0.52
Campichthys_tricarinatus	0.2	0.44	0.06	0.04	0.01	0.28	0.06	0.01	0.02	0.03	0.01	0.01	0.7	0.14	0.03	0.14	0.37	0.12	0.02	0.02	0.08	0.13	0.05	0.07	0.01	0.05	0.7	0.02	0.08	0.08	0.01	0.07	0.02	0.09	0.01	0.13	0.03	0.65
Campichthys_tryoni	0.2	0.44	0.06	0.04	0.01	0.28	0.06	0.01	0.02	0.03	0.01	0.01	0.7	0.14	0.03	0.14	0.38	0.12	0.02	0.02	0.08	0.13	0.05	0.07	0.01	0.05	0.7	0.02	0.08	0.08	0.01	0.07	0.02	0.09	0.01	0.13	0.03	0.65
Cantherhines_dumerilii	0	0	0.67	0	0.01	0.3	0.56	0.5	0.01	0.02	0.03	0	0.09	0.04	0.15	0.02	0	0.01	0	0.2	0.01	0	0.22	0	0	0.11	0.06	0.01	0.01	0.29	0	0	0.01	0.02	0	0.02	0.11	0.12
Cantherhines_fronticinctus	0.24	0.77	0.68	0.07	0.09	0.79	0.63	0.45	0.04	0.19	0.32	0.03	0.75	0.13	0.44	0.58	0.74	0.2	0.03	0.04	0.47	0.11	0.5	0.19	0.02	0.54	0.83	0.23	0.15	0.62	0.04	0.09	0.04	0.22	0.03	0.1	0.53	0.85
Cantherhines_longicaudus	0.27	0.79	0.78	0.08	0.09	0.93	0.45	0.4	0.05	0.18	0.52	0.04	0.74	0.17	0.61	0.47	0.85	0.21	0.04	0.06	0.66	0.18	0.63	0.15	0.03	0.67	0.98	0.4	0.15	0.7	0.04	0.09	0.04	0.23	0.04	0.11	0.48	0.89
Cantherhines_macrocerus	0.06	0.08	0.68	0.02	0.03	0.53	0.38	0.3	0.02	0.03	0.04	0.02	0.18	0.09	0.17	0.08	0.08	0.05	0.01	0.39	0.06	0.02	0.46	0.02	0.01	0.14	0.13	0.03	0.02	0.53	0	0.02	0.01	0.04	0.01	0.05	0.14	0.14
Cantherhines_pardalis	0.11	0.45	0.87	0.04	0.03	0.89	0.83	0.71	0.02	0.06	0.16	0.02	0.77	0.09	0.62	0.33	0.42	0.1	0.02	0.11	0.29	0.07	0.37	0.06	0.02	0.71	0.91	0.15	0.06	0.83	0.01	0.04	0.02	0.1	0.01	0.04	0.71	0.89
Cantherhines_pullus	0.11	0.44	0.87	0.04	0.03	0.89	0.83	0.71	0.02	0.06	0.16	0.02	0.77	0.09	0.62	0.33	0.42	0.1	0.02	0.11	0.29	0.07	0.37	0.06	0.02	0.71	0.92	0.15	0.06	0.84	0.01	0.04	0.02	0.1	0.01	0.04	0.72	0.9
Cantherhines_rapanui	0.23	0.45	0.6	0.02	0	0.79	0.2	0.08	0.03	0.12	0.05	0	0.74	0.17	0.12	0.21	0.65	0.12	0	0.03	0.14	0.09	0.52	0.1	0	0.09	0.56	0	0.05	0.52	0	0.03	0	0.09	0	0.05	0.45	0.64
Cantherhines_sandwichiensis	0.17	0.87	0.92	0.05	0.06	0.98	0.9	0.85	0.03	0.13	0.62	0.03	0.97	0.12	0.44	0.81	0.89	0.16	0.02	0.06	0.74	0.08	0.76	0.12	0.02	0.87	1	0.54	0.08	0.92	0.02	0.05	0.03	0.15	0.02	0.06	0.88	1
Cantherhines_verecundus	0.18	0.83	0.87	0.05	0.05	0.94	0.82	0.77	0.02	0.14	0.55	0.03	0.93	0.12	0.45	0.76	0.84	0.17	0.02	0.06	0.7	0.09	0.72	0.11	0.02	0.8	0.98	0.47	0.08	0.84	0.02	0.06	0.02	0.15	0.02	0.06	0.81	0.96
Cantheschenia_grandisquamis	0.12	0.31	0.71	0.04	0.04	0.71	0.47	0.39	0.03	0.07	0.08	0.03	0.36	0.13	0.24	0.18	0.23	0.09	0.02	0.36	0.13	0.04	0.46	0.04	0.02	0.22	0.49	0.04	0.03	0.58	0.02	0.04	0.02	0.07	0.03	0.05	0.22	0.56
Cantheschenia_longipinnis	0.09	0.28	0.68	0.04	0.04	0.65	0.44	0.37	0.02	0.07	0.07	0.03	0.33	0.12	0.23	0.17	0.23	0.08	0.01	0.32	0.13	0.05	0.44	0.04	0.02	0.21	0.5	0.05	0.03	0.58	0.01	0.06	0.02	0.08	0.02	0.04	0.23	0.54
Canthidermis_macrolepis	0.17	0.27	0.14	0.02	0.04	0.57	0.42	0.02	0.01	0.02	0.02	0	0.55	0.03	0.53	0.1	0.32	0.05	0	0.01	0.06	0.01	0.02	0	0	0.11	0.57	0.01	0.05	0.07	0	0.01	0	0.07	0	0.05	0.09	0.52
Canthidermis_maculata	0.17	0.28	0.16	0.02	0.03	0.61	0.39	0.02	0.01	0.02	0.03	0	0.54	0.04	0.52	0.12	0.33	0.06	0.01	0.01	0.05	0.01	0.03	0	0	0.11	0.6	0.01	0.05	0.08	0	0.01	0	0.07	0	0.05	0.09	0.55
Canthidermis_sufflamen	0.16	0.27	0.12	0.02	0.03	0.62	0.35	0.02	0.01	0.01	0.02	0	0.5	0.02	0.51	0.08	0.31	0.03	0.01	0.01	0.04	0	0.01	0	0	0.09	0.62	0.01	0.04	0.05	0	0.01	0	0.06	0	0.04	0.06	0.57
Canthigaster_amboinensis	0.28	0.95	0.82	0.06	0.14	0.95	0.69	0.62	0.04	0.07	0.45	0.03	0.97	0.2	0.92	0.83	0.92	0.22	0.04	0.05	0.31	0.07	0.38	0.04	0.02	0.8	0.95	0.06	0.11	0.87	0.02	0.15	0.02	0.73	0.02	0.1	0.86	0.73
Canthigaster_axiologus	0.44	0.94	0.65	0.07	0.25	0.99	0.55	0.31	0.03	0.07	0.18	0.03	0.97	0.34	0.83	0.66	0.89	0.33	0.05	0.05	0.39	0.08	0.44	0.03	0.02	0.59	0.99	0.08	0.12	0.79	0.02	0.26	0.02	0.54	0.02	0.11	0.82	0.88
Canthigaster_bennetti	0.27	0.96	0.81	0.06	0.14	0.96	0.65	0.61	0.03	0.07	0.44	0.03	0.96	0.21	0.91	0.83	0.91	0.23	0.04	0.05	0.32	0.07	0.4	0.03	0.02	0.79	0.96	0.07	0.11	0.87	0.02	0.16	0.02	0.73	0.01	0.1	0.85	0.75
Canthigaster_callisterna	0.35	0.96	0.64	0.07	0.3	0.99	0.61	0.41	0.05	0.08	0.24	0.03	0.99	0.37	0.86	0.65	0.93	0.27	0.05	0.06	0.32	0.08	0.53	0.04	0.03	0.62	0.98	0.08	0.12	0.83	0.02	0.29	0.03	0.56	0.02	0.12	0.82	0.86
Canthigaster_capistrata	0.63	0.96	0.82	0.04	0.15	0.99	0.49	0.24	0.02	0.05	0.11	0.02	0.98	0.23	0.9	0.8	0.96	0.49	0.03	0.03	0.57	0.05	0.33	0.02	0.01	0.76	0.97	0.04	0.09	0.88	0.02	0.16	0.01	0.69	0.01	0.06	0.93	0.94
Canthigaster_compressa	0.62	0.84	0.77	0.03	0.05	0.94	0.14	0.12	0.02	0.03	0.1	0.02	0.48	0.07	0.3	0.78	0.4	0.1	0.02	0.02	0.16	0.03	0.09	0.02	0.02	0.19	0.94	0.08	0.05	0.28	0.02	0.05	0.02	0.17	0.02	0.03	0.73	0.47
Canthigaster_coronata	0.27	0.97	0.81	0.06	0.13	0.98	0.58	0.6	0.03	0.06	0.35	0.02	0.98	0.22	0.9	0.82	0.92	0.22	0.04	0.04	0.31	0.07	0.47	0.03	0.02	0.78	0.97	0.06	0.1	0.88	0.01	0.15	0.02	0.73	0.01	0.1	0.86	0.81
Canthigaster_cyanetron	0.19	0.99	0.8	0.08	0.14	0.96	0.64	0.62	0.03	0.07	0.44	0.03	0.94	0.21	0.9	0.83	0.87	0.25	0.04	0.06	0.32	0.11	0.4	0.03	0.02	0.78	0.97	0.07	0.11	0.89	0.02	0.17	0.02	0.75	0.02	0.08	0.84	0.74
Canthigaster_epilampra	0.28	0.97	0.78	0.05	0.16	0.99	0.53	0.56	0.03	0.05	0.25	0.02	0.98	0.24	0.9	0.78	0.93	0.21	0.04	0.04	0.29	0.07	0.55	0.03	0.01	0.76	0.98	0.05	0.1	0.87	0.01	0.17	0.01	0.7	0.01	0.1	0.86	0.86
Canthigaster_figueiredoi	0.34	0.93	0.52	0.07	0.38	0.99	0.61	0.31	0.05	0.08	0.19	0.03	0.98	0.44	0.81	0.54	0.91	0.26	0.05	0.07	0.29	0.09	0.52	0.04	0.02	0.48	0.98	0.08	0.12	0.75	0.02	0.36	0.02	0.43	0.02	0.12	0.77	0.87
Canthigaster_flavoreticulata	0.66	0.96	0.84	0.03	0.09	0.98	0.41	0.21	0.01	0.04	0.09	0	0.89	0.18	0.82	0.84	0.88	0.44	0.01	0.01	0.5	0.05	0.27	0.02	0.01	0.7	0.99	0.04	0.07	0.8	0.02	0.12	0	0.65	0.01	0.04	0.9	0.88
Canthigaster_jactator	0.25	0.55	0.91	0.07	0.09	0.97	0.34	0.73	0.05	0.06	0.67	0.03	0.92	0.1	0.93	0.92	0.9	0.13	0.03	0.05	0.79	0.06	0.19	0.05	0.03	0.86	0.97	0.54	0.09	0.9	0.03	0.08	0.04	0.84	0.03	0.06	0.92	0.93
Canthigaster_janthinoptera	0.25	0.55	0.91	0.07	0.09	0.97	0.34	0.73	0.04	0.06	0.66	0.03	0.92	0.09	0.93	0.92	0.9	0.13	0.03	0.05	0.79	0.06	0.19	0.05	0.03	0.85	0.97	0.54	0.08	0.9	0.03	0.07	0.04	0.83	0.03	0.06	0.92	0.93
Canthigaster_leoparda	0.19	1	0.78	0.07	0.15	0.99	0.5	0.57	0.02	0.06	0.25	0.03	0.95	0.24	0.9	0.79	0.89	0.24	0.04	0.05	0.31	0.11	0.55	0.03	0.02	0.76	1	0.07	0.09	0.9	0.01	0.18	0.02	0.74	0.01	0.08	0.86	0.86
Canthigaster_margaritata	0.72	0.99	0.89	0.02	0.09	1.01	0.47	0.24	0.03	0.04	0.11	0.01	1	0.19	0.94	0.87	0.99	0.55	0.02	0.02	0.64	0.04	0.3	0.01	0	0.86	0.99	0.03	0.1	0.93	0.01	0.11	0	0.78	0	0.07	0.95	0.96
Canthigaster_marquesensis	0.19	0.99	0.8	0.08	0.14	0.96	0.64	0.62	0.03	0.07	0.44	0.03	0.94	0.21	0.9	0.83	0.87	0.25	0.04	0.06	0.32	0.11	0.4	0.03	0.02	0.78	0.97	0.07	0.1	0.89	0.02	0.17	0.02	0.75	0.02	0.08	0.84	0.74
Canthigaster_natalensis	0.23	0.95	0.81	0.06	0.14	0.95	0.65	0.62	0.03	0.07	0.44	0.03	0.94	0.21	0.91	0.82	0.88	0.23	0.04	0.05	0.32	0.08	0.4	0.04	0.02	0.79	0.96	0.07	0.11	0.87	0.02	0.16	0.02	0.74	0.02	0.08	0.84	0.74
Canthigaster_ocellicincta	0.19	0.99	0.8	0.08	0.14	0.96	0.64	0.62	0.03	0.07	0.44	0.03	0.94	0.21	0.9	0.83	0.87	0.25	0.04	0.06	0.32	0.11	0.4	0.03	0.02	0.78	0.97	0.07	0.11	0.89	0.02	0.17	0.02	0.75	0.02	0.08	0.84	0.74
Canthigaster_papua	0.6	0.84	0.78	0.04	0.04	0.94	0.13	0.14	0.02	0.03	0.12	0.02	0.49	0.06	0.31	0.8	0.41	0.1	0.02	0.02	0.18	0.04	0.1	0.02	0.02	0.21	0.95	0.1	0.04	0.3	0.02	0.04	0.02	0.21	0.02	0.03	0.74	0.49
Canthigaster_punctatissima	0.25	0.55	0.91	0.07	0.09	0.97	0.34	0.73	0.05	0.06	0.67	0.03	0.92	0.1	0.93	0.92	0.9	0.13	0.03	0.05	0.79	0.06	0.19	0.05	0.03	0.86	0.97	0.54	0.09	0.9	0.03	0.08	0.04	0.84	0.03	0.06	0.92	0.93
Canthigaster_pygmaea	0.53	1	0.82	0.05	0.09	0.99	0.38	0.23	0	0.04	0.1	0.01	0.87	0.18	0.82	0.84	0.84	0.46	0.02	0.02	0.5	0.09	0.29	0.01	0.01	0.69	1.02	0.06	0.06	0.82	0.02	0.14	0	0.68	0.01	0.02	0.89	0.89
Canthigaster_rapaensis	0.19	0.99	0.8	0.08	0.14	0.96	0.64	0.62	0.03	0.07	0.44	0.03	0.94	0.21	0.9	0.82	0.87	0.25	0.04	0.06	0.32	0.11	0.4	0.03	0.02	0.78	0.97	0.07	0.1	0.89	0.02	0.17	0.02	0.75	0.02	0.08	0.84	0.74
Canthigaster_rivulata	0.66	0.97	0.85	0.03	0.09	0.99	0.42	0.21	0.01	0.04	0.09	0	0.91	0.18	0.83	0.84	0.9	0.46	0.01	0.01	0.52	0.05	0.28	0.02	0.01	0.71	1	0.04	0.07	0.81	0.02	0.12	0	0.66	0.01	0.04	0.91	0.89
Canthigaster_rostrata	0.34	0.93	0.52	0.07	0.38	0.99	0.61	0.31	0.05	0.08	0.19	0.03	0.98	0.44	0.81	0.54	0.91	0.26	0.05	0.07	0.29	0.09	0.52	0.04	0.02	0.48	0.98	0.08	0.12	0.75	0.02	0.36	0.02	0.43	0.02	0.12	0.77	0.87
Canthigaster_sanctaehelenae	0.2	0.6	0.86	0.06	0.07	0.95	0.29	0.64	0.03	0.05	0.58	0.03	0.84	0.08	0.85	0.89	0.81	0.13	0.03	0.04	0.7	0.09	0.16	0.03	0.03	0.76	0.96	0.48	0.06	0.85	0.02	0.07	0.03	0.77	0.03	0.02	0.88	0.88
Canthigaster_smithae	0.65	0.97	0.83	0.03	0.1	0.99	0.41	0.21	0.01	0.04	0.08	0	0.9	0.19	0.82	0.83	0.89	0.44	0.01	0.01	0.5	0.05	0.28	0.01	0.01	0.69	1	0.04	0.07	0.8	0.02	0.12	0	0.64	0.01	0.04	0.9	0.89
Canthigaster_solandri	0.63	0.84	0.74	0.02	0.02	0.92	0.11	0.06	0.02	0.02	0.04	0.01	0.45	0.04	0.24	0.76	0.37	0.08	0.01	0.01	0.09	0.02	0.06	0.01	0.02	0.13	0.93	0.04	0.02	0.22	0.01	0.03	0.01	0.11	0.01	0.02	0.7	0.45
Canthigaster_supramacula	0.19	0.99	0.8	0.08	0.14	0.96	0.64	0.62	0.03	0.07	0.44	0.03	0.94	0.21	0.9	0.83	0.87	0.25	0.04	0.06	0.32	0.11	0.4	0.03	0.02	0.78	0.97	0.07	0.1	0.89	0.02	0.17	0.02	0.75	0.02	0.08	0.84	0.74
Canthigaster_tyleri	0.61	0.95	0.83	0.04	0.08	0.98	0.39	0.23	0	0.04	0.1	0	0.89	0.18	0.81	0.85	0.87	0.43	0.01	0.01	0.5	0.06	0.28	0.01	0.01	0.68	1	0.06	0.06	0.8	0.02	0.12	0	0.65	0.01	0.04	0.9	0.89
Canthigaster_valentini	0.27	0.97	0.8	0.05	0.14	0.99	0.51	0.58	0.02	0.06	0.25	0.02	0.98	0.23	0.91	0.81	0.93	0.22	0.03	0.04	0.3	0.07	0.56	0.02	0.01	0.78	0.99	0.05	0.1	0.89	0.01	0.15	0.01	0.73	0.01	0.1	0.87	0.87
Caprodon_krasyukovae	0.81	0.1	0.04	0	0	0.11	0.09	0	0.08	0	0	0	0.94	0.06	0.03	0.06	0.08	0.03	0	0	0.04	0	0	0	0	0.06	0.3	0	0.01	0.03	0	0	0	0.02	0	0.42	0.01	0.1
Caprodon_longimanus	0.8	0.1	0.04	0	0.01	0.11	0.1	0	0.08	0	0	0	0.93	0.06	0.04	0.06	0.09	0.03	0.01	0	0.04	0	0	0	0	0.06	0.3	0	0.01	0.04	0	0	0	0.03	0	0.43	0.01	0.1
Caprodon_schlegelii	0.81	0.11	0.04	0	0	0.1	0.09	0	0.07	0	0	0	0.93	0.06	0.03	0.07	0.09	0.04	0	0	0.04	0	0	0	0	0.06	0.32	0	0.01	0.03	0	0.01	0	0.03	0	0.42	0.01	0.11
Caracanthus_maculatus	0.54	0.23	0.01	0.01	0	0.17	0.02	0	0.03	0	0	0	0.82	0.02	0.01	0.07	0.16	0.05	0	0	0.03	0.02	0.01	0	0	0.02	0.32	0.01	0	0.03	0	0.02	0	0.03	0	0.09	0	0.16
Caracanthus_madagascariensis	0.54	0.24	0.01	0.01	0	0.17	0.02	0	0.03	0	0	0	0.82	0.02	0.01	0.07	0.16	0.05	0	0	0.03	0.02	0.01	0	0	0.02	0.32	0.01	0	0.03	0	0.02	0	0.03	0	0.09	0	0.17
Caracanthus_unipinna	0.54	0.24	0.01	0.01	0	0.17	0.02	0	0.03	0	0	0	0.82	0.02	0.01	0.07	0.16	0.05	0	0	0.03	0.02	0.01	0	0	0.02	0.32	0.01	0	0.03	0	0.02	0	0.03	0	0.09	0	0.17
Caralophia_loxochila	0.37	0.14	0.06	0	0	0.11	0.07	0	0.06	0.01	0	0	0.61	0.05	0.1	0.08	0.1	0.06	0.01	0.01	0.05	0.02	0.03	0	0	0.05	0.14	0.01	0.04	0.04	0	0	0	0.14	0	0.24	0.03	0.12
Carangoides_armatus	0.92	0.06	0.02	0	0	0.07	0.05	0	0.26	0	0	0.01	0.97	0.03	0.02	0.1	0.1	0.03	0	0.03	0.03	0.03	0	0	0	0.02	0.19	0.01	0.02	0.01	0	0	0	0.01	0	0.43	0	0.17
Carangoides_bajad	0.82	0.01	0.01	0	0	0.03	0.01	0	0.11	0	0	0.01	0.82	0.02	0.01	0.04	0.04	0.01	0	0.01	0.01	0	0	0	0	0.01	0.11	0	0.01	0.01	0	0	0	0.01	0	0.24	0	0.17
Carangoides_bartholomaei	0.97	0.09	0	0	0	0.1	0.05	0	0.12	0	0	0	0.98	0	0.04	0.05	0.19	0	0	0.04	0.01	0.01	0	0	0	0.01	0.52	0.01	0	0.01	0	0	0	0	0	0.29	0	0.48
Carangoides_chrysophrys	0.93	0.06	0.02	0.01	0	0.07	0.05	0	0.32	0	0	0.01	0.97	0.02	0.02	0.12	0.1	0.03	0	0.03	0.04	0.03	0	0	0	0.02	0.18	0.01	0.02	0.01	0	0	0	0.01	0	0.49	0	0.18
Carangoides_coeruleopinnatus	0.56	0.15	0	0.06	0	0.05	0.06	0	0.08	0.02	0.01	0	0.52	0	0.03	0.05	0.16	0.01	0.01	0.05	0	0.02	0	0.02	0	0	0.32	0.01	0	0	0	0.01	0	0	0	0.13	0	0.46
Carangoides_dinema	0.91	0.01	0	0	0	0.06	0.04	0	0.1	0	0	0	0.95	0.01	0.05	0.04	0.06	0.01	0	0	0.02	0.01	0	0	0	0	0.14	0.01	0	0	0	0	0	0	0	0.29	0	0.07
Carangoides_equula	0.78	0.14	0.02	0.01	0	0.11	0.06	0	0.1	0	0	0	0.74	0.01	0.02	0.1	0.18	0.03	0	0.01	0.03	0.01	0	0	0	0.02	0.35	0	0.02	0.02	0	0	0	0.02	0	0.22	0.01	0.29
Carangoides_ferdau	0.9	0.04	0.02	0	0	0.08	0.03	0	0.08	0	0	0	0.94	0.02	0.03	0.07	0.07	0.03	0	0	0.03	0.01	0	0	0	0.02	0.16	0.02	0.01	0.01	0	0	0	0.01	0	0.36	0	0.09
Carangoides_fulvoguttatus	0.86	0	0	0	0	0.03	0.03	0	0.13	0	0	0.01	0.88	0.01	0.03	0.04	0.04	0	0	0.01	0	0	0	0	0	0	0.08	0	0	0	0	0	0	0	0	0.19	0	0.11
Carangoides_gymnostethus	0.86	0	0	0	0	0.03	0.04	0	0.14	0	0	0.01	0.86	0.01	0.04	0.04	0.05	0	0	0.02	0	0	0	0	0	0	0.11	0	0	0	0	0	0	0	0	0.24	0	0.14
Carangoides_hedlandensis	0.78	0.11	0.02	0	0	0.11	0.03	0	0.24	0	0	0.01	0.81	0.03	0.02	0.11	0.15	0.04	0	0.03	0.04	0.03	0	0	0	0.03	0.27	0.01	0.02	0.01	0	0.01	0	0.02	0	0.4	0	0.32
Carangoides_humerosus	0.64	0.17	0.02	0.01	0	0.13	0.05	0	0.09	0	0	0	0.6	0.02	0.01	0.13	0.2	0.04	0	0.01	0.04	0.01	0	0	0	0.02	0.4	0	0.03	0.02	0.01	0	0	0.02	0	0.2	0	0.39
Carangoides_malabaricus	0.84	0.02	0.01	0	0	0.03	0.01	0	0.14	0	0	0.01	0.86	0.02	0.01	0.05	0.04	0.01	0	0.01	0.01	0	0	0	0	0.01	0.1	0	0.01	0	0	0	0	0.01	0	0.29	0	0.16
Carangoides_oblongus	0.88	0.04	0.01	0	0	0.09	0.03	0	0.07	0	0	0	0.92	0.02	0.02	0.06	0.06	0.03	0	0	0.03	0.01	0	0	0	0.02	0.18	0.02	0.01	0.01	0	0	0	0.01	0	0.34	0	0.1
Carangoides_orthogrammus	0.9	0.04	0.02	0	0	0.08	0.03	0	0.07	0	0	0	0.94	0.02	0.02	0.06	0.06	0.03	0	0	0.03	0.01	0	0	0	0.02	0.16	0.01	0.01	0.01	0	0	0	0.01	0	0.29	0	0.09
Carangoides_plagiotaenia	0.83	0.05	0	0	0	0.06	0.01	0	0.06	0	0	0	0.64	0.02	0.01	0.05	0.06	0.01	0	0	0.02	0	0	0	0	0.01	0.41	0.01	0.01	0	0	0	0	0.01	0	0.16	0	0.16
Carangoides_praeustus	0.58	0.23	0.03	0	0	0.17	0.09	0	0.07	0	0	0	0.71	0.02	0.05	0.1	0.2	0.07	0	0	0.04	0.02	0.01	0	0	0.02	0.42	0.01	0.02	0.01	0	0.01	0	0.01	0	0.13	0	0.41
Carangoides_talamparoides	0.83	0.02	0.01	0	0	0.03	0.01	0	0.14	0	0	0.01	0.86	0.02	0.01	0.05	0.03	0.01	0	0.01	0.01	0	0	0	0	0.01	0.1	0	0.01	0	0	0	0	0.01	0	0.29	0	0.16
Caranx_bucculentus	0.95	0.12	0.02	0.01	0	0.11	0.07	0	0.29	0	0	0.02	1.01	0.03	0.02	0.13	0.33	0.02	0	0.1	0.03	0.02	0	0	0	0.03	0.46	0.01	0.02	0.02	0	0	0	0.01	0	0.55	0.01	0.42
Caranx_caballus	0.95	0.11	0.02	0.01	0	0.1	0.06	0	0.26	0	0	0.01	1	0.03	0.02	0.11	0.25	0.01	0	0.05	0.02	0.02	0	0	0	0.02	0.39	0.01	0.01	0.01	0	0.01	0	0.02	0	0.54	0	0.45
Caranx_crysos	0.96	0.1	0.02	0.01	0	0.09	0.06	0	0.26	0	0	0.01	1.01	0.03	0.02	0.11	0.24	0.01	0	0.05	0.02	0.02	0	0	0	0.02	0.38	0.01	0.01	0.01	0	0.01	0	0.02	0	0.55	0	0.46
Caranx_fischeri	0.56	0.15	0	0.06	0	0.06	0.07	0	0.08	0.02	0.01	0	0.53	0	0.04	0.05	0.16	0.01	0.01	0.05	0	0.02	0	0.02	0	0	0.31	0.01	0	0	0	0.01	0	0	0	0.13	0	0.44
Caranx_heberi	0.96	0.06	0	0.01	0	0.07	0.07	0	0.34	0	0	0.01	1	0.01	0.04	0.08	0.19	0	0	0.06	0.01	0.02	0	0	0	0.01	0.27	0	0	0.01	0	0.01	0	0.01	0	0.45	0	0.31
Caranx_hippos	0.97	0.09	0	0	0	0.1	0.06	0	0.15	0	0	0	0.98	0	0.04	0.05	0.2	0	0	0.04	0.01	0.02	0	0	0	0.01	0.49	0.01	0	0.01	0	0	0	0	0	0.23	0	0.47
Caranx_ignobilis	0.94	0.03	0	0.01	0	0.05	0.06	0	0.39	0	0	0.01	0.97	0.01	0.05	0.07	0.15	0	0	0.04	0.01	0.02	0	0	0	0.01	0.2	0.01	0	0.01	0	0.01	0	0.01	0	0.29	0	0.23
Caranx_latus	0.98	0.1	0	0	0	0.1	0.05	0	0.14	0	0	0	0.99	0	0.04	0.06	0.2	0	0	0.04	0.01	0.01	0	0	0	0.01	0.55	0.01	0	0.01	0	0	0	0	0	0.28	0	0.53
Caranx_lugubris	0.96	0.06	0	0.01	0	0.07	0.06	0	0.33	0	0	0.01	0.99	0.01	0.04	0.08	0.17	0	0	0.04	0.01	0.02	0	0	0	0.01	0.28	0.01	0	0.01	0	0.01	0	0.01	0	0.41	0	0.32
Caranx_melampygus	0.98	0.07	0.01	0.01	0	0.09	0.05	0	0.15	0	0	0.01	1	0	0.04	0.06	0.19	0	0	0.11	0.01	0.01	0	0	0	0.01	0.48	0.01	0	0.01	0	0	0	0	0	0.32	0	0.48
Caranx_papuensis	0.97	0.05	0.01	0.01	0	0.07	0.06	0	0.17	0	0	0.01	1	0.01	0.04	0.08	0.17	0	0	0.19	0.01	0.02	0.01	0	0	0.01	0.34	0.01	0.01	0.01	0	0	0	0	0	0.45	0.01	0.34
Caranx_rhonchus	0.47	0.06	0.01	0.02	0	0.05	0.03	0	0.03	0	0.02	0	0.53	0.01	0.03	0.07	0.15	0	0.02	0.01	0.05	0	0	0	0	0.01	0.15	0	0.01	0.01	0	0.01	0	0	0	0.07	0.01	0.43
Caranx_ruber	0.98	0.14	0.02	0.01	0	0.11	0.07	0	0.38	0	0	0.01	1.03	0.04	0.02	0.12	0.42	0.01	0	0.07	0.03	0.04	0	0	0	0.03	0.51	0.01	0.01	0.02	0	0.03	0	0.04	0	0.59	0	0.4
Caranx_senegallus	0.91	0.14	0.03	0.02	0.02	0.12	0.08	0.02	0.11	0.01	0.01	0.02	0.99	0.02	0.07	0.28	0.47	0.03	0.02	0.03	0.26	0.02	0.02	0.02	0.01	0.02	0.26	0.02	0.02	0.04	0.03	0.02	0.01	0.02	0.01	0.2	0.02	0.54
Caranx_sexfasciatus	0.94	0.09	0	0	0	0.1	0.05	0	0.12	0	0	0	0.98	0	0.04	0.05	0.19	0	0	0.04	0.01	0.01	0	0	0	0.01	0.49	0.01	0	0.01	0	0	0	0	0	0.24	0	0.46
Caranx_tille	0.95	0.08	0.01	0	0	0.09	0.06	0	0.15	0	0	0	0.97	0.01	0.04	0.06	0.19	0	0	0.06	0.02	0.02	0	0	0	0.01	0.46	0.01	0	0.01	0	0	0	0	0	0.3	0	0.39
Centropristis_fuscula	0.74	0.17	0	0	0	0.12	0.09	0	0.07	0.01	0	0	0.83	0.01	0.01	0.07	0.1	0.03	0	0	0.04	0	0	0	0	0.04	0.25	0	0.01	0.02	0	0	0	0.01	0	0.42	0	0.17
Centropristis_ocyurus	0.76	0.16	0	0	0	0.13	0.09	0	0.09	0.01	0	0	0.85	0.01	0.02	0.07	0.1	0.02	0	0	0.04	0	0	0	0	0.05	0.23	0	0.02	0.03	0	0	0	0.02	0	0.44	0	0.15
Centropristis_rufus	0.74	0.16	0	0	0	0.11	0.09	0	0.07	0.01	0	0	0.84	0.01	0.01	0.07	0.09	0.03	0	0	0.04	0	0	0	0	0.04	0.23	0	0.02	0.03	0	0	0	0.02	0	0.42	0	0.16
Centropristis_striata	0.78	0.09	0.01	0	0	0.12	0.08	0	0.11	0.01	0	0	0.82	0.02	0.04	0.04	0.06	0.02	0	0	0.02	0	0	0	0	0.05	0.15	0	0.02	0.03	0	0	0	0.01	0	0.45	0	0.07
Centropyge_acanthops	0.13	0.17	0.32	0.03	0.04	0.68	0.1	0.06	0.08	0.15	0	0.01	0.16	0.32	0.11	0.13	0.13	0.35	0	0.04	0.11	0.06	0.32	0.02	0.01	0.06	0.28	0.27	0.04	0.49	0.01	0.03	0	0.1	0.01	0.14	0.23	0.36
Centropyge_argi	0.13	0.17	0.32	0.03	0.04	0.68	0.1	0.06	0.08	0.15	0	0.01	0.16	0.32	0.11	0.13	0.13	0.36	0	0.04	0.11	0.06	0.32	0.02	0.01	0.06	0.28	0.27	0.04	0.49	0.01	0.03	0	0.1	0.01	0.14	0.23	0.36
Centropyge_aurantia	0.22	0.29	0.28	0.05	0.04	0.5	0.19	0.07	0.08	0.06	0.03	0.04	0.34	0.18	0.19	0.18	0.25	0.23	0.06	0.06	0.14	0.06	0.18	0.04	0.04	0.15	0.39	0.09	0.12	0.26	0.05	0.06	0.08	0.2	0.04	0.21	0.13	0.46
Centropyge_aurantonotus	0.06	0.28	0.52	0.05	0.02	0.86	0.11	0.14	0.07	0.44	0.02	0.02	0.17	0.15	0.07	0.11	0.16	0.19	0.03	0.06	0.1	0.11	0.68	0.02	0.02	0.04	0.66	0.11	0.04	0.72	0.01	0.06	0.02	0.13	0.02	0.11	0.59	0.71
Centropyge_bicolor	0.17	0.26	0.4	0.01	0.02	0.57	0.09	0.11	0.09	0.09	0	0	0.28	0.08	0.06	0.07	0.19	0.15	0	0.03	0.06	0.03	0.27	0.01	0	0.03	0.35	0.05	0.02	0.29	0	0.02	0.02	0.07	0	0.09	0.19	0.49
Centropyge_bispinosa	0.14	0.24	0.54	0.03	0.02	0.85	0.12	0.14	0.07	0.44	0.02	0.02	0.2	0.15	0.07	0.11	0.19	0.16	0.03	0.05	0.1	0.07	0.7	0.02	0.02	0.05	0.66	0.11	0.05	0.71	0.01	0.04	0.02	0.12	0.02	0.13	0.61	0.75
Centropyge_boylei	0.14	0.33	0.28	0.06	0.06	0.5	0.21	0.09	0.09	0.08	0.04	0.04	0.32	0.19	0.2	0.19	0.24	0.27	0.07	0.1	0.14	0.09	0.2	0.04	0.05	0.16	0.42	0.1	0.13	0.3	0.05	0.07	0.12	0.23	0.05	0.22	0.14	0.46
Centropyge_colini	0.16	0.27	0.4	0.01	0.02	0.57	0.09	0.11	0.07	0.1	0	0	0.27	0.09	0.06	0.08	0.18	0.16	0.01	0.03	0.06	0.05	0.28	0.01	0	0.03	0.38	0.06	0.02	0.29	0.01	0.02	0.02	0.08	0	0.1	0.19	0.5
Centropyge_debelius	0.14	0.24	0.54	0.03	0.02	0.85	0.12	0.14	0.07	0.44	0.02	0.02	0.2	0.15	0.07	0.11	0.19	0.16	0.03	0.05	0.1	0.07	0.69	0.02	0.02	0.05	0.65	0.11	0.05	0.7	0.01	0.04	0.02	0.12	0.02	0.13	0.6	0.73
Centropyge_eibli	0.17	0.31	0.39	0.01	0	0.54	0.1	0.11	0.05	0.09	0	0	0.32	0.08	0.06	0.08	0.23	0.16	0.02	0.05	0.07	0.04	0.28	0.02	0	0.05	0.4	0.04	0.03	0.28	0.01	0.03	0.02	0.09	0.01	0.08	0.19	0.53
Centropyge_ferrugata	0.14	0.24	0.54	0.03	0.02	0.85	0.12	0.14	0.07	0.44	0.02	0.02	0.2	0.15	0.07	0.11	0.19	0.16	0.03	0.05	0.1	0.07	0.69	0.02	0.02	0.05	0.66	0.11	0.05	0.71	0.01	0.04	0.02	0.12	0.02	0.13	0.61	0.74
Centropyge_fisheri	0.12	0.27	0.4	0.01	0.02	0.57	0.08	0.11	0.07	0.1	0	0	0.24	0.09	0.06	0.06	0.15	0.16	0.01	0.03	0.06	0.05	0.28	0.01	0	0.03	0.38	0.06	0.02	0.29	0.01	0.02	0.02	0.08	0.01	0.09	0.18	0.5
Centropyge_flavipectoralis	0.17	0.32	0.39	0.02	0	0.54	0.09	0.11	0.04	0.1	0	0	0.31	0.09	0.06	0.09	0.21	0.16	0.02	0.05	0.07	0.06	0.29	0.02	0	0.04	0.43	0.06	0.03	0.29	0.01	0.03	0.03	0.1	0.01	0.09	0.19	0.54
Centropyge_flavissima	0.18	0.32	0.39	0.01	0	0.54	0.11	0.11	0.05	0.09	0	0	0.32	0.09	0.07	0.09	0.23	0.16	0.02	0.05	0.07	0.05	0.28	0.02	0	0.05	0.43	0.05	0.04	0.28	0.01	0.03	0.03	0.09	0.01	0.09	0.19	0.53
Centropyge_heraldi	0.17	0.27	0.4	0.01	0.02	0.57	0.1	0.11	0.09	0.09	0	0	0.28	0.09	0.06	0.07	0.2	0.16	0.01	0.03	0.06	0.04	0.27	0.01	0	0.04	0.38	0.06	0.02	0.28	0.01	0.02	0.02	0.07	0	0.11	0.19	0.5
Centropyge_hotumatua	0.14	0.24	0.54	0.03	0.02	0.85	0.12	0.14	0.07	0.44	0.02	0.02	0.2	0.15	0.07	0.11	0.19	0.16	0.03	0.05	0.1	0.07	0.7	0.02	0.02	0.05	0.66	0.11	0.05	0.71	0.01	0.04	0.02	0.12	0.02	0.13	0.61	0.75
Centropyge_interrupta	0.24	0.3	0.29	0.04	0.06	0.5	0.24	0.09	0.11	0.08	0.04	0.04	0.36	0.19	0.21	0.19	0.29	0.25	0.07	0.1	0.14	0.06	0.19	0.05	0.05	0.18	0.4	0.1	0.14	0.28	0.05	0.05	0.12	0.21	0.05	0.24	0.15	0.46
Centropyge_joculator	0.22	0.3	0.28	0.04	0.05	0.5	0.22	0.08	0.09	0.08	0.03	0.04	0.34	0.19	0.2	0.19	0.27	0.25	0.06	0.09	0.14	0.06	0.19	0.04	0.04	0.16	0.4	0.1	0.13	0.28	0.05	0.05	0.11	0.21	0.05	0.24	0.15	0.46
Centropyge_loriculus	0.16	0.15	0.34	0.02	0.04	0.69	0.11	0.06	0.1	0.15	0	0.01	0.17	0.32	0.1	0.14	0.16	0.35	0	0.03	0.11	0.05	0.32	0.03	0.01	0.06	0.25	0.27	0.05	0.51	0.01	0.02	0	0.09	0.01	0.14	0.24	0.35
Centropyge_multicolor	0.15	0.23	0.44	0.03	0.02	0.8	0.14	0.15	0.08	0.35	0	0.01	0.2	0.21	0.07	0.13	0.19	0.23	0.03	0.04	0.1	0.07	0.58	0.03	0.02	0.05	0.54	0.16	0.05	0.64	0.02	0.03	0.01	0.12	0.02	0.14	0.49	0.62
Centropyge_multispinis	0.23	0.29	0.28	0.05	0.06	0.5	0.23	0.09	0.1	0.07	0.04	0.05	0.35	0.19	0.2	0.18	0.28	0.24	0.07	0.09	0.14	0.06	0.19	0.05	0.05	0.17	0.39	0.1	0.13	0.27	0.05	0.05	0.11	0.21	0.06	0.23	0.15	0.46
Centropyge_nahackyi	0.23	0.3	0.29	0.05	0.06	0.5	0.23	0.09	0.1	0.08	0.04	0.04	0.35	0.2	0.21	0.19	0.27	0.25	0.07	0.1	0.15	0.06	0.2	0.05	0.05	0.17	0.4	0.1	0.13	0.29	0.05	0.05	0.12	0.22	0.05	0.24	0.15	0.47
Centropyge_narcosis	0.06	0.28	0.52	0.05	0.02	0.86	0.11	0.14	0.07	0.44	0.02	0.02	0.17	0.15	0.07	0.11	0.16	0.19	0.03	0.06	0.1	0.11	0.68	0.02	0.02	0.04	0.66	0.11	0.04	0.72	0.01	0.06	0.02	0.13	0.02	0.11	0.59	0.71
Centropyge_nigriocella	0.06	0.29	0.52	0.05	0.02	0.86	0.11	0.15	0.07	0.44	0.02	0.02	0.18	0.15	0.07	0.11	0.16	0.19	0.03	0.06	0.1	0.11	0.69	0.02	0.02	0.05	0.67	0.11	0.04	0.72	0.01	0.06	0.02	0.13	0.02	0.11	0.6	0.73
Centropyge_nox	0.16	0.28	0.4	0.01	0.02	0.56	0.09	0.11	0.07	0.1	0	0	0.27	0.1	0.06	0.08	0.18	0.16	0.01	0.03	0.06	0.05	0.28	0.01	0	0.03	0.39	0.06	0.02	0.29	0.01	0.02	0.02	0.08	0	0.1	0.19	0.5
Centropyge_potteri	0.15	0.15	0.33	0.02	0.04	0.69	0.09	0.06	0.08	0.15	0	0.01	0.16	0.33	0.1	0.14	0.14	0.36	0	0.03	0.11	0.06	0.33	0.02	0.01	0.04	0.25	0.28	0.04	0.51	0.01	0.02	0	0.09	0.01	0.14	0.24	0.36
Centropyge_resplendens	0.06	0.2	0.32	0.04	0.04	0.7	0.08	0.06	0.08	0.15	0	0.01	0.13	0.32	0.1	0.14	0.1	0.39	0	0.04	0.11	0.1	0.33	0.02	0.01	0.04	0.28	0.28	0.03	0.53	0.01	0.04	0	0.11	0.01	0.12	0.23	0.35
Centropyge_shepardi	0.14	0.24	0.54	0.03	0.02	0.85	0.12	0.14	0.07	0.44	0.02	0.02	0.2	0.15	0.07	0.11	0.19	0.16	0.03	0.05	0.1	0.07	0.69	0.02	0.02	0.05	0.65	0.11	0.05	0.7	0.01	0.04	0.02	0.12	0.02	0.13	0.6	0.73
Centropyge_tibicen	0.17	0.26	0.41	0.01	0.02	0.57	0.09	0.11	0.09	0.09	0	0	0.28	0.08	0.06	0.07	0.19	0.15	0.01	0.03	0.06	0.03	0.27	0.01	0	0.03	0.34	0.05	0.02	0.29	0.01	0.02	0.02	0.07	0	0.1	0.19	0.47
Centropyge_venusta	0.23	0.28	0.28	0.05	0.05	0.5	0.22	0.09	0.09	0.06	0.04	0.04	0.34	0.19	0.2	0.18	0.27	0.24	0.06	0.08	0.14	0.06	0.18	0.05	0.05	0.16	0.38	0.1	0.13	0.27	0.05	0.05	0.1	0.2	0.05	0.22	0.14	0.45
Centropyge_vrolikii	0.18	0.32	0.39	0.01	0	0.54	0.11	0.11	0.05	0.09	0	0	0.32	0.09	0.07	0.09	0.23	0.16	0.02	0.05	0.07	0.05	0.28	0.02	0	0.05	0.42	0.05	0.04	0.28	0.01	0.03	0.03	0.09	0.01	0.09	0.19	0.53
Cephalopholis_aitha	0.91	0.08	0.04	0.01	0.01	0.05	0.27	0.01	0.14	0.01	0.01	0.01	0.97	0.01	0.06	0.04	0.11	0.02	0.01	0.01	0.05	0.01	0.01	0.01	0.01	0.04	0.15	0.01	0.03	0.02	0.01	0.01	0.01	0.02	0.01	0.2	0.02	0.07
Cephalopholis_argus	0.93	0.37	0.03	0	0.01	0.09	0.06	0	0.13	0	0	0	0.99	0.01	0.04	0.03	0.23	0.01	0	0.01	0.03	0.01	0	0	0	0.05	0.17	0	0.04	0.01	0	0	0.01	0.01	0	0.52	0.01	0.12
Cephalopholis_aurantia	1	0.44	0.02	0	0.01	0.33	0.15	0.01	0.59	0	0	0	1.03	0.02	0.03	0.03	0.49	0.01	0.01	0.01	0.13	0	0	0	0	0.06	0.44	0	0.05	0.01	0	0.01	0	0.02	0	0.59	0.01	0.33
Cephalopholis_boenak	0.85	0.06	0	0	0	0.04	0.03	0	0.03	0	0	0	0.89	0	0	0.01	0.05	0.01	0	0	0.05	0	0	0	0.01	0.02	0.1	0	0.01	0	0	0	0	0	0	0.13	0	0.08
Cephalopholis_cruentata	0.95	0.22	0.04	0	0.01	0.08	0.05	0	0.13	0	0	0	1.01	0.01	0.03	0.03	0.39	0.01	0	0.01	0.03	0	0	0	0	0.04	0.14	0	0.03	0.01	0	0	0.01	0.01	0	0.53	0.01	0.09
Cephalopholis_cyanostigma	0.9	0.02	0	0	0	0	0.04	0	0.07	0	0	0	0.95	0	0.01	0.01	0.03	0.01	0	0	0.04	0	0	0	0	0.01	0.05	0	0.01	0	0	0	0	0	0	0.18	0	0.03
Cephalopholis_formosa	0.91	0.04	0	0	0	0	0.04	0	0.07	0	0	0	0.94	0	0.01	0.03	0.05	0.01	0	0	0.05	0	0	0	0	0.01	0.09	0	0.01	0	0	0	0	0	0	0.21	0	0.09
Cephalopholis_fulva	0.87	0.06	0.02	0	0	0.02	0.04	0.01	0.1	0	0	0	0.95	0	0.02	0.02	0.08	0	0.01	0	0.01	0	0.01	0	0	0.02	0.14	0	0.02	0.01	0	0	0	0.01	0	0.44	0.02	0.07
Cephalopholis_hemistiktos	0.84	0.03	0.02	0	0	0	0.04	0	0.03	0	0	0	0.76	0	0	0.02	0.01	0.01	0	0	0.08	0	0	0	0	0.01	0.05	0	0.01	0	0	0.01	0	0	0	0.13	0	0.05
Cephalopholis_leopardus	0.74	0.08	0.01	0	0	0.02	0.04	0	0.03	0	0	0	0.73	0	0	0.02	0.06	0.02	0	0	0.11	0	0	0	0	0.01	0.12	0	0.01	0	0	0.01	0	0	0	0.11	0	0.1
Cephalopholis_microprion	0.76	0.09	0	0	0	0.03	0.04	0	0.05	0	0	0	0.89	0	0	0.03	0.09	0.02	0	0	0.06	0.01	0	0	0	0.01	0.17	0	0.01	0	0	0	0	0	0	0.16	0	0.14
Cephalopholis_miniata	0.93	0.03	0.02	0	0.01	0	0.03	0	0.06	0	0	0	0.92	0	0.01	0	0.03	0	0	0	0.06	0	0	0	0	0.03	0.01	0	0.01	0	0	0	0	0	0	0.14	0	0
Cephalopholis_nigri	0.79	0.21	0.02	0	0.01	0.11	0.04	0	0.11	0	0	0	0.9	0.01	0.01	0.06	0.23	0.02	0	0	0.07	0.01	0	0	0	0.04	0.24	0	0.03	0.01	0	0	0.01	0.02	0	0.36	0.01	0.19
Cephalopholis_nigripinnis	0.83	0.07	0.02	0	0	0.03	0.06	0	0.06	0	0	0.01	0.88	0	0.01	0.02	0.07	0.02	0	0	0.25	0.01	0	0	0	0.03	0.09	0	0.02	0	0	0	0	0.01	0	0.12	0	0.08
Cephalopholis_oligosticta	0.8	0.13	0.04	0	0	0.11	0.06	0	0.06	0	0	0	0.9	0.04	0.02	0.02	0.14	0.02	0	0	0.03	0	0	0	0	0.04	0.44	0	0	0.02	0	0	0	0.02	0	0.31	0.01	0.24
Cephalopholis_panamensis	0.94	0.22	0.04	0	0.01	0.08	0.04	0	0.13	0	0	0	0.99	0.01	0.03	0.03	0.36	0.01	0	0.01	0.04	0	0	0	0	0.04	0.15	0.01	0.03	0.01	0	0	0.01	0.02	0	0.49	0.01	0.09
Cephalopholis_polleni	0.92	0.01	0	0	0	0	0.03	0	0.04	0	0	0	0.9	0	0.01	0	0.02	0.01	0	0	0.05	0	0	0	0.01	0.02	0.01	0	0.01	0	0	0	0	0	0	0.15	0	0.01
Cephalopholis_polyspila	0.8	0.08	0.04	0	0	0.09	0.05	0	0.05	0	0	0	0.89	0.04	0.01	0.03	0.09	0.04	0	0	0.04	0	0	0	0	0.02	0.22	0	0	0.03	0	0	0	0.02	0	0.54	0.01	0.16
Cephalopholis_sexmaculata	0.93	0.04	0.02	0	0.01	0	0.04	0	0.06	0	0	0	0.92	0	0.01	0	0.04	0	0	0	0.06	0	0	0	0	0.03	0.02	0	0.01	0	0	0	0	0	0	0.15	0	0
Cephalopholis_sonnerati	0.8	0.01	0.01	0	0	0	0.03	0	0.04	0	0	0	0.61	0	0.01	0	0.01	0	0	0	0.04	0	0	0	0	0.01	0.01	0	0.01	0	0	0	0	0	0	0.12	0	0
Cephalopholis_spiloparaea	0.75	0.08	0.01	0	0	0.03	0.04	0	0.04	0	0	0	0.72	0	0	0.02	0.06	0.01	0	0	0.1	0	0	0	0	0.01	0.11	0	0.01	0	0	0.01	0	0	0	0.11	0	0.09
Cephalopholis_taeniops	0.67	0.25	0.07	0	0.05	0.27	0.14	0.04	0.06	0.07	0.02	0	0.61	0.04	0.07	0.18	0.28	0.07	0.02	0.07	0.12	0.04	0.02	0.04	0.02	0.06	0.42	0.02	0.06	0.1	0.01	0.03	0	0.02	0	0.2	0.04	0.39
Cephalopholis_urodeta	0.83	0.07	0.02	0	0	0.03	0.06	0	0.06	0	0	0.01	0.88	0	0.01	0.02	0.06	0.02	0	0	0.25	0.01	0	0	0	0.03	0.09	0	0.02	0	0	0	0	0.01	0	0.12	0	0.08
Cercamia_cladara	0.25	0.72	0.08	0.02	0.01	0.24	0.02	0	0.12	0.01	0.01	0.01	0.66	0.03	0.02	0.27	0.4	0.14	0.01	0.01	0.04	0.08	0.01	0	0.01	0.02	0.84	0.01	0.05	0.04	0.01	0.03	0.01	0.05	0.01	0.38	0	0.83
Cercamia_eremia	0.25	0.71	0.08	0.02	0.01	0.24	0.02	0	0.12	0.01	0.01	0.01	0.66	0.03	0.02	0.27	0.4	0.14	0.01	0.01	0.04	0.08	0.01	0	0.01	0.02	0.84	0.01	0.05	0.04	0.01	0.03	0.01	0.05	0.01	0.38	0	0.83
Cerdale_fasciata	0.09	0.61	0.08	0.05	0	0.65	0.15	0	0.02	0.02	0	0	0.5	0.17	0.06	0.27	0.41	0.35	0.01	0.02	0.1	0.2	0.06	0.01	0	0.05	0.67	0.01	0.02	0.09	0	0.12	0.01	0.14	0	0.05	0.02	0.84
Cerdale_floridana	0.17	0.56	0.09	0.03	0	0.64	0.16	0.01	0.02	0.02	0.01	0	0.51	0.18	0.06	0.28	0.44	0.32	0.01	0.02	0.1	0.15	0.06	0.01	0	0.06	0.63	0.01	0.03	0.07	0.01	0.09	0.01	0.1	0	0.07	0.03	0.85
Cerdale_ionthas	0.09	0.59	0.08	0.05	0	0.65	0.15	0	0.02	0.02	0	0	0.49	0.17	0.06	0.26	0.4	0.34	0.01	0.02	0.1	0.2	0.06	0.01	0	0.05	0.66	0.01	0.02	0.09	0	0.11	0	0.14	0	0.05	0.02	0.85
Cetoscarus_bicolor	0.13	0.28	0.14	0.02	0	0.59	0.18	0	0.11	0.01	0	0	0.22	0.15	0.15	0.2	0.46	0.16	0	0.01	0.14	0.03	0.01	0	0	0.02	0.29	0.01	0.12	0.07	0	0.01	0.07	0.1	0	0.12	0.03	0.22
Cetoscarus_ocellatus	0.15	0.25	0.13	0.02	0	0.56	0.18	0	0.14	0.01	0	0	0.24	0.14	0.18	0.18	0.45	0.15	0	0.02	0.12	0.03	0.01	0	0	0.01	0.25	0	0.1	0.08	0	0.01	0.07	0.08	0	0.12	0.02	0.19
Chaenomugil_proboscideus	0.24	0.15	0.04	0.03	0.02	0.63	0.06	0.01	0.03	0.04	0.02	0.18	0.21	0.39	0.02	0.52	0.12	0.07	0.02	0.02	0.05	0.04	0.02	0.02	0.02	0.02	0.19	0.36	0.02	0.03	0.02	0.02	0.02	0.04	0.02	0.1	0	0.34
Chaetodermis_penicilligerus	0.3	0.76	0.69	0.07	0.1	0.87	0.47	0.31	0.05	0.25	0.27	0.03	0.79	0.17	0.53	0.44	0.81	0.23	0.03	0.07	0.47	0.11	0.54	0.2	0.02	0.5	0.81	0.18	0.15	0.66	0.03	0.07	0.03	0.25	0.03	0.15	0.51	0.76
Chaetodipterus_faber	0.38	0.76	0.46	0.41	0.05	0.69	0.23	0.07	0.1	0.12	0.06	0.04	0.49	0.05	0.19	0.12	0.35	0.03	0.06	0.41	0.1	0.07	0.11	0.05	0.03	0.13	0.75	0.05	0.12	0.46	0.04	0.07	0.07	0.16	0.04	0.17	0.08	0.69
Chaetodon_adiergastos	0.06	0.96	0.91	0.02	0	0.91	0.04	0.01	0.02	0.02	0.01	0.01	0.24	0.07	0.1	0.06	0.26	0.07	0.02	0.12	0.03	0.02	0.86	0.01	0.04	0.02	0.93	0.01	0.02	0.09	0.01	0.02	0.01	0.15	0.01	0.02	0.18	0.73
Chaetodon_andamanensis	0.1	0.41	0.5	0	0	0.47	0.08	0	0.05	0.01	0	0.02	0.24	0.06	0.05	0.09	0.17	0.12	0	0.01	0.06	0.02	0.14	0	0.01	0.03	0.36	0	0.04	0.14	0	0.01	0	0.11	0	0.04	0.22	0.7
Chaetodon_argentatus	0.16	0.92	0.76	0.34	0	0.89	0.1	0	0.02	0.01	0	0.05	0.5	0.19	0.09	0.09	0.54	0.26	0.16	0.07	0.21	0.02	0.77	0.03	0.02	0.03	0.77	0	0.02	0.3	0	0.03	0	0.45	0	0.05	0.23	0.84
Chaetodon_assarius	0.15	0.95	0.86	0.09	0.03	0.91	0.08	0.04	0.06	0.05	0.03	0.06	0.46	0.6	0.27	0.23	0.78	0.28	0.08	0.6	0.1	0.05	0.84	0.35	0.21	0.06	0.92	0.04	0.06	0.67	0.03	0.35	0.04	0.38	0.04	0.08	0.7	0.94
Chaetodon_aureofasciatus	0.06	0.18	0.66	0	0	0.61	0.05	0	0.22	0.01	0	0	0.07	0.03	0.06	0.04	0.06	0.12	0.01	0	0.03	0.01	0.06	0	0.01	0.01	0.15	0.01	0.02	0.03	0	0.01	0	0.06	0	0.05	0.01	0.48
Chaetodon_auriga	0.14	0.99	0.95	0.08	0.04	1	0.14	0.05	0.09	0.06	0.04	0.07	0.71	0.77	0.62	0.57	0.93	0.63	0.07	0.79	0.15	0.07	0.96	0.29	0.5	0.11	1.02	0.05	0.08	0.8	0.04	0.29	0.04	0.7	0.04	0.1	0.83	0.97
Chaetodon_auripes	0.06	0.96	0.91	0.03	0	0.91	0.03	0.01	0.02	0.01	0	0.01	0.23	0.07	0.08	0.05	0.24	0.06	0.01	0.11	0.02	0.01	0.85	0.02	0.03	0.02	0.94	0.01	0.02	0.08	0.01	0.02	0.01	0.14	0.01	0.03	0.17	0.76
Chaetodon_austriacus	0.09	0.19	0.62	0	0	0.64	0.03	0	0.07	0	0	0	0.1	0.02	0.06	0.04	0.08	0.11	0	0	0.02	0.01	0.05	0	0.01	0.03	0.16	0	0.03	0.03	0	0	0	0.06	0	0.06	0.09	0.65
Chaetodon_baronessa	0.06	0.16	0.63	0	0	0.47	0.05	0	0.1	0	0	0	0.08	0.03	0.05	0.06	0.07	0.23	0.01	0	0.03	0.01	0.07	0	0.01	0	0.15	0	0.02	0.04	0	0.01	0	0.07	0	0.03	0.01	0.56
Chaetodon_bennetti	0.06	0.12	0.67	0	0	0.61	0.04	0	0.09	0	0	0	0.06	0.02	0.04	0.03	0.04	0.1	0.01	0	0.02	0	0.05	0	0.01	0	0.1	0	0	0.02	0	0	0	0.05	0	0.03	0	0.4
Chaetodon_blackburnii	0.14	0.89	0.77	0.23	0	0.88	0.07	0	0.03	0.01	0	0.04	0.57	0.32	0.08	0.1	0.38	0.2	0.12	0.06	0.16	0.03	0.76	0.02	0.01	0.03	0.75	0.01	0.02	0.23	0	0.02	0	0.34	0	0.04	0.32	0.67
Chaetodon_burgessi	0.14	0.9	0.75	0.34	0	0.87	0.09	0	0.02	0.01	0	0.05	0.47	0.21	0.09	0.09	0.48	0.27	0.14	0.07	0.22	0.02	0.77	0.02	0.01	0.03	0.74	0	0.02	0.29	0	0.03	0	0.42	0	0.04	0.23	0.82
Chaetodon_capistratus	0.08	0.48	0.55	0.01	0	0.45	0.07	0	0.04	0.01	0	0.02	0.21	0.05	0.05	0.08	0.17	0.1	0	0.01	0.06	0.03	0.13	0	0	0.04	0.34	0	0.04	0.13	0	0.02	0	0.1	0	0.04	0.3	0.73
Chaetodon_citrinellus	0.09	0.89	0.82	0.43	0	0.88	0.09	0	0.03	0.01	0	0.05	0.31	0.21	0.1	0.1	0.4	0.38	0.11	0.07	0.32	0.03	0.82	0.02	0.01	0.03	0.65	0.01	0.02	0.39	0	0.03	0	0.41	0	0.04	0.22	0.84
Chaetodon_collare	0.07	0.91	0.92	0.03	0.01	0.89	0.06	0.01	0.04	0.02	0.01	0.02	0.34	0.32	0.23	0.2	0.48	0.23	0.02	0.36	0.04	0.03	0.85	0.11	0.17	0.04	0.92	0.01	0.03	0.33	0.01	0.11	0.01	0.3	0.01	0.03	0.42	0.77
Chaetodon_daedalma	0.06	0.15	0.66	0	0	0.48	0.05	0	0.1	0.01	0	0	0.07	0.03	0.06	0.04	0.05	0.24	0.01	0	0.03	0.01	0.07	0	0.01	0.01	0.13	0.01	0.02	0.03	0	0.01	0.01	0.06	0	0.03	0.01	0.62
Chaetodon_declivis	0.15	0.95	0.86	0.09	0.03	0.91	0.08	0.04	0.06	0.05	0.03	0.06	0.46	0.6	0.27	0.23	0.78	0.28	0.08	0.6	0.1	0.05	0.84	0.35	0.21	0.06	0.92	0.04	0.06	0.67	0.03	0.35	0.04	0.38	0.04	0.08	0.7	0.94
Chaetodon_decussatus	0.14	0.99	0.95	0.09	0.04	0.99	0.14	0.05	0.09	0.06	0.04	0.07	0.68	0.77	0.6	0.55	0.93	0.6	0.06	0.77	0.16	0.07	0.96	0.29	0.48	0.11	1.02	0.05	0.08	0.79	0.04	0.29	0.04	0.68	0.04	0.11	0.83	0.98
Chaetodon_dialeucos	0.15	0.91	0.76	0.35	0	0.88	0.09	0	0.02	0	0	0.05	0.47	0.19	0.09	0.09	0.53	0.27	0.15	0.07	0.22	0.02	0.76	0.03	0.02	0.03	0.76	0	0.02	0.3	0	0.03	0	0.45	0	0.05	0.22	0.85
Chaetodon_dolosus	0.01	0.53	0.55	0	0	0.29	0	0.04	0	0	0	0.01	0.06	0.02	0.02	0.02	0.04	0.21	0	0	0.01	0.01	0.19	0	0	0.01	0.47	0	0.02	0.05	0	0.01	0	0.11	0	0.01	0.03	0.78
Chaetodon_ephippium	0.24	0.63	0.51	0.02	0.01	0.63	0.12	0.02	0.06	0.02	0.01	0.05	0.59	0.1	0.1	0.12	0.31	0.13	0.02	0.03	0.08	0.03	0.22	0.02	0.02	0.06	0.52	0.02	0.05	0.34	0.01	0.03	0.01	0.16	0.01	0.09	0.13	0.78
Chaetodon_falcula	0.05	0.95	0.9	0.01	0	0.9	0.03	0.01	0.02	0.02	0.01	0.01	0.22	0.07	0.08	0.05	0.24	0.07	0.01	0.11	0.02	0.01	0.85	0.01	0.04	0.02	0.92	0.01	0.02	0.09	0.01	0.01	0.01	0.14	0.01	0.02	0.17	0.68
Chaetodon_fasciatus	0.17	1	0.95	0.04	0.03	1	0.08	0.03	0.05	0.03	0.02	0.03	0.77	0.14	0.57	0.1	0.75	0.15	0.03	0.63	0.06	0.04	0.94	0.03	0.07	0.05	1	0.03	0.04	0.17	0.02	0.05	0.02	0.67	0.02	0.11	0.63	0.96
Chaetodon_flavirostris	0.17	1.01	0.95	0.04	0.03	1	0.08	0.03	0.05	0.03	0.02	0.03	0.77	0.14	0.56	0.09	0.75	0.14	0.03	0.62	0.06	0.04	0.94	0.03	0.06	0.05	1.01	0.03	0.04	0.17	0.02	0.05	0.02	0.66	0.02	0.11	0.63	0.98
Chaetodon_flavocoronatus	0.06	0.15	0.67	0	0	0.62	0.04	0	0.16	0	0	0	0.07	0.03	0.05	0.04	0.05	0.12	0.01	0	0.02	0.01	0.06	0	0.01	0	0.12	0	0.01	0.03	0	0.01	0	0.05	0	0.04	0.01	0.51
Chaetodon_fremblii	0.2	0.94	0.53	0.2	0	0.9	0.08	0	0.03	0.01	0	0.06	0.67	0.18	0.08	0.1	0.64	0.17	0.27	0.09	0.12	0.02	0.67	0.04	0.03	0.03	0.87	0.01	0.02	0.21	0	0.04	0	0.48	0	0.05	0.2	0.9
Chaetodon_gardineri	0.06	0.95	0.91	0.02	0	0.9	0.03	0.01	0.02	0.01	0	0.01	0.22	0.07	0.08	0.05	0.24	0.06	0.01	0.11	0.03	0.01	0.85	0.02	0.03	0.02	0.93	0.01	0.02	0.08	0	0.02	0	0.13	0	0.03	0.17	0.73
Chaetodon_guentheri	0.01	0.45	0.45	0.01	0	0.29	0.01	0.03	0	0	0	0.01	0.07	0.02	0.03	0.02	0.06	0.3	0	0	0.01	0.01	0.17	0	0	0.01	0.54	0	0.02	0.06	0	0.01	0	0.13	0	0.01	0.02	0.76
Chaetodon_guttatissimus	0.04	0.67	0.69	0.01	0.01	0.3	0.03	0.01	0.02	0.01	0.01	0.01	0.06	0.03	0.02	0.03	0.07	0.05	0.01	0.01	0.02	0.02	0.21	0.01	0.01	0.01	0.38	0.01	0.01	0.03	0.01	0.01	0.01	0.1	0.01	0.03	0.02	0.83
Chaetodon_hoefleri	0.18	0.32	0.45	0	0	0.54	0.12	0	0.08	0	0	0.04	0.28	0.04	0.08	0.07	0.19	0.09	0.01	0.01	0.04	0.01	0.1	0	0.02	0.03	0.34	0	0.02	0.08	0	0	0	0.1	0	0.08	0.11	0.6
Chaetodon_humeralis	0.09	0.48	0.55	0	0	0.49	0.08	0	0.03	0.01	0	0.02	0.24	0.06	0.05	0.08	0.18	0.09	0	0.02	0.06	0.03	0.13	0	0	0.04	0.34	0	0.03	0.14	0	0.01	0	0.11	0	0.05	0.27	0.7
Chaetodon_interruptus	0.13	0.38	0.49	0.03	0.03	0.57	0.32	0.01	0.05	0.02	0.03	0.12	0.27	0.1	0.1	0.11	0.21	0.14	0.03	0.03	0.08	0.03	0.29	0.02	0.02	0.06	0.67	0.01	0.05	0.38	0.01	0.02	0.01	0.37	0.03	0.09	0.1	0.81
Chaetodon_kleinii	0.11	0.34	0.31	0.03	0.02	0.38	0.15	0.01	0.04	0.02	0.02	0.22	0.26	0.08	0.07	0.1	0.18	0.11	0.04	0.03	0.08	0.03	0.37	0.02	0.04	0.05	0.64	0.01	0.04	0.2	0.02	0.02	0.02	0.19	0.02	0.06	0.09	0.78
Chaetodon_larvatus	0.06	0.17	0.62	0	0	0.48	0.05	0	0.1	0	0	0	0.08	0.03	0.05	0.06	0.07	0.22	0.01	0	0.03	0.01	0.07	0	0.01	0	0.16	0	0.02	0.04	0	0.01	0	0.07	0	0.03	0.02	0.57
Chaetodon_leucopleura	0.06	0.95	0.91	0.02	0	0.9	0.03	0	0.02	0.01	0	0.01	0.22	0.07	0.08	0.05	0.24	0.06	0.01	0.11	0.03	0.01	0.85	0.02	0.03	0.02	0.93	0.01	0.02	0.08	0	0.02	0	0.13	0	0.03	0.17	0.75
Chaetodon_lineolatus	0.04	0.91	0.88	0	0	0.87	0.02	0.01	0.02	0.01	0	0.01	0.2	0.04	0.07	0.05	0.18	0.06	0.01	0.09	0.01	0.01	0.82	0	0.04	0.02	0.85	0.01	0.01	0.06	0.01	0	0	0.12	0	0.02	0.11	0.5
Chaetodon_litus	0.06	0.15	0.66	0	0	0.47	0.05	0	0.1	0.01	0	0	0.07	0.03	0.06	0.04	0.05	0.24	0.01	0	0.03	0.01	0.07	0	0.01	0.01	0.13	0.01	0.02	0.03	0	0.01	0.01	0.06	0	0.03	0.01	0.61
Chaetodon_lunula	0.18	1.01	0.94	0.05	0.03	1	0.08	0.03	0.05	0.03	0.02	0.03	0.78	0.14	0.57	0.08	0.77	0.15	0.03	0.63	0.06	0.04	0.94	0.03	0.06	0.05	1.02	0.03	0.04	0.17	0.02	0.05	0.02	0.68	0.02	0.11	0.64	0.99
Chaetodon_lunulatus	0.09	0.19	0.62	0	0	0.63	0.04	0	0.07	0	0	0	0.1	0.02	0.06	0.04	0.08	0.11	0	0	0.02	0.01	0.05	0	0.01	0.03	0.16	0	0.03	0.03	0	0	0	0.06	0	0.06	0.09	0.65
Chaetodon_madagaskariensis	0.13	0.88	0.74	0.35	0	0.83	0.09	0	0.02	0.01	0	0.05	0.41	0.2	0.1	0.1	0.43	0.33	0.14	0.07	0.25	0.02	0.76	0.02	0.01	0.03	0.69	0	0.02	0.33	0	0.03	0	0.4	0	0.04	0.22	0.83
Chaetodon_marleyi	0.07	0.17	0.67	0	0	0.6	0.05	0	0.21	0.01	0	0	0.07	0.02	0.06	0.04	0.05	0.11	0.01	0.01	0.02	0.01	0.07	0	0.01	0	0.13	0.01	0.01	0.03	0	0.01	0	0.06	0	0.05	0	0.4
Chaetodon_melannotus	0.22	0.68	0.56	0.03	0.01	0.64	0.15	0.02	0.06	0.03	0.02	0.06	0.53	0.16	0.14	0.16	0.36	0.19	0.03	0.1	0.13	0.04	0.33	0.05	0.05	0.1	0.62	0.02	0.1	0.39	0.02	0.06	0.02	0.24	0.02	0.12	0.19	0.82
Chaetodon_melapterus	0.06	0.15	0.67	0	0	0.62	0.04	0	0.16	0	0	0	0.07	0.03	0.05	0.04	0.05	0.12	0.01	0	0.02	0.01	0.06	0	0.01	0	0.12	0	0.01	0.03	0	0.01	0	0.05	0	0.04	0.01	0.51
Chaetodon_mertensii	0.13	0.88	0.74	0.35	0	0.83	0.09	0	0.02	0.01	0	0.05	0.41	0.2	0.1	0.09	0.43	0.33	0.14	0.07	0.25	0.02	0.76	0.02	0.01	0.03	0.7	0	0.02	0.33	0	0.03	0	0.4	0	0.04	0.22	0.83
Chaetodon_mesoleucos	0.09	0.19	0.62	0	0	0.63	0.04	0	0.07	0	0	0	0.1	0.02	0.06	0.04	0.08	0.12	0	0	0.02	0.01	0.05	0	0.01	0.03	0.16	0	0.03	0.03	0	0	0	0.06	0	0.06	0.09	0.65
Chaetodon_meyeri	0.08	0.17	0.6	0	0	0.6	0.04	0	0.05	0	0	0	0.08	0.01	0.06	0.04	0.06	0.09	0	0	0.01	0	0.04	0	0.01	0.02	0.12	0	0.02	0.03	0	0	0	0.06	0	0.05	0.06	0.39
Chaetodon_miliaris	0.02	0.44	0.43	0.01	0	0.27	0.02	0.03	0	0	0	0.01	0.07	0.03	0.04	0.03	0.04	0.33	0.01	0	0.02	0.01	0.16	0.01	0	0.02	0.58	0	0.03	0.06	0	0.01	0	0.13	0	0.03	0.02	0.77
Chaetodon_mitratus	0.14	0.91	0.74	0.35	0	0.87	0.09	0	0.02	0.01	0	0.05	0.47	0.21	0.09	0.09	0.49	0.28	0.14	0.07	0.22	0.02	0.77	0.02	0.01	0.03	0.75	0	0.02	0.3	0	0.03	0	0.42	0	0.04	0.23	0.84
Chaetodon_multicinctus	0.07	0.85	0.85	0.02	0.01	0.7	0.05	0.02	0.04	0.02	0.02	0.01	0.12	0.05	0.04	0.05	0.13	0.14	0.02	0.02	0.03	0.02	0.6	0.02	0.01	0.03	0.79	0.02	0.02	0.07	0.01	0.02	0.01	0.48	0.01	0.05	0.04	0.98
Chaetodon_nigropunctatus	0.04	0.69	0.71	0.01	0.01	0.32	0.03	0.01	0.02	0.01	0.01	0.01	0.06	0.03	0.02	0.03	0.07	0.06	0.01	0.01	0.02	0.02	0.23	0.01	0.01	0.01	0.42	0.01	0.02	0.03	0.01	0.01	0.01	0.13	0.01	0.03	0.02	0.85
Chaetodon_nippon	0.09	0.18	0.63	0	0	0.63	0.04	0	0.07	0	0	0	0.1	0.02	0.06	0.04	0.08	0.12	0	0	0.02	0	0.05	0	0.01	0.03	0.16	0	0.03	0.03	0	0	0	0.06	0	0.06	0.09	0.65
Chaetodon_ocellatus	0.09	0.45	0.54	0	0	0.49	0.08	0	0.03	0.01	0	0.02	0.23	0.05	0.05	0.08	0.17	0.09	0	0.01	0.05	0.03	0.13	0	0	0.04	0.35	0	0.03	0.14	0	0.01	0	0.1	0	0.04	0.26	0.69
Chaetodon_ocellicaudus	0.22	0.68	0.55	0.03	0.01	0.62	0.14	0.02	0.06	0.03	0.02	0.06	0.53	0.16	0.14	0.16	0.36	0.19	0.03	0.1	0.13	0.04	0.33	0.05	0.05	0.1	0.63	0.02	0.1	0.37	0.02	0.06	0.02	0.23	0.02	0.12	0.2	0.82
Chaetodon_octofasciatus	0.06	0.18	0.66	0	0	0.61	0.05	0	0.22	0.01	0	0	0.07	0.03	0.06	0.04	0.06	0.13	0.01	0.01	0.03	0.01	0.07	0	0.01	0	0.15	0.01	0.02	0.03	0	0.01	0.01	0.06	0	0.05	0.01	0.5
Chaetodon_ornatissimus	0.08	0.17	0.61	0	0	0.6	0.04	0	0.04	0	0	0	0.08	0.01	0.06	0.04	0.06	0.09	0	0	0.01	0	0.04	0	0.01	0.02	0.12	0	0.02	0.03	0	0	0	0.07	0	0.05	0.06	0.39
Chaetodon_oxycephalus	0.04	0.94	0.91	0.01	0	0.9	0.03	0.01	0.02	0.02	0.01	0.01	0.22	0.06	0.09	0.06	0.21	0.07	0.02	0.11	0.02	0.02	0.84	0	0.05	0.02	0.9	0.01	0.02	0.07	0.01	0.01	0.01	0.15	0.01	0.01	0.14	0.63
Chaetodon_paucifasciatus	0.13	0.88	0.74	0.35	0	0.83	0.09	0	0.02	0.01	0	0.05	0.41	0.2	0.09	0.09	0.44	0.32	0.13	0.07	0.25	0.02	0.75	0.02	0.01	0.03	0.7	0	0.02	0.32	0	0.03	0	0.4	0	0.04	0.22	0.83
Chaetodon_pelewensis	0.04	0.68	0.7	0.01	0.01	0.32	0.03	0.01	0.02	0.01	0.01	0.01	0.06	0.03	0.02	0.03	0.07	0.06	0.01	0.01	0.02	0.02	0.22	0.01	0.01	0.01	0.42	0.01	0.02	0.03	0.01	0.01	0.01	0.12	0.01	0.03	0.02	0.84
Chaetodon_plebeius	0.06	0.15	0.68	0	0	0.64	0.04	0	0.11	0.01	0	0	0.07	0.02	0.05	0.03	0.05	0.12	0.01	0	0.02	0.01	0.06	0	0.01	0	0.13	0.01	0.02	0.02	0	0.01	0.01	0.05	0	0.03	0	0.59
Chaetodon_punctatofasciatus	0.04	0.67	0.69	0.01	0.01	0.29	0.03	0.01	0.02	0.01	0.01	0.01	0.06	0.03	0.02	0.03	0.07	0.05	0.01	0.01	0.02	0.02	0.21	0.01	0.01	0.01	0.38	0.01	0.01	0.03	0.01	0.01	0.01	0.1	0.01	0.03	0.02	0.83
Chaetodon_quadrimaculatus	0.11	0.93	0.83	0.42	0	0.91	0.08	0	0.02	0	0	0.04	0.32	0.17	0.08	0.09	0.53	0.28	0.11	0.07	0.22	0.02	0.81	0.03	0.02	0.02	0.78	0	0.02	0.29	0	0.03	0	0.47	0	0.04	0.2	0.89
Chaetodon_rafflesii	0.11	0.97	0.9	0.06	0.03	0.95	0.08	0.03	0.05	0.04	0.03	0.05	0.4	0.68	0.28	0.25	0.85	0.29	0.05	0.68	0.07	0.05	0.87	0.42	0.24	0.06	0.96	0.04	0.05	0.74	0.03	0.42	0.04	0.37	0.03	0.07	0.77	0.96
Chaetodon_rainfordi	0.06	0.15	0.67	0	0	0.61	0.05	0	0.22	0.01	0	0	0.07	0.02	0.06	0.04	0.06	0.13	0.01	0.01	0.02	0.01	0.06	0	0.01	0	0.12	0.01	0.02	0.03	0	0.01	0.01	0.06	0	0.05	0.01	0.5
Chaetodon_reticulatus	0.07	0.17	0.6	0	0	0.59	0.04	0	0.07	0	0	0	0.08	0.02	0.06	0.04	0.07	0.1	0	0	0.02	0.01	0.04	0	0.01	0.02	0.13	0	0.03	0.03	0	0	0	0.06	0	0.05	0.08	0.43
Chaetodon_robustus	0.15	0.3	0.43	0	0	0.5	0.1	0	0.08	0	0	0.05	0.23	0.04	0.06	0.07	0.17	0.1	0.01	0.01	0.04	0.02	0.1	0	0.02	0.02	0.34	0	0.03	0.07	0	0.01	0	0.1	0	0.05	0.13	0.64
Chaetodon_sanctaehelenae	0.01	0.58	0.63	0	0	0.31	0.01	0.04	0	0	0	0.01	0.07	0.01	0.03	0.01	0.06	0.17	0	0	0.01	0.01	0.2	0	0	0.01	0.45	0	0.02	0.05	0	0.01	0	0.13	0	0.01	0.03	0.79
Chaetodon_sedentarius	0.01	0.58	0.62	0	0	0.3	0	0.04	0	0	0	0.01	0.06	0.01	0.02	0.01	0.05	0.17	0	0	0.01	0.01	0.2	0	0	0.01	0.43	0	0.02	0.05	0	0.01	0	0.12	0	0.01	0.03	0.79
Chaetodon_selene	0.22	0.69	0.56	0.03	0.01	0.63	0.15	0.02	0.05	0.03	0.02	0.06	0.53	0.16	0.14	0.16	0.36	0.18	0.03	0.1	0.13	0.04	0.33	0.05	0.05	0.1	0.63	0.02	0.1	0.37	0.02	0.06	0.02	0.24	0.02	0.12	0.2	0.82
Chaetodon_semeion	0.23	0.64	0.51	0.02	0.01	0.63	0.13	0.01	0.06	0.02	0.01	0.06	0.57	0.1	0.1	0.13	0.32	0.14	0.02	0.04	0.08	0.03	0.23	0.02	0.02	0.06	0.54	0.01	0.05	0.34	0.01	0.03	0.01	0.17	0.02	0.09	0.14	0.8
Chaetodon_semilarvatus	0.06	0.94	0.91	0.02	0.01	0.9	0.06	0.01	0.04	0.02	0.01	0.02	0.32	0.22	0.19	0.16	0.37	0.19	0.03	0.26	0.04	0.02	0.85	0.06	0.14	0.04	0.91	0.01	0.03	0.24	0.01	0.07	0.01	0.25	0.01	0.03	0.31	0.7
Chaetodon_smithi	0.21	0.93	0.56	0.21	0	0.91	0.1	0	0.03	0.01	0	0.05	0.66	0.18	0.08	0.1	0.65	0.18	0.26	0.09	0.12	0.02	0.65	0.04	0.04	0.03	0.87	0	0.02	0.23	0	0.04	0	0.5	0	0.06	0.21	0.9
Chaetodon_speculum	0.06	0.13	0.67	0	0	0.59	0.05	0	0.24	0	0	0	0.06	0.02	0.05	0.04	0.05	0.12	0.01	0	0.02	0.01	0.06	0	0.01	0	0.1	0	0.02	0.03	0	0.01	0	0.05	0	0.05	0.01	0.39
Chaetodon_striatus	0.08	0.46	0.54	0.01	0	0.46	0.07	0	0.05	0.01	0	0.02	0.21	0.05	0.05	0.08	0.17	0.1	0	0.01	0.06	0.03	0.14	0	0	0.03	0.34	0	0.04	0.13	0	0.02	0	0.1	0	0.04	0.29	0.72
Chaetodon_tinkeri	0.15	0.91	0.75	0.35	0	0.88	0.08	0	0.02	0	0	0.05	0.47	0.19	0.09	0.09	0.52	0.27	0.15	0.07	0.22	0.02	0.77	0.03	0.02	0.03	0.75	0	0.02	0.3	0	0.03	0	0.43	0	0.04	0.22	0.85
Chaetodontoplus_ballinae	0.33	0.45	0.29	0.06	0.02	0.61	0.24	0.09	0.15	0.13	0	0.01	0.63	0.08	0.25	0.12	0.48	0.21	0.04	0.22	0.13	0.06	0.28	0.08	0.01	0.17	0.68	0.07	0.18	0.37	0.01	0.1	0.05	0.3	0.01	0.39	0.31	0.66
Chaetodontoplus_caeruleopunctatus	0.3	0.59	0.37	0.01	0.03	0.62	0.22	0.14	0.1	0.26	0.02	0.02	0.71	0.06	0.19	0.11	0.54	0.19	0.05	0.27	0.13	0.03	0.44	0.11	0.01	0.19	0.72	0.02	0.2	0.5	0.02	0.08	0.07	0.3	0.02	0.26	0.49	0.73
Chaetodontoplus_chrysocephalus	0.3	0.59	0.37	0.01	0.03	0.62	0.22	0.14	0.1	0.26	0.01	0.02	0.71	0.06	0.19	0.11	0.54	0.19	0.05	0.27	0.13	0.03	0.44	0.11	0.01	0.19	0.72	0.02	0.2	0.5	0.02	0.08	0.07	0.29	0.02	0.26	0.49	0.72
Chaetodontoplus_conspicillatus	0.29	0.63	0.35	0	0.02	0.58	0.23	0.15	0.1	0.25	0.01	0.01	0.71	0.06	0.22	0.09	0.55	0.18	0.05	0.27	0.12	0.03	0.43	0.11	0	0.21	0.76	0.02	0.23	0.51	0.04	0.08	0.11	0.33	0.01	0.27	0.48	0.71
Chaetodontoplus_dimidiatus	0.33	0.46	0.29	0.06	0.02	0.61	0.24	0.09	0.15	0.13	0	0.01	0.63	0.08	0.25	0.12	0.48	0.21	0.04	0.22	0.13	0.06	0.28	0.08	0.01	0.17	0.68	0.07	0.18	0.37	0.01	0.1	0.05	0.3	0.01	0.39	0.31	0.66
Chaetodontoplus_duboulayi	0.34	0.46	0.29	0.05	0.02	0.63	0.24	0.1	0.18	0.13	0	0.01	0.66	0.08	0.28	0.11	0.49	0.2	0.04	0.22	0.12	0.06	0.28	0.08	0.01	0.19	0.67	0.07	0.18	0.36	0.01	0.09	0.06	0.29	0.01	0.4	0.31	0.65
Chaetodontoplus_melanosoma	0.28	0.58	0.35	0.01	0.03	0.63	0.22	0.15	0.1	0.21	0.02	0.02	0.72	0.07	0.19	0.13	0.56	0.21	0.04	0.25	0.15	0.04	0.4	0.12	0.01	0.19	0.75	0.03	0.2	0.48	0.01	0.09	0.06	0.29	0.02	0.27	0.47	0.74
Chaetodontoplus_meredithi	0.3	0.59	0.38	0.02	0.02	0.63	0.22	0.15	0.1	0.26	0.01	0.02	0.71	0.06	0.19	0.11	0.55	0.19	0.04	0.26	0.13	0.04	0.44	0.11	0.01	0.19	0.74	0.02	0.2	0.5	0.02	0.08	0.06	0.3	0.01	0.27	0.49	0.75
Chaetodontoplus_mesoleucus	0.32	0.45	0.29	0.06	0.02	0.61	0.24	0.1	0.15	0.13	0	0.01	0.63	0.08	0.25	0.12	0.48	0.21	0.04	0.22	0.13	0.06	0.28	0.08	0.01	0.16	0.68	0.07	0.17	0.36	0.01	0.1	0.06	0.3	0.01	0.38	0.31	0.66
Chaetodontoplus_niger	0.33	0.46	0.29	0.06	0.02	0.61	0.24	0.09	0.15	0.13	0	0.01	0.64	0.08	0.25	0.12	0.48	0.21	0.04	0.22	0.13	0.06	0.28	0.08	0.01	0.17	0.68	0.07	0.18	0.37	0.01	0.1	0.05	0.3	0.01	0.39	0.31	0.66
Chaetodontoplus_personifer	0.3	0.59	0.36	0.02	0.04	0.6	0.22	0.15	0.11	0.26	0.02	0.02	0.71	0.05	0.19	0.09	0.56	0.17	0.04	0.26	0.11	0.02	0.41	0.11	0.01	0.22	0.67	0.02	0.21	0.5	0.03	0.07	0.07	0.29	0.02	0.27	0.5	0.65
Chaetodontoplus_septentrionalis	0.3	0.59	0.37	0.01	0.03	0.62	0.22	0.14	0.1	0.26	0.01	0.02	0.71	0.06	0.19	0.11	0.54	0.19	0.05	0.27	0.13	0.03	0.44	0.11	0.01	0.19	0.72	0.02	0.2	0.5	0.02	0.08	0.07	0.3	0.02	0.26	0.49	0.72
Chaetodontoplus_vanderloosi	0.29	0.62	0.35	0	0.02	0.59	0.24	0.15	0.11	0.24	0.01	0.01	0.72	0.06	0.22	0.09	0.56	0.18	0.05	0.27	0.11	0.03	0.43	0.11	0	0.22	0.76	0.02	0.23	0.51	0.04	0.07	0.11	0.33	0.01	0.28	0.48	0.72
Chaetodon_triangulum	0.09	0.18	0.63	0	0	0.62	0.04	0	0.07	0	0	0	0.1	0.02	0.06	0.04	0.08	0.12	0	0	0.02	0	0.05	0	0.01	0.03	0.16	0	0.03	0.03	0	0	0	0.06	0	0.06	0.09	0.64
Chaetodon_trichrous	0.11	0.35	0.31	0.03	0.02	0.38	0.15	0.01	0.04	0.02	0.02	0.21	0.26	0.08	0.07	0.1	0.18	0.11	0.04	0.03	0.08	0.03	0.37	0.02	0.04	0.05	0.64	0.02	0.04	0.2	0.02	0.02	0.02	0.19	0.02	0.06	0.09	0.78
Chaetodon_tricinctus	0.06	0.14	0.67	0	0	0.62	0.04	0	0.12	0	0	0	0.07	0.02	0.04	0.04	0.05	0.12	0.01	0	0.02	0.01	0.05	0	0.01	0	0.12	0	0.01	0.02	0	0.01	0	0.04	0	0.03	0	0.54
Chaetodon_trifascialis	0.06	0.14	0.66	0	0	0.41	0.05	0	0.11	0.01	0	0	0.07	0.03	0.06	0.05	0.04	0.29	0.01	0	0.03	0.01	0.07	0	0.01	0.01	0.12	0.01	0.02	0.04	0	0.01	0.01	0.07	0	0.03	0.01	0.58
Chaetodon_trifasciatus	0.09	0.18	0.63	0	0	0.64	0.03	0	0.07	0	0	0	0.1	0.02	0.06	0.04	0.08	0.11	0	0	0.02	0	0.04	0	0.01	0.03	0.16	0	0.03	0.03	0	0	0	0.06	0	0.06	0.08	0.65
Chaetodon_ulietensis	0.05	0.94	0.9	0.02	0	0.89	0.03	0.01	0.02	0.02	0.01	0.02	0.22	0.08	0.09	0.05	0.25	0.08	0.02	0.11	0.03	0.02	0.85	0.01	0.04	0.02	0.91	0.01	0.02	0.09	0.01	0.01	0.01	0.15	0.01	0.02	0.17	0.69
Chaetodon_unimaculatus	0.13	0.38	0.49	0.03	0.03	0.57	0.32	0.01	0.05	0.02	0.03	0.12	0.27	0.1	0.1	0.11	0.21	0.14	0.03	0.03	0.08	0.03	0.29	0.02	0.02	0.06	0.67	0.01	0.05	0.38	0.01	0.02	0.01	0.37	0.03	0.09	0.1	0.81
Chaetodon_vagabundus	0.11	0.99	0.93	0.07	0.03	0.98	0.08	0.04	0.06	0.05	0.03	0.05	0.38	0.72	0.3	0.26	0.89	0.3	0.05	0.74	0.08	0.05	0.92	0.45	0.26	0.07	0.99	0.04	0.06	0.78	0.03	0.45	0.04	0.38	0.03	0.08	0.82	0.98
Chaetodon_wiebeli	0.06	0.95	0.91	0.02	0	0.91	0.04	0.01	0.02	0.01	0.01	0.01	0.22	0.07	0.08	0.05	0.24	0.06	0.01	0.11	0.03	0.01	0.85	0.02	0.03	0.02	0.93	0.01	0.02	0.08	0.01	0.02	0.01	0.13	0	0.03	0.17	0.73
Chaetodon_xanthocephalus	0.22	0.63	0.51	0.02	0.01	0.62	0.12	0.01	0.05	0.02	0.01	0.05	0.55	0.1	0.09	0.12	0.31	0.13	0.02	0.04	0.08	0.04	0.23	0.02	0.02	0.06	0.53	0.02	0.05	0.34	0.01	0.03	0.01	0.17	0.01	0.08	0.14	0.8
Chaetodon_xanthurus	0.13	0.88	0.74	0.35	0	0.83	0.09	0	0.02	0.01	0	0.05	0.42	0.21	0.09	0.09	0.45	0.29	0.13	0.07	0.23	0.02	0.75	0.02	0.01	0.03	0.71	0	0.02	0.3	0	0.03	0	0.4	0	0.04	0.22	0.82
Chaetodon_zanzibarensis	0.06	0.15	0.66	0	0	0.6	0.05	0	0.23	0	0	0	0.07	0.03	0.05	0.04	0.05	0.12	0.01	0	0.03	0.01	0.06	0	0.01	0	0.12	0.01	0.02	0.03	0	0.01	0	0.05	0	0.05	0.01	0.46
Chalaroderma_capito	0.36	0.64	0.16	0.15	0.01	0.75	0.19	0.05	0.06	0.07	0	0.04	0.45	0.55	0.06	0.65	0.68	0.42	0.01	0.02	0.51	0.37	0.44	0.05	0	0.13	0.84	0.18	0.08	0.45	0	0.09	0	0.11	0.01	0.11	0.19	0.82
Chalaroderma_ocellata	0.28	0.7	0.16	0.16	0.01	0.77	0.17	0.05	0.05	0.07	0	0.05	0.43	0.58	0.05	0.68	0.65	0.47	0.01	0.02	0.52	0.4	0.49	0.05	0	0.11	0.91	0.19	0.07	0.47	0	0.11	0	0.13	0.01	0.09	0.19	0.84
Channomuraena_bauchotae	0.41	0.5	0.01	0.01	0	0.21	0.03	0.01	0.04	0	0	0	0.86	0.02	0.02	0.04	0.21	0.02	0.01	0.01	0.02	0.01	0	0.01	0.01	0.02	0.46	0.01	0.02	0.01	0	0	0	0.02	0	0.11	0.01	0.3
Channomuraena_vittata	0.46	0.44	0	0.01	0	0.18	0.04	0.01	0.09	0	0	0	0.86	0.01	0.05	0.02	0.23	0.01	0.01	0.01	0.01	0.01	0	0.01	0.01	0	0.36	0.01	0	0.01	0	0	0	0.01	0	0.09	0.01	0.22
Chasmodes_bosquianus	0.16	0.35	0.04	0	0	0.73	0.04	0	0.01	0.01	0	0	0.15	0.36	0.03	0.32	0.47	0.15	0	0	0.23	0.13	0.08	0	0	0.05	0.34	0.05	0.02	0.07	0	0.03	0	0.06	0	0.03	0.03	0.44
Cheilinus_abudjubbe	0.31	0.9	0.3	0.05	0.02	0.85	0.44	0.02	0.06	0.42	0.08	0.02	0.94	0.18	0.31	0.76	0.92	0.54	0.02	0.37	0.53	0.09	0.09	0.02	0.02	0.2	0.93	0.02	0.52	0.46	0.01	0.19	0.06	0.61	0.03	0.17	0.13	0.91
Cheilinus_chlorourus	0.3	0.5	0.06	0	0	0.27	0.07	0	0.03	0.01	0	0	0.89	0.02	0.09	0.1	0.63	0.07	0	0.01	0.02	0.24	0.01	0	0	0.05	0.37	0	0.05	0.06	0	0.06	0.01	0.05	0	0.07	0.01	0.27
Cheilinus_fasciatus	0.69	0.65	0.1	0.02	0.01	0.62	0.36	0.01	0.05	0.02	0.01	0.02	0.92	0.06	0.39	0.1	0.73	0.09	0.01	0.02	0.06	0.08	0.03	0.01	0.01	0.32	0.68	0.02	0.32	0.08	0.01	0.04	0.01	0.37	0.01	0.11	0.03	0.65
Cheilinus_lunulatus	0.19	0.22	0.34	0.02	0.01	0.19	0.22	0.02	0.04	0.06	0.02	0.01	0.49	0.05	0.47	0.17	0.57	0.13	0.01	0.02	0.09	0.04	0.05	0.02	0.01	0.1	0.24	0.02	0.11	0.12	0.01	0.05	0.03	0.13	0.01	0.1	0.06	0.16
Cheilinus_oxycephalus	0.2	0.36	0.03	0.01	0.01	0.27	0.05	0	0.02	0.01	0	0	0.81	0.02	0.04	0.05	0.63	0.03	0	0	0.03	0.04	0.02	0	0.01	0.03	0.61	0.01	0.04	0.02	0	0.02	0.01	0.05	0.01	0.03	0.01	0.45
Cheilinus_trilobatus	0.88	0.97	0.12	0.02	0.02	0.9	0.66	0.02	0.09	0.03	0.02	0.02	1.01	0.09	0.65	0.13	0.98	0.11	0.02	0.03	0.1	0.09	0.06	0.02	0.02	0.6	0.99	0.02	0.6	0.11	0.02	0.06	0.03	0.63	0.02	0.15	0.05	0.96
Cheilinus_undulatus	0.69	0.08	0.05	0	0.01	0.13	0.09	0	0.09	0	0	0	0.86	0.02	0.28	0.07	0.21	0.07	0	0.01	0.02	0.04	0.02	0	0	0.03	0.11	0.01	0.03	0.04	0	0.04	0	0.03	0	0.08	0.01	0.08
Cheilio_inermis	0.64	0.88	0.09	0.02	0.01	0.41	0.67	0	0.03	0.09	0	0	1.05	0.05	0.21	0.35	0.92	0.6	0	0.01	0.15	0.03	0.03	0.01	0	0.11	0.91	0	0.23	0.14	0	0	0.04	0.14	0	0.63	0.05	0.82
Cheilodipterus_alleni	0.77	0.81	0.03	0.01	0	0.33	0.06	0	0.05	0	0	0	0.9	0.03	0.02	0.12	0.72	0.09	0.01	0	0.02	0.02	0.01	0	0	0.06	0.83	0.01	0.05	0.02	0	0.02	0	0.07	0	0.58	0	0.61
Cheilodipterus_arabicus	0.31	0.48	0.27	0	0	0.11	0.01	0	0.08	0	0	0	0.86	0.04	0.03	0.08	0.23	0.1	0.01	0	0.04	0.06	0.01	0	0	0	0.81	0	0.09	0.04	0	0.01	0.01	0.03	0	0.13	0	0.9
Cheilodipterus_artus	0.51	0.69	0.05	0.01	0.01	0.2	0.06	0.01	0.05	0.01	0.01	0.01	0.89	0.03	0.03	0.1	0.34	0.15	0.01	0.01	0.05	0.04	0.01	0.01	0.01	0.06	0.84	0.01	0.04	0.02	0.01	0.02	0.01	0.06	0.01	0.34	0.01	0.74
Cheilodipterus_intermedius	0.64	0.76	0.16	0.01	0.01	0.07	0.02	0.01	0.2	0.01	0.01	0.01	0.91	0.01	0.01	0.01	0.27	0.02	0.01	0	0.01	0.01	0	0.01	0.01	0.02	0.62	0.01	0.02	0.01	0.01	0.01	0.01	0.1	0.01	0.33	0.01	0.39
Cheilodipterus_isostigmus	0.48	0.73	0.03	0	0	0.08	0.04	0	0.02	0.01	0	0	0.91	0.02	0.02	0.04	0.2	0.18	0	0	0.04	0.04	0.01	0	0	0.03	0.8	0.01	0.03	0	0	0.01	0	0.06	0	0.28	0	0.66
Cheilodipterus_lachneri	0.75	0.95	0.11	0	0.01	0.27	0.04	0	0.14	0	0	0.01	0.98	0.03	0.04	0.17	0.78	0.39	0.02	0	0.06	0.07	0.01	0	0.01	0.04	1	0.01	0.07	0.03	0	0.01	0	0.04	0	0.67	0.01	0.9
Cheilodipterus_macrodon	0.51	0.69	0.05	0.01	0.01	0.25	0.07	0	0.06	0.01	0.01	0	0.88	0.03	0.04	0.11	0.4	0.17	0.01	0.01	0.06	0.04	0.01	0.01	0.01	0.06	0.84	0.01	0.05	0.02	0	0.02	0.01	0.06	0	0.36	0	0.78
Cheilodipterus_nigrotaeniatus	0.54	0.68	0.01	0	0	0.04	0.01	0	0.03	0.01	0	0	0.85	0.01	0	0.01	0.1	0.04	0	0	0.01	0.01	0.01	0	0	0.01	0.53	0.01	0.01	0.01	0	0.01	0	0	0	0.17	0	0.36
Cheilodipterus_novemstriatus	0.39	0.72	0.02	0.01	0.01	0.24	0.03	0.01	0.03	0.01	0.01	0.01	0.76	0.03	0.01	0.2	0.21	0.09	0.09	0.01	0.03	0.03	0.01	0	0.03	0.01	0.85	0.02	0.01	0.01	0.01	0.02	0.02	0.02	0.01	0.28	0	0.8
Cheilodipterus_parazonatus	0.24	0.63	0.02	0.01	0	0.3	0.02	0	0.03	0	0	0	0.57	0.01	0	0.11	0.22	0.08	0.01	0	0.01	0.05	0	0	0	0.01	0.78	0	0	0.01	0	0.01	0	0.03	0	0.18	0	0.74
Cheilodipterus_persicus	0.63	0.78	0.15	0	0.01	0.06	0.02	0	0.2	0	0.01	0.01	0.91	0.01	0.01	0.01	0.28	0.03	0.01	0	0.01	0.01	0.01	0.01	0.01	0.02	0.63	0.01	0.02	0.01	0.01	0.01	0.01	0.1	0.01	0.34	0.01	0.4
Cheilodipterus_pygmaios	0.39	0.74	0.02	0.01	0	0.08	0.03	0	0.02	0.01	0	0	0.88	0.02	0.02	0.03	0.16	0.19	0	0	0.03	0.04	0.01	0	0	0.03	0.81	0.01	0.02	0.01	0	0.02	0	0.06	0	0.26	0	0.66
Cheilodipterus_quinquelineatus	0.77	0.96	0.43	0.01	0.01	0.23	0.03	0.01	0.49	0.01	0.01	0.01	0.96	0.05	0.03	0.18	0.81	0.15	0.01	0.01	0.06	0.09	0.02	0.01	0.01	0.04	0.91	0.01	0.07	0.05	0.01	0.02	0.01	0.11	0.01	0.76	0.01	0.57
Cheilodipterus_singapurensis	0.45	0.7	0.02	0.01	0.01	0.24	0.04	0	0.04	0.01	0.01	0.01	0.78	0.01	0.01	0.2	0.26	0.08	0.09	0.01	0.03	0.01	0	0.01	0.03	0.01	0.82	0.01	0.01	0.01	0.01	0.02	0.02	0.01	0.01	0.29	0.01	0.78
Cheilodipterus_zonatus	0.73	0.82	0.03	0.01	0	0.33	0.06	0	0.04	0	0	0.01	0.87	0.03	0.02	0.11	0.69	0.09	0.01	0	0.02	0.02	0.01	0	0	0.06	0.84	0.01	0.04	0.02	0	0.02	0	0.07	0	0.56	0	0.61
Cheiloprion_labiatus	0.06	0.39	0.5	0.03	0	0.75	0.09	0	0.01	0.02	0.01	0.01	0.17	0.49	0.04	0.67	0.14	0.79	0	0	0.07	0.09	0.3	0	0.01	0.02	0.43	0.02	0.01	0.21	0	0.04	0	0.05	0	0.01	0.05	0.5
Cheilotrema_saturnum	0.62	0.57	0.03	0	0	0.29	0.2	0	0.06	0	0	0	0.91	0.03	0.08	0.09	0.44	0.05	0.01	0	0.05	0.01	0.02	0	0	0.07	0.58	0	0.05	0.05	0	0	0	0.03	0	0.24	0.01	0.47
Cheimerius_nufar	0.34	0.59	0.09	0.01	0	0.62	0.48	0	0.07	0.02	0	0.01	0.88	0.04	0.33	0.07	0.67	0.04	0	0.07	0.07	0.02	0.07	0	0	0.12	0.41	0	0.09	0.05	0	0	0.02	0.11	0	0.15	0.03	0.44
Chelmon_marginalis	0.39	0.62	0.53	0.08	0.02	0.62	0.24	0.09	0.22	0.12	0.13	0.01	0.54	0.05	0.1	0.05	0.43	0.07	0.04	0.06	0.14	0	0.41	0.02	0.01	0.03	0.64	0	0	0.21	0.01	0.13	0	0.35	0.03	0.27	0.2	0.72
Chelmon_muelleri	0.39	0.62	0.53	0.08	0.01	0.62	0.24	0.09	0.2	0.12	0.13	0.01	0.54	0.05	0.09	0.05	0.43	0.06	0.04	0.06	0.14	0	0.41	0.02	0.01	0.02	0.64	0	0	0.21	0	0.13	0	0.35	0.03	0.27	0.19	0.7
Chelmonops_curiosus	0.41	0.64	0.54	0.08	0.01	0.63	0.25	0.09	0.21	0.12	0.13	0.01	0.58	0.05	0.11	0.06	0.45	0.06	0.04	0.06	0.14	0	0.41	0.01	0.01	0.03	0.66	0	0	0.2	0	0.13	0	0.35	0.03	0.29	0.19	0.7
Chelmonops_truncatus	0.39	0.63	0.53	0.08	0.01	0.62	0.24	0.09	0.2	0.12	0.13	0.01	0.56	0.05	0.1	0.06	0.44	0.06	0.04	0.06	0.14	0	0.41	0.01	0.01	0.03	0.65	0	0	0.2	0	0.13	0	0.36	0.03	0.27	0.19	0.7
Chelmon_rostratus	0.4	0.62	0.53	0.08	0.01	0.62	0.24	0.09	0.21	0.12	0.13	0.01	0.55	0.05	0.1	0.05	0.42	0.06	0.04	0.06	0.14	0	0.41	0.02	0.01	0.03	0.64	0	0	0.21	0	0.13	0	0.35	0.03	0.27	0.19	0.7
Chelon_bispinosus	0.3	0.21	0.05	0.07	0.03	0.6	0.08	0.03	0.08	0.06	0.04	0.39	0.22	0.45	0.04	0.59	0.16	0.08	0.04	0.04	0.06	0.06	0.04	0.03	0.03	0.03	0.24	0.43	0.04	0.05	0.04	0.04	0.04	0.04	0.04	0.13	0.02	0.45
Chelonodon_laticeps	0.34	0.54	0.4	0.08	0.08	0.7	0.41	0.11	0.09	0.1	0.1	0.03	0.71	0.2	0.31	0.4	0.56	0.21	0.02	0.07	0.24	0.11	0.27	0.04	0.02	0.21	0.65	0.06	0.12	0.35	0.02	0.09	0.04	0.16	0.02	0.09	0.27	0.75
Chelonodon_patoca	0.38	0.43	0.37	0.07	0.07	0.61	0.4	0.09	0.1	0.08	0.07	0.02	0.77	0.18	0.33	0.33	0.51	0.18	0.02	0.07	0.21	0.09	0.25	0.03	0.01	0.2	0.45	0.05	0.11	0.32	0.01	0.07	0.03	0.13	0.01	0.1	0.25	0.47
Chelonodon_pleurospilus	0.34	0.54	0.4	0.08	0.08	0.7	0.41	0.11	0.09	0.1	0.1	0.03	0.71	0.2	0.31	0.4	0.56	0.21	0.02	0.07	0.24	0.11	0.27	0.04	0.02	0.21	0.65	0.06	0.12	0.35	0.02	0.09	0.04	0.16	0.02	0.09	0.27	0.75
Chilomycterus_antennatus	0.12	0.24	0.02	0	0	0.21	0.3	0	0.02	0	0	0	0.92	0.02	0.28	0.03	0.74	0.02	0	0	0.01	0	0	0	0	0.13	0.54	0	0.03	0.01	0	0	0	0.01	0	0.03	0.02	0.17
Chilomycterus_antillarum	0.19	0.44	0.05	0.02	0	0.42	0.37	0	0.02	0.02	0	0	0.92	0.06	0.35	0.11	0.76	0.07	0.01	0.01	0.05	0.02	0.03	0	0	0.2	0.75	0.01	0.06	0.04	0	0.01	0	0.05	0	0.04	0.06	0.52
Chilomycterus_reticulatus	0.17	0.22	0.05	0.02	0	0.21	0.62	0	0.03	0.01	0	0	0.94	0.04	0.63	0.05	0.78	0.05	0.01	0	0.03	0.02	0.02	0	0	0.37	0.36	0	0.11	0.04	0	0	0	0.04	0	0.06	0.06	0.11
Chilomycterus_schoepfii	0.19	0.45	0.05	0.02	0	0.42	0.37	0	0.02	0.02	0	0	0.92	0.06	0.35	0.11	0.76	0.08	0.01	0.01	0.05	0.02	0.03	0	0	0.2	0.76	0.01	0.06	0.05	0	0.01	0	0.05	0	0.04	0.06	0.53
Chilomycterus_spinosus_mauretanicus	0.21	0.45	0.07	0.02	0	0.41	0.6	0.01	0.02	0.03	0	0.01	0.9	0.08	0.58	0.13	0.78	0.11	0.02	0.01	0.07	0.04	0.06	0	0.01	0.38	0.68	0.01	0.13	0.07	0	0.02	0	0.07	0	0.06	0.09	0.52
Chilomycterus_spinosus_spinosus	0.19	0.45	0.05	0.02	0	0.42	0.37	0	0.02	0.02	0	0	0.92	0.06	0.35	0.11	0.76	0.08	0.01	0.01	0.05	0.02	0.03	0	0	0.2	0.76	0.01	0.06	0.05	0	0.01	0	0.05	0	0.04	0.06	0.53
Chlidichthys_abruptus	0.63	0.78	0.12	0.07	0.01	0.81	0.08	0	0.03	0	0	0.01	0.89	0.12	0.06	0.19	0.75	0.16	0.01	0.09	0.1	0.06	0.11	0.04	0.01	0.05	0.92	0.05	0.04	0.13	0.01	0.04	0.01	0.1	0.01	0.13	0.09	0.95
Chlidichthys_auratus	0.63	0.78	0.12	0.07	0.01	0.81	0.08	0	0.03	0	0	0.01	0.89	0.12	0.06	0.19	0.75	0.16	0.01	0.09	0.1	0.06	0.11	0.04	0.01	0.05	0.92	0.05	0.04	0.13	0.01	0.04	0.01	0.1	0.01	0.13	0.09	0.95
Chlidichthys_bibulus	0.63	0.78	0.12	0.07	0.01	0.81	0.08	0	0.03	0	0	0.01	0.89	0.12	0.06	0.19	0.75	0.16	0.01	0.09	0.1	0.06	0.11	0.04	0.01	0.05	0.92	0.05	0.04	0.13	0.01	0.04	0.01	0.1	0.01	0.13	0.09	0.95
Chlidichthys_cacatuoides	0.63	0.79	0.13	0.07	0.01	0.81	0.08	0	0.03	0	0	0.02	0.89	0.12	0.06	0.19	0.75	0.16	0.01	0.09	0.1	0.07	0.11	0.04	0.01	0.06	0.92	0.05	0.04	0.13	0.01	0.04	0.01	0.1	0.01	0.13	0.1	0.95
Chlidichthys_chagosensis	0.63	0.79	0.13	0.07	0.01	0.81	0.08	0	0.03	0	0	0.02	0.89	0.12	0.06	0.19	0.75	0.16	0.01	0.09	0.1	0.07	0.11	0.04	0.01	0.06	0.92	0.05	0.04	0.13	0.01	0.04	0.01	0.1	0.01	0.13	0.1	0.95
Chlidichthys_clibanarius	0.63	0.78	0.12	0.07	0.01	0.81	0.08	0	0.03	0	0	0.01	0.89	0.12	0.06	0.19	0.75	0.16	0.01	0.09	0.1	0.06	0.11	0.04	0.01	0.05	0.92	0.05	0.04	0.13	0.01	0.04	0.01	0.1	0.01	0.13	0.09	0.95
Chlidichthys_foudioides	0.63	0.79	0.13	0.07	0.01	0.81	0.08	0	0.03	0	0	0.02	0.89	0.12	0.06	0.19	0.75	0.16	0.01	0.09	0.1	0.07	0.11	0.04	0.01	0.05	0.92	0.05	0.04	0.13	0.01	0.04	0.01	0.1	0.01	0.13	0.1	0.95
Chlidichthys_inornatus	0.63	0.79	0.13	0.07	0.01	0.81	0.08	0	0.03	0	0	0.02	0.89	0.12	0.06	0.19	0.75	0.16	0.01	0.09	0.1	0.07	0.11	0.04	0.01	0.06	0.92	0.05	0.04	0.13	0.01	0.04	0.01	0.1	0.01	0.13	0.1	0.95
Chlidichthys_johnvoelckeri	0.63	0.79	0.13	0.07	0.01	0.81	0.08	0	0.03	0	0	0.02	0.89	0.12	0.06	0.19	0.75	0.16	0.01	0.09	0.1	0.07	0.11	0.04	0.01	0.06	0.92	0.05	0.04	0.13	0.01	0.04	0.01	0.1	0.01	0.13	0.1	0.95
Chlidichthys_pembae	0.63	0.79	0.12	0.07	0.01	0.81	0.08	0	0.03	0	0	0.02	0.89	0.12	0.06	0.19	0.75	0.16	0.01	0.09	0.1	0.07	0.11	0.04	0.01	0.05	0.92	0.05	0.04	0.13	0.01	0.04	0.01	0.1	0.01	0.13	0.1	0.95
Chlidichthys_randalli	0.63	0.79	0.13	0.07	0.01	0.81	0.08	0	0.03	0	0	0.02	0.89	0.12	0.06	0.19	0.75	0.16	0.01	0.09	0.1	0.07	0.11	0.04	0.01	0.05	0.92	0.05	0.04	0.13	0.01	0.04	0.01	0.1	0.01	0.13	0.1	0.95
Chlidichthys_rubiceps	0.64	0.78	0.12	0.07	0.01	0.81	0.08	0	0.03	0	0	0.01	0.9	0.12	0.07	0.19	0.76	0.16	0.01	0.09	0.1	0.06	0.11	0.04	0.01	0.06	0.92	0.04	0.04	0.13	0.01	0.04	0.01	0.1	0.01	0.13	0.1	0.95
Chlidichthys_smithae	0.63	0.78	0.12	0.07	0.01	0.81	0.07	0	0.03	0	0	0.01	0.89	0.12	0.06	0.18	0.76	0.15	0.01	0.09	0.09	0.06	0.11	0.04	0.01	0.05	0.92	0.04	0.04	0.13	0.01	0.04	0.01	0.1	0.01	0.13	0.09	0.95
Chloroscombrus_chrysurus	0.83	0.05	0	0	0	0.06	0.01	0	0.06	0	0	0	0.65	0.02	0.01	0.05	0.07	0.01	0	0	0.02	0	0	0	0	0.01	0.41	0.01	0.01	0	0	0	0	0.01	0	0.17	0	0.16
Chlorurus_atrilunula	0.14	0.28	0.54	0.01	0	0.88	0.2	0.01	0.14	0.02	0.01	0	0.17	0.63	0.13	0.57	0.56	0.09	0	0.01	0.61	0.03	0.03	0.01	0.01	0.07	0.27	0.01	0.12	0.19	0.01	0.02	0.06	0.17	0	0.12	0.01	0.29
Chlorurus_bleekeri	0.07	0.2	0.52	0.01	0	0.81	0.21	0.01	0.14	0.01	0.01	0	0.11	0.64	0.15	0.58	0.55	0.09	0	0.01	0.61	0.02	0.03	0	0.01	0.07	0.15	0.01	0.12	0.17	0.01	0	0.06	0.17	0	0.12	0.01	0.14
Chlorurus_bowersi	0.07	0.2	0.52	0.01	0	0.82	0.2	0.01	0.14	0.01	0.01	0	0.11	0.64	0.15	0.58	0.56	0.09	0	0.01	0.61	0.02	0.03	0	0.01	0.07	0.15	0.01	0.12	0.17	0.01	0.01	0.06	0.17	0	0.12	0.01	0.14
Chlorurus_capistratoides	0.08	0.2	0.54	0.01	0	0.84	0.2	0.01	0.13	0.02	0.01	0	0.09	0.63	0.13	0.56	0.55	0.08	0	0.01	0.61	0.02	0.02	0	0.01	0.07	0.16	0.01	0.12	0.19	0.01	0.01	0.06	0.17	0	0.11	0.01	0.15
Chlorurus_cyanescens	0.09	0.19	0.54	0.01	0	0.83	0.2	0	0.14	0.01	0.01	0	0.1	0.62	0.14	0.56	0.54	0.07	0	0.01	0.6	0.02	0.02	0	0	0.07	0.18	0	0.11	0.19	0.01	0	0.05	0.17	0	0.11	0.01	0.16
Chlorurus_enneacanthus	0.09	0.19	0.54	0.01	0	0.83	0.2	0	0.14	0.01	0.01	0	0.1	0.62	0.14	0.56	0.54	0.07	0	0.01	0.6	0.02	0.02	0	0	0.07	0.18	0	0.11	0.19	0.01	0	0.05	0.17	0	0.11	0.01	0.16
Chlorurus_frontalis	0.09	0.19	0.54	0.01	0	0.83	0.2	0	0.14	0.01	0.01	0	0.1	0.62	0.14	0.56	0.54	0.07	0	0.01	0.6	0.02	0.02	0	0	0.07	0.18	0	0.11	0.19	0.01	0	0.05	0.17	0	0.11	0.01	0.16
Chlorurus_genazonatus	0.36	0.75	0.16	0.02	0.02	0.34	0.68	0.01	0.39	0.08	0.01	0.01	0.89	0.16	0.29	0.21	0.9	0.09	0.02	0.04	0.17	0.04	0.05	0.01	0.01	0.14	0.87	0.01	0.51	0.08	0.01	0.04	0.47	0.47	0.01	0.16	0.03	0.75
Chlorurus_gibbus	0.07	0.05	0.16	0	0	0.87	0.07	0	0.05	0	0	0	0.02	0.51	0.1	0.53	0.13	0.08	0	0.01	0.5	0.02	0.03	0	0	0.04	0.04	0.02	0.04	0.22	0	0	0	0.04	0	0.1	0.02	0.04
Chlorurus_japanensis	0.13	0.27	0.52	0.01	0	0.86	0.22	0	0.14	0.01	0.02	0	0.18	0.63	0.15	0.59	0.57	0.09	0	0.01	0.62	0.02	0.03	0.01	0.01	0.07	0.26	0.02	0.13	0.17	0.01	0.02	0.06	0.18	0	0.13	0.01	0.28
Chlorurus_microrhinos	0.06	0.19	0.54	0.01	0	0.83	0.2	0	0.13	0.01	0.01	0	0.1	0.62	0.14	0.56	0.53	0.08	0	0.01	0.6	0.02	0.02	0	0	0.07	0.15	0	0.11	0.2	0.01	0	0.05	0.17	0	0.11	0.01	0.13
Chlorurus_oedema	0.08	0.2	0.54	0.01	0	0.83	0.19	0.01	0.13	0.02	0.01	0	0.1	0.63	0.13	0.56	0.54	0.08	0	0.01	0.61	0.02	0.02	0	0.01	0.07	0.16	0.01	0.12	0.19	0.01	0.01	0.06	0.17	0	0.11	0.01	0.15
Chlorurus_perspicillatus	0.31	0.12	0.05	0	0	0.09	0.16	0.01	0.02	0	0	0	0.48	0.02	0.12	0.04	0.3	0.01	0	0	0.03	0	0	0	0	0	0.17	0	0.01	0	0	0	0	0	0	0.05	0	0.41
Chlorurus_rhakoura	0.08	0.2	0.53	0.01	0	0.83	0.2	0.01	0.13	0.02	0.01	0	0.1	0.63	0.13	0.56	0.53	0.08	0	0.01	0.61	0.02	0.02	0	0.01	0.07	0.18	0.01	0.12	0.19	0.01	0.01	0.06	0.17	0	0.11	0.01	0.17
Chlorurus_sordidus	0.07	0.2	0.52	0.01	0	0.81	0.21	0.01	0.14	0.01	0.01	0	0.11	0.63	0.15	0.58	0.56	0.08	0	0.01	0.62	0.02	0.03	0.01	0.01	0.07	0.16	0.01	0.12	0.17	0.01	0.01	0.05	0.17	0	0.12	0.01	0.13
Chlorurus_spilurus	0.13	0.3	0.53	0.02	0.01	0.85	0.22	0.01	0.14	0.02	0.02	0.01	0.19	0.64	0.14	0.6	0.58	0.11	0.01	0.02	0.63	0.03	0.05	0.02	0.02	0.07	0.27	0.02	0.14	0.18	0.02	0.03	0.06	0.19	0.02	0.13	0.02	0.3
Chlorurus_strongylocephalus	0.28	0.46	0.14	0.01	0.01	0.28	0.56	0	0.05	0.12	0.01	0	0.82	0.06	0.4	0.46	0.6	0.39	0	0.02	0.18	0.04	0.06	0	0	0.21	0.49	0.01	0.26	0.18	0	0.26	0.01	0.39	0.01	0.21	0.12	0.27
Chlorurus_troschelii	0.41	0.88	0.25	0.05	0.03	0.56	0.59	0.03	0.08	0.16	0.07	0.03	1.09	0.12	0.43	0.48	0.92	0.48	0.01	0.11	0.28	0.04	0.09	0.04	0.01	0.33	0.88	0.02	0.39	0.38	0.03	0.1	0.09	0.3	0.02	0.45	0.13	0.76
Choerodon_anchorago	0.39	0.33	0.16	0	0	0.34	0.23	0.02	0.11	0	0	0	0.59	0.07	0.14	0.1	0.36	0.02	0	0	0.06	0.01	0	0	0	0.01	0.34	0	0.1	0.04	0	0.01	0.07	0.08	0	0.13	0	0.33
Choerodon_azurio	0.45	0.46	0.06	0.03	0.01	0.31	0.31	0.01	0.13	0.09	0.01	0.01	0.81	0.08	0.22	0.16	0.57	0.08	0.02	0.04	0.09	0.03	0.02	0.01	0	0.14	0.55	0.02	0.12	0.07	0	0.03	0.13	0.19	0.01	0.21	0.01	0.44
Choerodon_cauteroma	0.25	0.89	0.29	0.04	0.01	0.83	0.46	0.02	0.03	0.55	0.11	0.01	0.96	0.15	0.32	0.86	0.83	0.72	0.01	0.49	0.65	0.04	0.04	0.01	0.01	0.24	0.88	0.09	0.7	0.65	0.01	0.13	0.04	0.74	0.03	0.24	0.17	0.82
Choerodon_cephalotes	0.48	0.43	0.07	0.02	0.01	0.34	0.24	0.01	0.08	0.02	0.01	0.01	0.76	0.06	0.16	0.1	0.47	0.05	0.01	0.02	0.05	0.04	0.01	0.02	0.01	0.09	0.45	0.01	0.11	0.06	0.01	0.04	0.05	0.08	0.01	0.18	0.02	0.37
Choerodon_cyanodus	0.52	0.65	0.14	0.02	0.02	0.46	0.27	0.02	0.04	0.05	0	0	0.88	0.08	0.23	0.46	0.67	0.23	0.01	0.03	0.18	0.02	0.06	0	0	0.14	0.62	0.01	0.29	0.18	0	0.05	0.01	0.18	0.02	0.2	0.1	0.57
Choerodon_fasciatus	0.42	0.49	0.07	0.02	0.01	0.39	0.22	0.01	0.08	0.02	0.01	0.01	0.71	0.06	0.15	0.12	0.49	0.06	0.01	0.02	0.06	0.05	0.01	0.02	0.01	0.09	0.56	0.02	0.11	0.07	0.01	0.06	0.04	0.08	0.01	0.17	0.02	0.56
Choerodon_frenatus	0.19	0.91	0.23	0.03	0	0.52	0.48	0.01	0	0.13	0.06	0.01	0.93	0.06	0.36	0.37	0.98	0.45	0	0.08	0.21	0	0.07	0.04	0	0.19	0.89	0.01	0.43	0.28	0.01	0	0.07	0.2	0.01	0.42	0.09	0.78
Choerodon_gomoni	0.3	0.44	0.15	0.01	0.01	0.38	0.21	0.03	0.09	0.02	0.01	0.01	0.58	0.08	0.11	0.13	0.37	0.05	0.01	0	0.08	0.04	0	0	0.01	0.01	0.51	0.02	0.1	0.04	0.02	0.04	0.07	0.09	0.01	0.11	0	0.59
Choerodon_graphicus	0.15	0.15	0.42	0.01	0	0.15	0.17	0.01	0.02	0.09	0.01	0.01	0.41	0.03	0.54	0.11	0.57	0.08	0	0	0.06	0.03	0.04	0.01	0.01	0.08	0.18	0.01	0.08	0.08	0.01	0.03	0.02	0.09	0.01	0.08	0.05	0.11
Choerodon_gymnogenys	0.31	0.97	0.22	0.07	0.03	0.8	0.87	0.06	0.06	0.5	0.06	0.04	1.01	0.16	0.37	0.83	1	0.81	0.03	0.09	0.66	0.12	0.15	0.04	0.03	0.61	1.05	0.06	0.72	0.71	0.03	0.11	0.11	0.68	0.05	0.39	0.17	0.97
Choerodon_jordani	0.58	0.96	0.2	0.02	0.01	0.74	0.56	0.02	0.03	0.17	0.02	0.02	1	0.1	0.36	0.49	0.99	0.4	0.01	0.04	0.29	0.05	0.08	0.02	0.01	0.24	0.93	0.03	0.36	0.4	0.01	0.12	0.03	0.27	0.02	0.29	0.1	0.89
Choerodon_margaritiferus	0.26	0.53	0.15	0.04	0	0.41	0.23	0	0.02	0.01	0.01	0	0.81	0.05	0.13	0.12	0.53	0.07	0	0	0.04	0.08	0.02	0	0	0.04	0.7	0.01	0.17	0.15	0	0.15	0.01	0.08	0	0.2	0.02	0.74
Choerodon_melanostigma	0.16	0.49	0.38	0.02	0.01	0.46	0.22	0.01	0.02	0.11	0.02	0.01	0.59	0.05	0.53	0.25	0.76	0.14	0.01	0.01	0.1	0.05	0.05	0.02	0.01	0.12	0.58	0.03	0.14	0.11	0.01	0.06	0.05	0.15	0.02	0.08	0.08	0.56
Choerodon_monostigma	0.8	0.92	0.11	0.02	0.01	0.33	0.88	0.02	0.03	0.08	0	0.01	0.93	0.06	0.89	0.4	0.95	0.2	0	0.38	0.19	0.05	0.04	0	0	0.84	0.73	0	0.85	0.13	0	0.11	0.02	0.67	0.01	0.71	0.09	0.39
Choerodon_oligacanthus	0.33	0.42	0.16	0	0	0.39	0.22	0.02	0.11	0.01	0	0.01	0.6	0.08	0.12	0.12	0.38	0.04	0.01	0	0.08	0.02	0	0	0	0.02	0.49	0.01	0.1	0.04	0.01	0.03	0.07	0.09	0.01	0.12	0	0.55
Choerodon_paynei	0.2	1.01	0.29	0.05	0.01	0.93	0.46	0.02	0.02	0.6	0.12	0.01	0.97	0.16	0.28	0.95	0.94	0.78	0.01	0.53	0.71	0.06	0.04	0.01	0.01	0.2	1.02	0.09	0.75	0.67	0.01	0.18	0.04	0.8	0.03	0.2	0.15	1
Choerodon_robustus	0.51	0.52	0.06	0.02	0.01	0.29	0.35	0.01	0.17	0.08	0.01	0.01	0.77	0.09	0.22	0.16	0.57	0.09	0.02	0.03	0.09	0.04	0.03	0.01	0.01	0.16	0.56	0.02	0.23	0.09	0.01	0.05	0.21	0.23	0.02	0.22	0.03	0.48
Choerodon_rubescens	0.39	0.24	0.15	0	0	0.31	0.21	0.02	0.14	0	0	0	0.57	0.06	0.16	0.09	0.37	0.01	0.01	0	0.05	0.02	0	0	0	0	0.26	0	0.07	0.01	0.01	0.01	0.07	0.02	0.01	0.09	0	0.3
Choerodon_schoenleinii	0.43	0.28	0.15	0	0	0.31	0.24	0.02	0.14	0	0	0.01	0.62	0.06	0.18	0.08	0.36	0	0.01	0	0.05	0.02	0	0	0	0	0.29	0	0.08	0.04	0.01	0.01	0.07	0.06	0.01	0.13	0	0.28
Choerodon_sugillatum	0.23	1.02	0.52	0.08	0.05	0.98	0.67	0.06	0.05	0.66	0.34	0.05	0.98	0.4	0.37	0.99	0.96	0.87	0.04	0.6	0.74	0.12	0.13	0.05	0.04	0.31	1.03	0.12	0.82	0.72	0.04	0.19	0.08	0.88	0.07	0.25	0.23	1.01
Choerodon_venustus	0.49	0.44	0.07	0.02	0.01	0.32	0.26	0.01	0.1	0.05	0.01	0.01	0.81	0.07	0.2	0.12	0.51	0.07	0.02	0.03	0.06	0.05	0.02	0.02	0.01	0.13	0.45	0.02	0.15	0.07	0.01	0.04	0.09	0.13	0.01	0.23	0.02	0.35
Choerodon_vitta	0.22	0.73	0.06	0.03	0.01	0.36	0.39	0.01	0.05	0.07	0.01	0	0.85	0.04	0.19	0.13	0.82	0.15	0.03	0.01	0.08	0.01	0.04	0.02	0	0.15	0.77	0.02	0.4	0.09	0	0.01	0.1	0.17	0.03	0.43	0.09	0.81
Choerodon_zamboangae	0.15	0.28	0.14	0.02	0	0.61	0.18	0	0.11	0.01	0	0	0.21	0.16	0.15	0.19	0.41	0.14	0	0.02	0.15	0.02	0.01	0	0	0.04	0.28	0	0.12	0.08	0	0	0.06	0.1	0	0.13	0.02	0.23
Choerodon_zosterophorus	0.88	1.02	0.36	0.14	0.02	0.98	0.81	0.03	0.15	0.75	0.03	0.01	1.01	0.12	0.48	0.87	0.99	0.33	0.01	0.56	0.82	0.59	0.11	0.02	0.01	0.75	1	0.04	0.8	0.29	0.01	0.67	0.03	0.82	0.02	0.38	0.69	1
Choeroichthys_brachysoma	0.31	0.39	0.07	0.04	0	0.22	0.06	0	0.07	0.02	0.01	0.02	0.66	0.11	0.04	0.17	0.33	0.17	0.02	0.04	0.11	0.12	0.05	0.03	0	0.04	0.68	0.01	0.03	0.05	0	0.03	0	0.09	0	0.12	0.02	0.73
Choeroichthys_cinctus	0.36	0.36	0.07	0.03	0	0.21	0.07	0	0.07	0.02	0.01	0.02	0.67	0.12	0.04	0.16	0.35	0.15	0.03	0.04	0.11	0.1	0.05	0.03	0.01	0.06	0.66	0.02	0.04	0.03	0.01	0.02	0	0.08	0.01	0.13	0.02	0.74
Choeroichthys_latispinosus	0.39	0.37	0.08	0.03	0	0.22	0.08	0	0.07	0.02	0	0.01	0.68	0.13	0.04	0.18	0.38	0.16	0.02	0.04	0.12	0.1	0.05	0.03	0	0.06	0.67	0.02	0.04	0.04	0	0.02	0	0.09	0	0.14	0.03	0.74
Choeroichthys_sculptus	0.36	0.36	0.07	0.03	0	0.21	0.07	0	0.07	0.02	0.01	0.02	0.67	0.12	0.04	0.16	0.35	0.15	0.02	0.04	0.11	0.1	0.05	0.03	0.01	0.06	0.66	0.02	0.04	0.03	0.01	0.02	0	0.08	0	0.13	0.02	0.73
Choeroichthys_smithi	0.31	0.4	0.07	0.05	0	0.22	0.06	0	0.07	0.01	0.01	0.02	0.66	0.12	0.03	0.17	0.34	0.17	0.02	0.04	0.11	0.14	0.05	0.03	0.01	0.04	0.68	0.02	0.04	0.05	0.01	0.04	0	0.1	0	0.12	0.02	0.73
Choeroichthys_suillus	0.31	0.39	0.07	0.04	0	0.22	0.06	0	0.07	0.01	0.01	0.02	0.66	0.11	0.03	0.17	0.33	0.17	0.02	0.04	0.11	0.12	0.05	0.03	0	0.04	0.68	0.01	0.03	0.05	0	0.03	0	0.09	0	0.12	0.02	0.73
Choranthias_tenuis	0.75	0.27	0.03	0	0	0.19	0.06	0	0.15	0	0	0	0.9	0.01	0.04	0.08	0.32	0.03	0	0.01	0.04	0.01	0	0	0	0.1	0.34	0.01	0.07	0.01	0	0.01	0	0.02	0	0.26	0.01	0.29
Chriolepis_cuneata	0.1	0.44	0.1	0.03	0	0.6	0.26	0	0.02	0.01	0	0	0.35	0.28	0.07	0.23	0.31	0.33	0	0.02	0.14	0.19	0.09	0.01	0	0.18	0.45	0.01	0.05	0.11	0	0.11	0	0.16	0	0.06	0.03	0.79
Chriolepis_dialepta	0.1	0.44	0.1	0.03	0	0.6	0.26	0	0.02	0.01	0	0	0.35	0.28	0.07	0.23	0.31	0.33	0	0.02	0.14	0.19	0.09	0.01	0	0.18	0.45	0.01	0.05	0.11	0	0.11	0	0.16	0	0.06	0.03	0.79
Chriolepis_lepidota	0.1	0.43	0.1	0.03	0	0.6	0.27	0	0.03	0.01	0	0	0.36	0.29	0.07	0.24	0.31	0.33	0	0.02	0.15	0.2	0.1	0.01	0	0.18	0.45	0.01	0.06	0.11	0	0.11	0	0.16	0	0.06	0.04	0.79
Chriolepis_minutillus	0.1	0.44	0.1	0.03	0	0.6	0.26	0	0.02	0.01	0	0	0.35	0.29	0.07	0.23	0.31	0.33	0	0.02	0.14	0.19	0.09	0.01	0	0.18	0.45	0.01	0.05	0.11	0	0.11	0	0.16	0	0.06	0.03	0.79
Chriolepis_zebra	0.1	0.44	0.1	0.03	0	0.6	0.27	0	0.03	0.01	0	0	0.37	0.29	0.07	0.24	0.31	0.33	0	0.02	0.15	0.2	0.1	0.01	0	0.18	0.45	0.01	0.06	0.11	0	0.11	0	0.16	0	0.06	0.04	0.79
Chromis_abrupta	0.49	0.64	0.18	0.27	0.03	0.94	0.03	0.02	0.01	0.05	0.02	0.04	0.55	0.18	0.03	0.17	0.43	0.3	0.02	0.04	0.03	0.29	0.16	0.04	0.02	0.04	0.93	0.18	0.03	0.19	0.02	0.11	0.02	0.17	0.02	0	0.12	0.99
Chromis_acares	0.1	0.79	0.16	0.08	0.02	0.54	0.11	0.04	0	0.08	0.03	0.34	0.61	0.14	0.08	0.26	0.33	0.65	0.03	0.01	0.1	0.18	0.2	0.04	0.02	0.02	0.76	0.06	0.02	0.14	0.02	0.05	0.02	0.09	0.02	0	0.06	0.87
Chromis_agilis	0.17	0.64	0.21	0.47	0.01	0.89	0.35	0.05	0.01	0.13	0.02	0.07	0.27	0.27	0.06	0.75	0.23	0.79	0.01	0.04	0.41	0.4	0.6	0.08	0.01	0.06	0.6	0.07	0.04	0.58	0	0.45	0	0.09	0	0.02	0.13	0.9
Chromis_albomaculata	0.24	0.41	0.13	0.05	0	0.8	0.11	0.01	0.01	0.03	0.01	0.07	0.54	0.19	0.03	0.25	0.33	0.61	0	0.01	0.11	0.47	0.29	0.04	0	0.03	0.85	0.03	0.04	0.14	0	0.1	0	0.05	0	0.02	0.14	0.94
Chromis_alleni	0.22	0.71	0.26	0.05	0.01	0.95	0.16	0	0	0.03	0.03	0.01	0.81	0.61	0.1	0.21	0.4	0.32	0.01	0.02	0.17	0.46	0.52	0.03	0.01	0.09	1.01	0.06	0.04	0.19	0.01	0.06	0.01	0.47	0.01	0.03	0.16	1.01
Chromis_alpha	0.49	0.44	0.28	0.14	0.01	0.82	0.37	0.02	0	0.05	0.01	0.04	0.43	0.5	0.09	0.25	0.29	0.43	0	0.01	0.13	0.21	0.32	0.02	0	0.07	0.84	0.08	0.04	0.23	0	0.07	0	0.09	0	0.03	0.36	0.91
Chromis_alta	0.42	0.28	0.17	0.02	0.02	0.74	0.45	0.02	0.01	0.03	0.01	0.04	0.32	0.38	0.06	0.26	0.23	0.37	0.01	0	0.06	0.23	0.15	0	0.01	0.06	0.77	0.02	0.03	0.11	0.01	0.04	0.01	0.07	0.01	0.05	0.38	0.93
Chromis_amboinensis	0.24	0.63	0.22	0.44	0	0.88	0.35	0.05	0.01	0.13	0.02	0.06	0.3	0.28	0.06	0.76	0.26	0.77	0.01	0.03	0.42	0.36	0.61	0.08	0	0.06	0.58	0.06	0.05	0.56	0	0.43	0	0.06	0	0.04	0.14	0.9
Chromis_analis	0.58	0.33	0.2	0.03	0.01	0.81	0.48	0.02	0	0.04	0.01	0.04	0.34	0.5	0.08	0.2	0.29	0.3	0.02	0	0.13	0.14	0.2	0	0	0.08	0.75	0.01	0.04	0.16	0.02	0.06	0.02	0.09	0.02	0.08	0.39	0.9
Chromis_athena	0.66	0.88	0.61	0.29	0.01	0.99	0.45	0.02	0.02	0.36	0.03	0.07	0.7	0.6	0.16	0.36	0.86	0.68	0.01	0.04	0.45	0.4	0.37	0.07	0.01	0.17	1.02	0.26	0.06	0.63	0.01	0.13	0.01	0.56	0.02	0.05	0.55	0.97
Chromis_atrilobata	0.07	0.11	0.05	0.01	0.02	0.28	0.16	0.01	0.01	0.02	0.01	0.02	0.18	0.07	0.03	0.18	0.05	0.3	0.02	0.01	0.05	0.23	0.07	0.01	0.02	0.03	0.36	0.02	0.02	0.06	0.02	0.03	0.02	0.03	0.02	0	0.34	0.72
Chromis_atripectoralis	0.2	0.39	0.09	0.04	0	0.81	0.09	0	0	0.02	0	0.06	0.56	0.17	0.02	0.2	0.3	0.6	0	0	0.09	0.49	0.25	0.03	0	0.02	0.87	0.02	0.03	0.12	0	0.1	0	0.04	0	0.02	0.12	0.95
Chromis_atripes	0.23	0.62	0.22	0.43	0	0.87	0.36	0.05	0.01	0.13	0.02	0.06	0.29	0.27	0.06	0.76	0.26	0.77	0.01	0.03	0.42	0.36	0.61	0.08	0	0.06	0.57	0.06	0.05	0.55	0	0.42	0	0.05	0	0.04	0.14	0.9
Chromis_axillaris	0.08	0.16	0.07	0.04	0.02	0.29	0.17	0.02	0.01	0.03	0.01	0.03	0.21	0.1	0.03	0.21	0.07	0.36	0.02	0.02	0.08	0.27	0.12	0.02	0.02	0.03	0.39	0.05	0.02	0.1	0.02	0.04	0.02	0.05	0.03	0.01	0.34	0.74
Chromis_bami	0.39	0.7	0.36	0.18	0.02	0.93	0.23	0.02	0	0.1	0.03	0.07	0.53	0.43	0.08	0.48	0.51	0.68	0	0.03	0.24	0.43	0.54	0.13	0	0.08	0.94	0.09	0.03	0.41	0	0.15	0.01	0.17	0	0.02	0.21	0.99
Chromis_brevirostris	0.54	0.83	0.17	0.07	0	0.98	0.09	0	0	0.03	0.01	0.13	0.67	0.14	0.04	0.8	0.26	0.93	0	0.01	0.61	0.69	0.8	0.03	0	0.03	0.91	0.01	0.01	0.74	0.01	0.14	0	0.05	0	0	0.07	0.99
Chromis_cadenati	0.14	0.65	0.11	0.03	0.01	0.44	0.02	0.01	0.01	0.04	0.01	0.01	0.72	0.09	0.02	0.14	0.29	0.49	0	0.03	0.07	0.08	0.14	0.02	0.01	0.01	0.77	0	0.01	0.13	0	0.01	0	0.04	0	0.03	0.06	0.81
Chromis_caudalis	0.52	0.47	0.25	0.17	0.01	0.85	0.44	0.02	0	0.04	0.01	0.06	0.37	0.55	0.09	0.28	0.27	0.47	0.02	0.01	0.15	0.23	0.33	0.01	0	0.06	0.87	0.07	0.03	0.26	0.02	0.09	0.02	0.11	0.01	0.03	0.41	0.93
Chromis_chromis	0.49	0.36	0.23	0.05	0.01	0.76	0.4	0.02	0	0.04	0.01	0.04	0.4	0.44	0.08	0.2	0.3	0.33	0	0	0.1	0.16	0.2	0	0	0.07	0.74	0.02	0.04	0.18	0	0.06	0	0.09	0	0.07	0.33	0.87
Chromis_chrysura	0.43	0.63	0.35	0.13	0.01	0.92	0.25	0.02	0	0.09	0.01	0.05	0.5	0.45	0.08	0.46	0.53	0.64	0	0.02	0.17	0.4	0.5	0.11	0	0.09	0.87	0.07	0.04	0.34	0	0.15	0	0.14	0	0.04	0.21	0.98
Chromis_cinerascens	0.39	0.58	0.34	0.11	0.01	0.9	0.25	0.02	0.01	0.07	0.01	0.06	0.5	0.39	0.1	0.39	0.51	0.55	0	0.02	0.17	0.35	0.46	0.08	0	0.1	0.85	0.06	0.05	0.34	0	0.12	0	0.12	0	0.06	0.23	0.96
Chromis_crusma	0.23	0.59	0.24	0	0.01	0.97	0.15	0.01	0.01	0.03	0.03	0	0.77	0.6	0.08	0.17	0.37	0.19	0.01	0.01	0.14	0.41	0.43	0.02	0.01	0.08	0.91	0.04	0.06	0.14	0.01	0.07	0.01	0.44	0.01	0.04	0.15	1.02
Chromis_cyanea	0.06	0.07	0.02	0	0	0.2	0	0	0	0	0	0	0.14	0.07	0.02	0.05	0.04	0.08	0	0	0.02	0.03	0.03	0	0	0.02	0.18	0	0	0.03	0	0	0	0.01	0	0	0.07	0.62
Chromis_dasygenys	0.24	0.59	0.27	0	0.01	0.97	0.17	0.01	0.01	0.03	0.03	0	0.78	0.6	0.09	0.19	0.39	0.2	0.01	0.01	0.14	0.4	0.45	0.02	0.01	0.09	0.91	0.05	0.06	0.15	0.01	0.07	0.01	0.44	0.01	0.05	0.15	1
Chromis_delta	0.17	0.61	0.26	0.24	0.01	0.77	0.24	0.02	0	0.09	0.02	0.1	0.41	0.3	0.08	0.51	0.29	0.65	0.01	0.03	0.25	0.3	0.42	0.06	0.01	0.06	0.72	0.05	0.04	0.36	0.01	0.22	0.01	0.14	0.01	0.04	0.15	0.9
Chromis_dimidiata	0.13	0.37	0.15	0.12	0.01	0.85	0.52	0.02	0.01	0.02	0.01	0.03	0.21	0.16	0.03	0.74	0.17	0.74	0.02	0.01	0.17	0.53	0.31	0	0.01	0.04	0.72	0.03	0.03	0.22	0.01	0.12	0.01	0.05	0.01	0.02	0.13	0.96
Chromis_dispilus	0.09	0.1	0.04	0	0	0.25	0.02	0	0	0	0	0	0.18	0.08	0	0.05	0.08	0.11	0	0	0.01	0.05	0.02	0	0	0.03	0.17	0	0	0.05	0	0	0	0	0	0	0.07	0.62
Chromis_elerae	0.67	1.02	0.63	0.19	0.03	1.02	0.1	0.02	0.03	0.41	0.14	0.07	0.6	0.39	0.34	0.78	0.7	1.04	0.02	0.04	0.6	0.69	0.69	0.21	0.03	0.08	1.03	0.1	0.22	0.5	0.02	0.2	0.03	0.16	0.03	0.04	0.26	1
Chromis_enchrysura	0.46	0.37	0.23	0.12	0.02	0.77	0.42	0.02	0	0.04	0.01	0.04	0.38	0.43	0.07	0.32	0.25	0.47	0.01	0.01	0.09	0.28	0.26	0.01	0.01	0.05	0.85	0.08	0.03	0.16	0.01	0.05	0.01	0.07	0.01	0.03	0.42	0.97
Chromis_fatuhivae	0.37	0.51	0.37	0.07	0.01	0.59	0.18	0.03	0.02	0.04	0.02	0.03	0.66	0.33	0.21	0.29	0.57	0.35	0.01	0.04	0.21	0.13	0.33	0.06	0.01	0.18	0.6	0.09	0.15	0.27	0.01	0.06	0.01	0.23	0.01	0.12	0.15	0.77
Chromis_flavapicis	0.24	0.71	0.38	0.04	0.01	0.79	0.15	0.02	0.02	0.05	0.02	0.03	0.7	0.2	0.08	0.51	0.45	0.53	0.01	0.02	0.14	0.12	0.28	0.02	0.01	0.06	0.88	0.03	0.05	0.26	0.01	0.06	0	0.08	0.01	0.06	0.11	0.91
Chromis_flavaxilla	0.85	1.07	0.76	0.18	0.03	1.03	0.12	0.03	0.03	0.44	0.14	0.06	0.71	0.46	0.4	0.92	0.87	1.08	0.03	0.08	0.6	0.68	0.68	0.28	0.03	0.09	1.04	0.09	0.28	0.43	0.03	0.16	0.02	0.16	0.03	0.04	0.33	1.02
Chromis_flavicauda	0.81	1	0.83	0.29	0.01	1.03	0.67	0.01	0.02	0.48	0.03	0.06	0.68	0.83	0.16	0.4	0.97	0.8	0	0.04	0.59	0.4	0.48	0.07	0	0.16	1.06	0.23	0.06	0.73	0	0.13	0	0.67	0	0.04	0.75	0.99
Chromis_flavipectoralis	0.08	0.18	0.08	0.06	0.02	0.31	0.15	0.01	0	0.06	0.02	0.05	0.2	0.14	0.03	0.24	0.05	0.43	0.02	0.03	0.11	0.35	0.16	0.04	0.02	0.02	0.41	0.09	0.02	0.11	0.02	0.05	0.02	0.07	0.03	0	0.34	0.76
Chromis_flavomaculata	0.45	0.64	0.37	0.14	0.02	0.92	0.27	0.02	0.01	0.09	0.02	0.05	0.5	0.46	0.09	0.46	0.55	0.62	0	0.02	0.19	0.38	0.5	0.12	0	0.09	0.87	0.07	0.05	0.36	0	0.15	0	0.15	0	0.05	0.23	0.98
Chromis_fumea	0.47	0.71	0.39	0.18	0.01	0.94	0.26	0.02	0	0.11	0.03	0.08	0.56	0.46	0.08	0.5	0.57	0.69	0.01	0.03	0.24	0.46	0.57	0.16	0	0.08	0.95	0.1	0.04	0.4	0	0.15	0	0.18	0	0.04	0.22	1.01
Chromis_hanui	0.53	0.8	0.17	0.06	0	0.96	0.1	0	0	0.02	0.01	0.1	0.67	0.13	0.05	0.77	0.24	0.9	0	0.01	0.6	0.65	0.76	0.02	0	0.03	0.89	0.01	0.01	0.72	0.01	0.13	0	0.05	0	0	0.06	0.96
Chromis_hypsilepis	0.49	0.35	0.23	0.04	0.01	0.76	0.4	0.02	0	0.04	0.01	0.04	0.39	0.45	0.08	0.22	0.3	0.34	0	0	0.11	0.17	0.22	0.01	0	0.07	0.76	0.02	0.04	0.18	0	0.07	0	0.09	0	0.07	0.33	0.88
Chromis_insolata	0.4	0.28	0.16	0.03	0.01	0.71	0.42	0.02	0	0.04	0	0.04	0.32	0.35	0.05	0.26	0.23	0.37	0	0	0.06	0.23	0.14	0	0	0.05	0.74	0.02	0.03	0.1	0	0.05	0	0.07	0	0.05	0.38	0.93
Chromis_intercrusma	0.23	0.77	0.19	0.05	0.03	0.63	0.12	0.03	0.01	0.09	0.03	0.33	0.64	0.16	0.07	0.25	0.39	0.58	0.03	0.01	0.06	0.2	0.16	0.02	0.02	0.04	0.66	0.05	0.05	0.12	0.02	0.05	0.02	0.04	0.02	0.02	0.05	0.85
Chromis_iomelas	0.18	0.62	0.22	0.41	0.01	0.85	0.36	0.05	0	0.13	0.02	0.06	0.28	0.28	0.06	0.72	0.24	0.74	0.01	0.03	0.41	0.34	0.58	0.06	0.01	0.07	0.56	0.07	0.05	0.52	0	0.4	0.01	0.06	0	0.03	0.14	0.88
Chromis_jubauna	0.04	0.21	0.08	0.11	0.02	0.32	0.15	0.01	0	0.06	0.02	0.05	0.2	0.14	0.03	0.26	0.05	0.48	0.02	0.03	0.11	0.39	0.16	0.05	0.02	0.02	0.44	0.09	0.01	0.16	0.02	0.1	0.02	0.12	0.03	0	0.33	0.76
Chromis_klunzingeri	0.92	0.73	0.9	0.35	0.03	1.04	0.24	0.03	0.01	0.07	0.05	0.05	0.76	0.87	0.48	0.96	0.9	1.07	0.03	0.27	0.61	0.27	0.65	0.32	0.02	0.46	1.04	0.12	0.13	0.93	0.02	0.13	0.02	0.3	0.02	0.1	0.43	1.1
Chromis_lepidolepis	0.82	0.91	0.36	0.08	0.01	0.96	0.69	0.02	0.03	0.05	0.02	0.03	0.51	0.76	0.12	0.81	0.84	0.9	0.01	0.02	0.65	0.73	0.84	0.06	0.01	0.09	0.96	0.04	0.07	0.8	0.01	0.06	0.01	0.17	0.01	0.06	0.2	0.98
Chromis_leucura	0.25	0.42	0.06	0.02	0.01	0.89	0.02	0	0	0.02	0.01	0.32	0.24	0.04	0.01	0.19	0.12	0.52	0.01	0.01	0.08	0.07	0.15	0.03	0	0.01	0.6	0.01	0.01	0.13	0	0.05	0.01	0.02	0	0	0.02	0.9
Chromis_limbata	0.5	0.35	0.23	0.04	0.01	0.78	0.42	0.02	0	0.04	0.01	0.04	0.4	0.46	0.08	0.21	0.29	0.34	0	0.01	0.11	0.17	0.25	0.02	0	0.07	0.79	0.02	0.04	0.18	0	0.07	0	0.09	0	0.07	0.34	0.88
Chromis_limbaughi	0.89	0.91	0.82	0.17	0	1.01	0.69	0.01	0.02	0.48	0.02	0.05	0.61	0.82	0.16	0.35	0.92	0.7	0	0.02	0.58	0.29	0.46	0.07	0	0.17	1.02	0.2	0.08	0.68	0	0.07	0	0.61	0	0.05	0.72	0.97
Chromis_lineata	0.1	0.7	0.15	0.08	0	0.89	0.07	0.01	0	0.04	0	0.05	0.46	0.09	0.03	0.69	0.35	0.77	0	0.03	0.3	0.35	0.58	0.03	0	0.01	0.82	0.02	0.01	0.62	0	0.31	0	0.06	0	0.02	0.07	0.88
Chromis_lubbocki	0.2	0.74	0.19	0.06	0.02	0.59	0.14	0.04	0.01	0.08	0.03	0.32	0.62	0.18	0.09	0.29	0.38	0.59	0.03	0.01	0.11	0.2	0.24	0.04	0.02	0.04	0.73	0.06	0.05	0.15	0.02	0.06	0.02	0.07	0.02	0.03	0.08	0.88
Chromis_margaritifer	0.13	0.37	0.15	0.12	0.01	0.85	0.52	0.02	0.01	0.02	0.01	0.03	0.21	0.16	0.03	0.74	0.17	0.74	0.02	0.01	0.17	0.53	0.31	0	0.01	0.04	0.72	0.03	0.03	0.22	0.01	0.12	0.01	0.05	0.01	0.02	0.13	0.96
Chromis_mirationis	0.97	1.02	0.78	0.09	0.02	1.05	0.13	0.03	0.03	0.49	0.15	0.06	0.72	0.43	0.48	0.92	0.93	1	0.02	0.04	0.55	0.6	0.7	0.26	0.02	0.09	1.02	0.07	0.28	0.31	0.02	0.08	0.02	0.11	0.02	0.08	0.32	1.03
Chromis_monochroma	0.67	1.01	0.63	0.18	0.03	1.01	0.1	0.02	0.03	0.4	0.13	0.07	0.59	0.38	0.33	0.78	0.69	1.04	0.02	0.04	0.6	0.68	0.68	0.21	0.03	0.08	1.02	0.1	0.22	0.5	0.02	0.2	0.03	0.16	0.03	0.03	0.25	0.98
Chromis_multilineata	0.03	0.08	0.01	0	0	0.21	0.13	0	0	0.01	0	0.01	0.14	0.01	0.02	0.13	0.02	0.21	0	0	0.04	0.18	0.01	0	0	0.03	0.3	0.01	0.01	0.02	0	0.02	0	0.02	0	0.01	0.37	0.69
Chromis_nigroanalis	0.53	0.38	0.13	0.04	0.01	0.91	0.02	0.01	0.01	0.03	0.01	0.02	0.36	0.11	0.02	0.02	0.31	0.08	0.01	0.01	0.01	0.06	0.05	0.02	0.01	0.04	0.82	0.06	0.02	0.04	0.01	0.02	0.01	0.06	0.01	0.01	0.04	0.95
Chromis_nigrura	0.11	0.79	0.13	0.05	0.01	0.53	0.1	0.01	0	0.04	0.02	0.32	0.62	0.14	0.05	0.25	0.31	0.64	0.01	0	0.09	0.15	0.17	0.03	0.01	0.01	0.78	0.05	0	0.12	0.01	0.02	0.01	0.07	0.01	0	0.06	0.88
Chromis_nitida	0.38	0.72	0.37	0.2	0.02	0.95	0.25	0.02	0	0.11	0.03	0.08	0.54	0.45	0.08	0.5	0.53	0.71	0.01	0.03	0.24	0.46	0.57	0.16	0	0.07	0.96	0.1	0.03	0.41	0	0.16	0.01	0.19	0	0.02	0.21	1
Chromis_notata	0.39	0.62	0.34	0.12	0.02	0.89	0.25	0.03	0.02	0.08	0.02	0.05	0.5	0.42	0.09	0.43	0.52	0.58	0.01	0.03	0.17	0.36	0.45	0.07	0	0.1	0.84	0.05	0.05	0.35	0.01	0.14	0.01	0.12	0	0.07	0.22	0.96
Chromis_onumai	0.22	0.6	0.22	0.39	0.01	0.85	0.36	0.05	0.01	0.13	0.02	0.06	0.3	0.29	0.06	0.69	0.28	0.69	0.01	0.03	0.41	0.3	0.56	0.06	0	0.07	0.51	0.06	0.06	0.52	0	0.4	0	0.06	0	0.04	0.14	0.87
Chromis_opercularis	0.56	0.38	0.24	0.04	0.01	0.81	0.47	0.02	0	0.04	0.01	0.04	0.37	0.49	0.08	0.24	0.32	0.34	0.01	0	0.13	0.17	0.23	0	0	0.07	0.75	0.01	0.04	0.2	0.01	0.07	0.02	0.09	0.01	0.07	0.37	0.9
Chromis_ovalis	0.78	0.57	0.65	0.06	0	0.91	0.28	0.02	0.03	0.15	0.03	0.03	0.78	0.63	0.18	0.34	0.77	0.43	0	0.04	0.34	0.17	0.34	0.06	0	0.37	0.87	0.11	0.09	0.63	0	0.05	0	0.28	0	0.11	0.32	0.96
Chromis_ovatiformes	0.24	0.63	0.22	0.44	0	0.88	0.35	0.05	0.01	0.13	0.02	0.06	0.29	0.27	0.06	0.76	0.26	0.77	0.01	0.03	0.42	0.36	0.61	0.08	0	0.06	0.57	0.06	0.05	0.56	0	0.43	0	0.06	0	0.04	0.14	0.9
Chromis_pamae	0.42	0.66	0.35	0.15	0.01	0.92	0.25	0.02	0	0.09	0.03	0.06	0.52	0.41	0.09	0.46	0.54	0.62	0	0.02	0.24	0.4	0.5	0.09	0	0.1	0.91	0.08	0.05	0.4	0	0.14	0	0.13	0	0.06	0.23	0.99
Chromis_pelloura	0.81	0.91	0.79	0.24	0.01	1.09	0.34	0.05	0.01	0.22	0.03	0.05	0.83	0.79	0.28	0.91	0.88	0.86	0.01	0.07	0.72	0.4	0.81	0.08	0	0.25	0.99	0.46	0.12	0.94	0	0.03	0	0.72	0	0.19	0.56	1.02
Chromis_pembae	0.82	0.86	0.35	0.06	0.01	0.95	0.69	0.02	0.03	0.04	0.01	0.02	0.5	0.75	0.12	0.78	0.83	0.87	0.01	0.02	0.58	0.71	0.81	0.05	0.01	0.09	0.94	0.02	0.07	0.72	0.01	0.05	0.01	0.16	0.01	0.06	0.19	0.96
Chromis_planesi	0.23	0.46	0.13	0.07	0	0.81	0.09	0	0	0.04	0.02	0.07	0.58	0.21	0.03	0.23	0.32	0.65	0	0.01	0.17	0.53	0.31	0.05	0	0.02	0.89	0.05	0.03	0.22	0	0.12	0	0.07	0	0.02	0.14	0.96
Chromis_pura	0.88	1.05	0.26	0.26	0	0.99	0.52	0.1	0	0.44	0.02	0.07	0.8	0.65	0.07	0.84	0.81	0.96	0	0.04	0.2	0.6	0.74	0.46	0	0.03	0.99	0.06	0.06	0.34	0	0.2	0	0.23	0	0.06	0.41	1.05
Chromis_randalli	0.28	0.75	0.2	0.1	0.01	0.92	0.11	0.01	0.02	0.06	0.01	0.05	0.53	0.12	0.04	0.71	0.47	0.75	0	0.05	0.32	0.37	0.61	0.04	0.01	0.04	0.92	0.02	0.04	0.62	0.01	0.25	0	0.07	0.01	0.07	0.13	0.94
Chromis_retrofasciata	0.16	0.63	0.21	0.46	0.01	0.88	0.35	0.05	0.01	0.13	0.02	0.08	0.28	0.26	0.06	0.75	0.23	0.79	0.01	0.04	0.41	0.39	0.59	0.08	0.01	0.06	0.6	0.07	0.04	0.58	0	0.45	0	0.09	0	0.02	0.13	0.89
Chromis_sanctaehelenae	0.14	0.64	0.11	0.02	0.01	0.43	0.03	0.01	0.01	0.03	0.01	0	0.72	0.1	0.02	0.13	0.28	0.48	0	0.03	0.07	0.07	0.13	0.02	0.01	0.01	0.76	0	0	0.12	0	0.01	0	0.03	0	0.03	0.07	0.8
Chromis_scotochiloptera	0.56	0.38	0.24	0.04	0.01	0.82	0.47	0.02	0	0.04	0.01	0.04	0.37	0.49	0.08	0.25	0.32	0.34	0.01	0	0.13	0.17	0.24	0	0	0.07	0.76	0.01	0.04	0.2	0.01	0.07	0.02	0.09	0.01	0.07	0.37	0.9
Chromis_scotti	0.45	0.35	0.22	0.12	0.02	0.76	0.41	0.02	0	0.04	0.01	0.04	0.38	0.42	0.06	0.31	0.24	0.47	0.01	0.01	0.08	0.28	0.25	0.01	0.01	0.04	0.85	0.08	0.03	0.15	0.01	0.05	0.01	0.06	0.01	0.02	0.42	0.97
Chromis_struhsakeri	0.43	0.54	0.09	0.05	0.01	0.9	0.06	0.01	0.01	0.02	0.01	0.27	0.33	0.05	0.02	0.25	0.25	0.5	0.01	0.02	0.1	0.11	0.18	0.04	0.01	0.02	0.72	0.01	0.03	0.16	0	0.05	0.01	0.02	0.01	0.03	0.08	0.93
Chromis_ternatensis	0.83	0.91	0.37	0.07	0.01	0.96	0.7	0.02	0.03	0.05	0.03	0.03	0.5	0.77	0.13	0.83	0.84	0.93	0.01	0.02	0.67	0.75	0.87	0.05	0.01	0.09	0.96	0.04	0.07	0.81	0.01	0.06	0.01	0.17	0.01	0.06	0.2	0.98
Chromis_trialpha	0.01	0.18	0.06	0.1	0.02	0.3	0.15	0.01	0.01	0.04	0.01	0.04	0.19	0.09	0.03	0.23	0.03	0.42	0.02	0.03	0.1	0.34	0.12	0.02	0.02	0.03	0.41	0.07	0.01	0.15	0.02	0.1	0.02	0.09	0.03	0	0.33	0.74
Chromis_vanderbilti	0.11	0.79	0.13	0.05	0.01	0.52	0.09	0.02	0	0.04	0.02	0.34	0.62	0.13	0.05	0.24	0.31	0.63	0.02	0	0.08	0.15	0.16	0.03	0.01	0.01	0.78	0.05	0	0.11	0.01	0.02	0.01	0.07	0.01	0	0.06	0.87
Chromis_verater	0.11	0.71	0.08	0.02	0	0.45	0.02	0.01	0	0	0.01	0.02	0.72	0.1	0.01	0.11	0.27	0.54	0	0.01	0.05	0.06	0.11	0.03	0	0	0.79	0.01	0	0.16	0	0.02	0	0.04	0	0.02	0.03	0.83
Chromis_viridis	0.27	0.47	0.16	0.08	0	0.81	0.1	0.01	0	0.05	0.02	0.08	0.58	0.22	0.03	0.26	0.33	0.67	0	0.01	0.18	0.53	0.35	0.06	0	0.02	0.89	0.06	0.03	0.22	0	0.12	0	0.08	0	0.02	0.14	0.96
Chromis_weberi	0.59	0.33	0.2	0.03	0.01	0.82	0.5	0.02	0	0.03	0.01	0.04	0.34	0.52	0.08	0.2	0.28	0.3	0.02	0	0.13	0.14	0.19	0	0	0.08	0.76	0.02	0.04	0.15	0.02	0.06	0.02	0.09	0.01	0.07	0.4	0.9
Chromis_westaustralis	0.9	1.02	0.77	0.09	0.04	1.02	0.13	0.03	0.02	0.44	0.14	0.06	0.73	0.47	0.41	0.87	0.88	1	0.03	0.07	0.6	0.61	0.67	0.27	0.03	0.11	1.01	0.09	0.28	0.36	0.03	0.07	0.03	0.12	0.03	0.04	0.34	1.02
Chromis_woodsi	0.6	0.44	0.26	0.13	0.01	0.85	0.46	0.02	0	0.04	0.01	0.04	0.39	0.56	0.09	0.28	0.3	0.42	0.02	0.01	0.15	0.21	0.33	0.01	0	0.07	0.85	0.07	0.04	0.23	0.01	0.06	0.02	0.09	0.01	0.04	0.42	0.94
Chromis_xanthochira	0.58	0.34	0.19	0.03	0.01	0.81	0.48	0.02	0	0.03	0.01	0.04	0.34	0.5	0.08	0.21	0.28	0.3	0.02	0	0.13	0.14	0.2	0	0	0.08	0.76	0.02	0.04	0.16	0.02	0.06	0.02	0.1	0.01	0.07	0.39	0.9
Chromis_xanthopterygia	0.61	0.39	0.26	0.11	0.01	0.84	0.47	0.02	0	0.03	0.01	0.04	0.38	0.56	0.08	0.26	0.29	0.39	0.02	0.01	0.13	0.19	0.3	0.01	0	0.07	0.83	0.05	0.04	0.2	0.01	0.06	0.02	0.08	0.01	0.04	0.42	0.92
Chromis_xanthura	0.56	0.38	0.24	0.04	0.01	0.81	0.47	0.02	0	0.04	0.01	0.04	0.38	0.48	0.08	0.25	0.32	0.35	0.01	0	0.13	0.17	0.23	0	0	0.07	0.75	0.01	0.04	0.2	0.01	0.07	0.02	0.09	0.01	0.07	0.37	0.9
Chromis_xouthos	0.6	0.44	0.26	0.13	0.01	0.85	0.45	0.02	0	0.04	0.01	0.04	0.39	0.56	0.09	0.28	0.3	0.42	0.02	0.01	0.15	0.21	0.33	0.01	0	0.07	0.85	0.07	0.04	0.23	0.01	0.06	0.02	0.09	0.01	0.04	0.42	0.94
Chromis_xutha	0.93	0.73	0.91	0.35	0.02	1.04	0.24	0.03	0.01	0.07	0.05	0.05	0.77	0.88	0.49	0.96	0.9	1.07	0.02	0.27	0.61	0.28	0.66	0.32	0.02	0.46	1.04	0.12	0.13	0.93	0.02	0.13	0.02	0.3	0.02	0.1	0.43	1.11
Chromogobius_britoi	0.28	0.84	0.1	0.18	0.04	0.82	0.66	0.04	0.06	0.06	0.02	0.06	0.86	0.32	0.07	0.61	0.74	0.64	0.03	0.06	0.36	0.47	0.26	0.08	0.04	0.12	0.85	0.04	0.27	0.28	0.04	0.41	0.03	0.25	0.04	0.07	0.06	0.95
Chrysiptera_annulata	0.29	0.87	0.58	0.05	0	0.9	0.17	0.01	0.04	0.4	0.02	0.03	0.87	0.28	0.39	0.3	0.79	0.66	0.01	0.01	0.15	0.13	0.24	0.04	0.02	0.08	0.91	0.04	0.08	0.22	0.02	0.07	0	0.13	0.02	0.06	0.13	0.97
Chrysiptera_biocellata	0.95	0.95	0.79	0.09	0.03	1.02	0.13	0.03	0.03	0.56	0.13	0.06	0.59	0.37	0.54	0.92	0.94	0.93	0.02	0.06	0.41	0.43	0.71	0.39	0.02	0.09	0.98	0.06	0.21	0.27	0.02	0.08	0.02	0.1	0.02	0.07	0.43	1
Chrysiptera_bleekeri	0.38	0.87	0.3	0.43	0.01	0.97	0.14	0.02	0	0.12	0.02	0.05	0.8	0.28	0.07	0.29	0.75	0.64	0	0.05	0.16	0.49	0.27	0.08	0	0.08	0.95	0.44	0.05	0.51	0	0.08	0	0.47	0	0.04	0.17	0.99
Chrysiptera_brownriggii	0.94	1.04	0.8	0.13	0.04	1.06	0.13	0.04	0.03	0.56	0.35	0.08	0.78	0.38	0.54	0.9	0.91	1.05	0.03	0.05	0.69	0.74	0.81	0.21	0.04	0.1	1.03	0.11	0.2	0.38	0.04	0.12	0.03	0.13	0.03	0.06	0.27	1.04
Chrysiptera_caeruleolineata	0.84	1.07	0.76	0.17	0.03	1.02	0.12	0.03	0.03	0.43	0.14	0.06	0.72	0.46	0.4	0.91	0.87	1.08	0.03	0.08	0.6	0.68	0.67	0.27	0.03	0.09	1.04	0.09	0.28	0.43	0.03	0.16	0.02	0.16	0.03	0.04	0.32	1.01
Chrysiptera_cyanea	0.21	0.79	0.28	0.13	0	0.92	0.09	0.01	0	0.06	0.02	0.03	0.36	0.22	0.08	0.47	0.28	0.8	0	0	0.51	0.66	0.7	0.03	0	0.05	0.97	0.04	0.02	0.61	0	0.12	0	0.06	0.01	0.04	0.11	0.96
Chrysiptera_cymatilis	0.38	0.71	0.37	0.19	0.02	0.94	0.24	0.02	0	0.11	0.03	0.08	0.54	0.45	0.08	0.49	0.53	0.71	0.01	0.03	0.24	0.45	0.56	0.16	0	0.07	0.94	0.1	0.03	0.42	0	0.16	0.01	0.19	0	0.02	0.21	0.98
Chrysiptera_flavipinnis	0.92	1.02	0.27	0.19	0.01	0.97	0.52	0.1	0	0.44	0.02	0.06	0.81	0.66	0.07	0.8	0.82	0.9	0	0.02	0.2	0.55	0.72	0.44	0	0.04	0.96	0.06	0.06	0.26	0	0.12	0	0.19	0	0.07	0.41	1.05
Chrysiptera_galba	0.21	0.49	0.14	0.19	0	0.82	0.08	0.01	0.01	0.08	0.03	0.13	0.51	0.23	0.05	0.3	0.3	0.76	0	0.03	0.19	0.55	0.4	0.13	0.01	0.03	0.9	0.08	0.02	0.31	0	0.19	0	0.11	0.01	0	0.15	0.95
Chrysiptera_giti	0.14	0.6	0.08	0.1	0.01	0.39	0.01	0.01	0	0.06	0.03	0.04	0.64	0.08	0.04	0.24	0.18	0.51	0.01	0.04	0.11	0.13	0.18	0.07	0.01	0	0.62	0.02	0.01	0.17	0.01	0.06	0	0.04	0.01	0.01	0.05	0.66
Chrysiptera_glauca	0.96	1.02	0.76	0.06	0.02	1.05	0.13	0.02	0.03	0.36	0.11	0.04	0.78	0.52	0.37	0.92	0.92	0.96	0.02	0.03	0.6	0.62	0.56	0.18	0.02	0.09	1.01	0.06	0.38	0.3	0.02	0.06	0.01	0.11	0.02	0.07	0.26	1.03
Chrysiptera_hemicyanea	0.28	0.9	0.4	0.22	0.01	0.98	0.1	0.02	0.01	0.19	0.05	0.05	0.43	0.23	0.18	0.57	0.45	0.91	0	0.03	0.52	0.71	0.7	0.07	0.01	0.06	1	0.05	0.1	0.64	0.01	0.23	0.01	0.11	0.01	0.04	0.15	0.96
Chrysiptera_kuiteri	0.24	0.86	0.55	0.07	0	0.88	0.16	0.01	0.04	0.36	0.02	0.03	0.83	0.3	0.36	0.28	0.75	0.64	0.01	0.01	0.16	0.13	0.26	0.03	0.02	0.07	0.91	0.05	0.07	0.25	0.02	0.06	0	0.15	0.02	0.05	0.12	0.96
Chrysiptera_niger	0.36	0.39	0.2	0.16	0.02	0.76	0.39	0.03	0	0.04	0.01	0.06	0.36	0.41	0.06	0.31	0.2	0.52	0.01	0.02	0.07	0.3	0.25	0.01	0.01	0.04	0.88	0.08	0.02	0.18	0.01	0.08	0.01	0.08	0.01	0	0.41	0.95
Chrysiptera_notialis	0.36	0.78	0.34	0.11	0.01	0.84	0.12	0.02	0.02	0.09	0.05	0.05	0.63	0.26	0.13	0.58	0.48	0.69	0.01	0.03	0.32	0.3	0.53	0.08	0.01	0.07	0.9	0.14	0.06	0.49	0.01	0.12	0.01	0.07	0.01	0.05	0.14	0.93
Chrysiptera_oxycephala	0.75	0.98	0.64	0.1	0.03	1.01	0.12	0.03	0.03	0.4	0.14	0.07	0.62	0.39	0.35	0.76	0.73	0.96	0.03	0.04	0.61	0.63	0.69	0.2	0.03	0.09	1.01	0.1	0.25	0.45	0.03	0.1	0.03	0.12	0.03	0.06	0.27	1
Chrysiptera_parasema	0.36	0.91	0.45	0.22	0.01	0.98	0.1	0.03	0.02	0.24	0.08	0.05	0.47	0.25	0.23	0.59	0.5	0.9	0.01	0.04	0.51	0.65	0.68	0.11	0.01	0.06	0.99	0.06	0.11	0.61	0.01	0.23	0.01	0.12	0.02	0.06	0.2	0.95
Chrysiptera_pricei	0.04	0.21	0.08	0.11	0.02	0.32	0.15	0.01	0	0.06	0.02	0.05	0.2	0.14	0.03	0.25	0.05	0.47	0.02	0.04	0.11	0.39	0.16	0.05	0.02	0.02	0.44	0.09	0.01	0.16	0.02	0.1	0.02	0.12	0.03	0	0.33	0.76
Chrysiptera_rapanui	0.68	1.03	0.64	0.18	0.03	1.02	0.1	0.01	0.03	0.4	0.13	0.07	0.59	0.4	0.33	0.79	0.71	1.05	0.02	0.04	0.61	0.71	0.7	0.21	0.03	0.07	1.03	0.1	0.22	0.52	0.02	0.21	0.03	0.17	0.03	0.03	0.25	0.99
Chrysiptera_rex	0.18	0.84	0.32	0.45	0	0.95	0.07	0.02	0.02	0.14	0.05	0.06	0.35	0.24	0.06	0.75	0.27	0.96	0	0.04	0.36	0.75	0.78	0.1	0	0.03	1.01	0.08	0.03	0.68	0	0.44	0	0.09	0.01	0.03	0.13	0.98
Chrysiptera_rollandi	0.32	0.91	0.42	0.22	0.01	0.99	0.09	0.02	0.01	0.21	0.06	0.05	0.45	0.24	0.2	0.57	0.47	0.91	0.01	0.03	0.52	0.7	0.7	0.08	0.01	0.06	1	0.05	0.1	0.63	0.01	0.23	0.01	0.12	0.02	0.04	0.16	0.96
Chrysiptera_sheila	0.74	0.98	0.24	0.1	0.01	0.98	0.16	0.01	0	0.13	0.01	0.07	0.49	0.34	0.06	0.69	0.51	0.88	0.01	0.02	0.13	0.63	0.39	0.09	0	0.02	0.65	0.08	0.03	0.19	0	0.05	0	0.1	0	0.03	0.13	0.98
Chrysiptera_sinclairi	0.36	0.38	0.2	0.15	0.02	0.75	0.39	0.03	0	0.04	0.01	0.06	0.36	0.41	0.06	0.3	0.2	0.52	0.01	0.01	0.07	0.29	0.24	0.01	0.01	0.04	0.87	0.08	0.02	0.18	0.01	0.08	0.01	0.08	0.01	0	0.41	0.94
Chrysiptera_springeri	0.67	1.01	0.62	0.18	0.03	1.01	0.1	0.02	0.03	0.41	0.13	0.07	0.59	0.37	0.34	0.77	0.69	1.04	0.02	0.04	0.6	0.68	0.68	0.21	0.03	0.08	1.02	0.1	0.21	0.5	0.02	0.2	0.03	0.16	0.03	0.03	0.25	0.98
Chrysiptera_starcki	0.16	0.58	0.34	0.05	0	0.66	0.16	0.02	0.02	0.05	0.03	0.01	0.52	0.26	0.14	0.38	0.47	0.49	0.01	0.02	0.16	0.09	0.31	0.03	0	0.04	0.67	0.03	0.09	0.23	0	0.03	0	0.11	0	0.03	0.09	0.78
Chrysiptera_talboti	0.36	0.9	0.44	0.21	0.01	0.97	0.1	0.02	0.01	0.24	0.07	0.06	0.47	0.24	0.23	0.58	0.5	0.9	0.01	0.03	0.51	0.64	0.67	0.11	0.01	0.06	0.98	0.06	0.11	0.61	0.01	0.23	0.01	0.12	0.02	0.05	0.19	0.94
Chrysiptera_taupou	0.23	0.79	0.31	0.21	0.01	0.94	0.07	0.02	0.01	0.09	0.04	0.03	0.36	0.22	0.08	0.55	0.28	0.81	0	0.02	0.48	0.65	0.71	0.05	0.01	0.04	0.97	0.07	0.04	0.6	0	0.19	0.01	0.05	0.01	0.03	0.12	0.97
Chrysiptera_traceyi	0.36	0.9	0.44	0.21	0.01	0.97	0.1	0.02	0.01	0.24	0.07	0.05	0.47	0.24	0.23	0.58	0.5	0.9	0.01	0.03	0.51	0.64	0.67	0.11	0.01	0.06	0.98	0.06	0.11	0.61	0.01	0.23	0.01	0.12	0.02	0.05	0.19	0.94
Chrysiptera_tricincta	0.24	0.86	0.55	0.07	0	0.87	0.16	0.01	0.04	0.36	0.02	0.03	0.83	0.3	0.36	0.29	0.75	0.64	0.01	0.01	0.16	0.13	0.26	0.03	0.02	0.07	0.91	0.05	0.08	0.25	0.02	0.06	0	0.15	0.02	0.05	0.12	0.96
Chrysiptera_unimaculata	0.93	1.02	0.77	0.09	0.03	1.02	0.13	0.03	0.03	0.42	0.13	0.05	0.74	0.48	0.4	0.9	0.91	0.98	0.03	0.07	0.61	0.6	0.66	0.26	0.03	0.1	1.01	0.09	0.31	0.37	0.03	0.07	0.03	0.12	0.03	0.06	0.33	1.02
Chrysoblephus_anglicus	0.35	0.49	0.05	0.01	0.01	0.55	0.52	0.02	0.08	0	0.01	0.02	0.86	0.08	0.5	0.13	0.66	0.09	0.01	0.22	0.1	0.01	0.04	0.01	0.02	0.25	0.25	0.01	0.13	0.08	0.01	0.02	0.02	0.19	0.01	0.18	0.04	0.29
Chrysoblephus_cristiceps	0.3	0.56	0.03	0	0.01	0.64	0.58	0.02	0.05	0	0.01	0.02	0.9	0.09	0.46	0.13	0.72	0.1	0.01	0.2	0.1	0	0.02	0.01	0.02	0.25	0.34	0.01	0.14	0.06	0.01	0.02	0.02	0.19	0.01	0.17	0.02	0.35
Chrysoblephus_gibbiceps	0.32	0.55	0.07	0.01	0.01	0.58	0.54	0.02	0.05	0	0.02	0.02	0.85	0.1	0.49	0.15	0.68	0.11	0.01	0.22	0.11	0.01	0.04	0.02	0.02	0.28	0.3	0.02	0.16	0.09	0.02	0.03	0.02	0.22	0.02	0.18	0.04	0.33
Chrysoblephus_laticeps	0.3	0.55	0.03	0.01	0.01	0.65	0.57	0.02	0.06	0	0.01	0.02	0.9	0.09	0.44	0.13	0.71	0.1	0.01	0.2	0.11	0	0.02	0.01	0.02	0.25	0.35	0.01	0.14	0.05	0.01	0.02	0.02	0.2	0.01	0.17	0.02	0.36
Chrysoblephus_lophus	0.33	0.55	0.06	0.01	0.01	0.59	0.52	0.02	0.06	0.01	0.02	0.03	0.84	0.1	0.48	0.16	0.66	0.1	0.02	0.22	0.12	0.01	0.04	0.02	0.03	0.28	0.31	0.02	0.17	0.08	0.02	0.03	0.03	0.23	0.02	0.19	0.04	0.34
Chrysoblephus_puniceus	0.32	0.52	0.02	0.01	0.01	0.62	0.59	0.02	0.08	0	0.01	0.02	0.92	0.08	0.48	0.1	0.72	0.08	0.01	0.2	0.09	0.01	0.02	0.01	0.02	0.23	0.31	0.01	0.12	0.05	0.01	0.02	0.02	0.18	0.01	0.17	0.02	0.32
Cirrhilabrus_adornatus	0.03	0.19	0.18	0.01	0	0.79	0.04	0	0.02	0	0	0.01	0.1	0.4	0.06	0.26	0.13	0.13	0	0	0.38	0.04	0.03	0	0	0.03	0.21	0.02	0.02	0.25	0	0.02	0	0.07	0	0.04	0.01	0.22
Cirrhilabrus_aurantidorsalis	0.38	0.53	0.27	0.03	0.02	0.47	0.37	0.03	0.18	0.13	0.03	0.03	0.68	0.22	0.26	0.28	0.59	0.06	0.03	0.04	0.22	0.07	0.04	0.03	0.03	0.11	0.62	0.05	0.29	0.04	0.03	0.15	0.17	0.23	0.03	0.2	0.05	0.59
Cirrhilabrus_balteatus	0.67	0.89	0.3	0.06	0	0.65	0.33	0	0.03	0.22	0	0	0.95	0.09	0.62	0.46	0.94	0.28	0	0.04	0.34	0.13	0.07	0	0	0.49	0.87	0.02	0.31	0.21	0	0.46	0	0.33	0	0.49	0.15	0.87
Cirrhilabrus_bathyphilus	0.2	0.96	0.3	0.06	0.02	0.87	0.55	0.03	0.05	0.42	0.19	0.02	0.92	0.27	0.32	0.82	0.91	0.69	0.02	0.37	0.66	0.12	0.11	0.02	0.02	0.2	0.97	0.03	0.62	0.58	0.02	0.26	0.06	0.69	0.03	0.17	0.12	0.93
Cirrhilabrus_beauperryi	0.23	0.81	0.25	0.04	0.03	0.87	0.33	0.03	0.05	0.14	0.06	0.03	0.55	0.19	0.54	0.76	0.6	0.67	0.04	0.09	0.35	0.1	0.1	0.03	0.03	0.46	0.92	0.34	0.27	0.26	0.03	0.12	0.05	0.59	0.03	0.22	0.4	0.93
Cirrhilabrus_blatteus	0.2	1.02	0.3	0.05	0.01	0.94	0.47	0.02	0.02	0.61	0.13	0.01	0.97	0.18	0.28	0.96	0.96	0.79	0.01	0.54	0.72	0.06	0.05	0.01	0.01	0.21	1.02	0.09	0.75	0.68	0.01	0.19	0.04	0.81	0.03	0.21	0.15	1
Cirrhilabrus_brunneus	0.06	0.32	0.05	0.02	0	0.65	0.05	0	0.03	0	0	0.01	0.19	0.08	0.05	0.14	0.41	0.26	0	0.01	0.08	0.07	0.02	0	0	0.01	0.33	0.01	0.04	0.08	0	0.03	0	0.07	0	0.08	0.01	0.36
Cirrhilabrus_claire	0.22	0.53	0.15	0.04	0	0.41	0.23	0	0.01	0.01	0.02	0	0.79	0.05	0.13	0.11	0.5	0.07	0	0	0.04	0.08	0.03	0	0	0.04	0.7	0.01	0.17	0.15	0	0.16	0.02	0.08	0	0.18	0.01	0.74
Cirrhilabrus_condei	0.18	0.74	0.05	0.04	0.01	0.37	0.38	0.01	0.04	0.07	0.01	0	0.82	0.05	0.19	0.13	0.78	0.17	0.03	0.01	0.08	0.03	0.05	0.02	0	0.14	0.78	0.03	0.39	0.09	0	0.01	0.1	0.18	0.03	0.41	0.08	0.82
Cirrhilabrus_cyanopleura	0.23	0.5	0.12	0.04	0.02	0.4	0.22	0.04	0.04	0.05	0.03	0.02	0.81	0.05	0.17	0.15	0.53	0.07	0.01	0.05	0.06	0.08	0.04	0.01	0.02	0.04	0.66	0.02	0.18	0.12	0.01	0.15	0.04	0.14	0.02	0.2	0.04	0.72
Cirrhilabrus_earlei	0.18	0.84	0.07	0.05	0.02	0.26	0.67	0.01	0.11	0.1	0.02	0.01	0.78	0.1	0.48	0.29	0.81	0.22	0.02	0.06	0.2	0.1	0.04	0.01	0.01	0.42	0.87	0.02	0.57	0.18	0.01	0.06	0.15	0.29	0.04	0.51	0.02	0.63
Cirrhilabrus_exquisitus	0.26	0.53	0.11	0.03	0	0.36	0.24	0.02	0.02	0.01	0.01	0	0.82	0.03	0.1	0.12	0.55	0.06	0	0	0.03	0.06	0.02	0	0	0.03	0.69	0.01	0.19	0.12	0	0.19	0.02	0.06	0	0.22	0.02	0.74
Cirrhilabrus_filamentosus	0.11	0.54	0.37	0.03	0.01	0.49	0.26	0.02	0.01	0.17	0.03	0.02	0.57	0.08	0.52	0.31	0.74	0.2	0.01	0.04	0.14	0.12	0.08	0.02	0.02	0.14	0.64	0.05	0.19	0.13	0.02	0.13	0.07	0.21	0.02	0.06	0.07	0.63
Cirrhilabrus_flavidorsalis	0.17	0.59	0.13	0.06	0.01	0.4	0.25	0.03	0.02	0.05	0.03	0.01	0.8	0.04	0.12	0.15	0.52	0.11	0.01	0.04	0.06	0.1	0.03	0	0.01	0.03	0.74	0.02	0.22	0.18	0.01	0.24	0.03	0.12	0.01	0.22	0.03	0.76
Cirrhilabrus_joanallenae	0.19	0.36	0.13	0.01	0.01	0.36	0.14	0.03	0.07	0.02	0.01	0.01	0.51	0.06	0.07	0.11	0.32	0.03	0.01	0	0.06	0.04	0	0	0.01	0	0.45	0.02	0.07	0	0.02	0.04	0.07	0.02	0.01	0.02	0	0.57
Cirrhilabrus_johnsoni	0.45	0.72	0.09	0.04	0.01	0.58	0.31	0.01	0.02	0.03	0.01	0.02	0.8	0.07	0.36	0.15	0.67	0.16	0.01	0.01	0.07	0.15	0.05	0.01	0.01	0.29	0.8	0.03	0.3	0.09	0.01	0.09	0.01	0.38	0.01	0.05	0.01	0.79
Cirrhilabrus_jordani	0.25	0.56	0.14	0.05	0.01	0.39	0.26	0.03	0.02	0.05	0.02	0.01	0.82	0.05	0.12	0.13	0.56	0.07	0.01	0.03	0.06	0.07	0.03	0.01	0.01	0.04	0.73	0.02	0.23	0.17	0.01	0.21	0.03	0.11	0.01	0.24	0.04	0.76
Cirrhilabrus_katherinae	0.18	0.59	0.14	0.05	0	0.41	0.22	0	0.01	0.01	0.01	0.01	0.78	0.05	0.13	0.13	0.5	0.11	0	0.01	0.04	0.14	0.03	0	0	0.03	0.72	0.01	0.16	0.17	0	0.19	0.02	0.09	0	0.17	0.01	0.74
Cirrhilabrus_katoi	0.03	0.27	0.15	0.02	0	0.74	0.05	0	0.02	0	0	0.01	0.11	0.43	0.06	0.27	0.2	0.13	0	0	0.4	0.07	0.04	0	0	0.03	0.25	0.02	0.03	0.2	0	0.03	0	0.07	0	0.05	0.01	0.28
Cirrhilabrus_laboutei	0.31	0.34	0.11	0.01	0	0.25	0.29	0.02	0.08	0.08	0.01	0	0.52	0.05	0.21	0.12	0.43	0.04	0.03	0.01	0.06	0.02	0	0	0	0.1	0.47	0.02	0.13	0.01	0.01	0.01	0.12	0.11	0.02	0.17	0.03	0.61
Cirrhilabrus_lanceolatus	0.4	0.61	0.06	0.03	0.01	0.33	0.34	0.01	0.16	0.09	0.01	0.02	0.78	0.1	0.2	0.17	0.56	0.11	0.02	0.03	0.1	0.05	0.05	0.02	0.01	0.15	0.71	0.03	0.22	0.1	0.01	0.07	0.21	0.25	0.02	0.19	0.02	0.66
Cirrhilabrus_lineatus	0.21	0.53	0.06	0	0	0.3	0.05	0	0.02	0.01	0	0	0.81	0.04	0.07	0.13	0.65	0.1	0	0	0.03	0.23	0.03	0	0	0.03	0.56	0.01	0.05	0.06	0	0.07	0.01	0.06	0	0.05	0.01	0.51
Cirrhilabrus_lubbocki	0.22	0.56	0.13	0.05	0.01	0.39	0.26	0.03	0.02	0.05	0.03	0.02	0.8	0.05	0.12	0.12	0.53	0.07	0.01	0.03	0.06	0.07	0.03	0.01	0.01	0.04	0.73	0.03	0.23	0.16	0.01	0.21	0.03	0.11	0.02	0.23	0.03	0.76
Cirrhilabrus_lunatus	0.2	0.8	0.14	0.04	0.01	0.47	0.65	0.01	0.04	0.18	0.02	0.01	0.83	0.1	0.37	0.65	0.78	0.56	0.01	0.05	0.25	0.1	0.1	0	0.01	0.24	0.79	0.03	0.33	0.22	0.01	0.37	0.03	0.49	0.01	0.16	0.11	0.63
Cirrhilabrus_luteovittatus	0.38	0.53	0.28	0.02	0.02	0.47	0.38	0.03	0.18	0.12	0.03	0.03	0.68	0.21	0.26	0.28	0.59	0.06	0.03	0.04	0.22	0.06	0.03	0.03	0.03	0.12	0.62	0.05	0.29	0.03	0.03	0.14	0.17	0.23	0.03	0.2	0.05	0.58
Cirrhilabrus_marjorie	0.2	0.36	0.09	0.02	0.01	0.26	0.25	0.03	0.06	0.07	0.01	0.01	0.49	0.05	0.19	0.12	0.37	0.07	0.04	0	0.07	0.04	0	0	0.01	0.07	0.47	0.03	0.12	0.03	0.02	0.03	0.11	0.12	0.03	0.13	0.01	0.6
Cirrhilabrus_melanomarginatus	0.14	0.23	0.17	0	0	0.74	0.07	0	0.03	0	0	0	0.14	0.43	0.06	0.27	0.25	0.11	0	0	0.4	0.03	0.04	0	0	0.04	0.23	0.01	0.04	0.18	0	0.01	0	0.05	0	0.08	0.01	0.27
Cirrhilabrus_morrisoni	0.38	0.51	0.11	0.06	0.02	0.42	0.21	0.03	0.03	0.08	0.03	0.02	0.8	0.1	0.15	0.32	0.42	0.3	0.02	0.07	0.21	0.12	0.08	0.02	0.01	0.14	0.54	0.07	0.21	0.23	0.02	0.15	0.02	0.26	0.02	0.16	0.11	0.52
Cirrhilabrus_naokoae	0.03	0.27	0.15	0.02	0	0.74	0.05	0	0.02	0	0	0.01	0.11	0.43	0.06	0.27	0.19	0.13	0	0	0.4	0.07	0.04	0	0	0.03	0.25	0.02	0.03	0.2	0	0.03	0	0.07	0	0.05	0.01	0.28
Cirrhilabrus_punctatus	0.27	0.53	0.16	0.03	0	0.4	0.24	0	0.02	0.01	0.01	0	0.81	0.05	0.13	0.11	0.54	0.06	0	0	0.04	0.08	0.02	0	0	0.04	0.69	0.01	0.18	0.15	0	0.15	0.02	0.08	0	0.2	0.02	0.73
Cirrhilabrus_pylei	0.21	1.05	0.34	0.07	0.02	0.94	0.62	0.03	0.05	0.61	0.23	0.02	1	0.27	0.3	1	0.98	0.9	0.02	0.54	0.83	0.11	0.09	0.03	0.02	0.23	1.03	0.1	0.85	0.78	0.02	0.25	0.07	0.87	0.05	0.24	0.15	1.02
Cirrhilabrus_randalli	0.13	0.69	0.31	0.05	0.02	0.58	0.41	0.03	0.05	0.32	0.05	0.04	0.7	0.11	0.61	0.51	0.83	0.28	0.03	0.06	0.17	0.28	0.11	0.03	0.03	0.32	0.76	0.06	0.35	0.14	0.03	0.33	0.23	0.37	0.05	0.09	0.12	0.74
Cirrhilabrus_rhomboidalis	0.23	0.54	0.15	0.04	0	0.41	0.23	0	0.01	0.01	0.02	0	0.79	0.05	0.13	0.11	0.5	0.07	0	0	0.05	0.08	0.03	0	0	0.04	0.7	0.01	0.17	0.15	0	0.16	0.02	0.08	0.01	0.18	0.01	0.74
Cirrhilabrus_roseafascia	0.12	0.62	0.11	0.08	0.05	0.43	0.39	0.05	0.06	0.24	0.05	0.04	0.9	0.11	0.64	0.36	0.59	0.3	0.05	0.09	0.21	0.17	0.11	0.05	0.05	0.19	0.91	0.05	0.35	0.22	0.05	0.21	0.14	0.25	0.04	0.14	0.34	0.6
Cirrhilabrus_rubrimarginatus	0.22	0.5	0.11	0.04	0.02	0.38	0.22	0.04	0.04	0.05	0.03	0.02	0.81	0.05	0.16	0.15	0.53	0.07	0.01	0.05	0.06	0.07	0.03	0.01	0.02	0.04	0.66	0.02	0.17	0.11	0.01	0.15	0.04	0.14	0.02	0.19	0.04	0.72
Cirrhilabrus_rubripinnis	0.26	0.53	0.15	0.04	0	0.41	0.23	0	0.02	0.01	0.01	0	0.81	0.05	0.13	0.12	0.53	0.07	0	0	0.05	0.08	0.03	0	0	0.04	0.7	0.01	0.17	0.15	0	0.16	0.02	0.08	0	0.2	0.02	0.74
Cirrhilabrus_rubrisquamis	0.04	0.28	0.16	0.02	0	0.74	0.05	0	0.02	0	0	0.01	0.11	0.43	0.06	0.27	0.21	0.13	0	0	0.4	0.07	0.04	0	0	0.03	0.26	0.02	0.03	0.2	0	0.03	0	0.07	0	0.05	0.01	0.28
Cirrhilabrus_rubriventralis	0.14	0.54	0.1	0.05	0.02	0.4	0.2	0.04	0.03	0.05	0.03	0.02	0.79	0.04	0.17	0.17	0.49	0.11	0.01	0.05	0.06	0.11	0.04	0.01	0.02	0.03	0.68	0.03	0.16	0.13	0.01	0.18	0.04	0.15	0.02	0.17	0.04	0.73
Cirrhilabrus_sanguineus	0.49	0.99	0.18	0.03	0.01	0.74	0.53	0.02	0.03	0.13	0.02	0.02	0.97	0.11	0.35	0.48	0.95	0.4	0.02	0.04	0.24	0.07	0.1	0.01	0.01	0.23	0.95	0.03	0.32	0.4	0.01	0.14	0.03	0.27	0.02	0.26	0.09	0.9
Cirrhilabrus_scottorum	0.22	0.47	0.09	0.03	0.01	0.35	0.2	0.03	0.04	0.01	0.02	0.01	0.8	0.04	0.14	0.15	0.52	0.06	0	0.02	0.03	0.06	0.03	0	0.01	0.03	0.63	0.01	0.14	0.06	0	0.13	0.03	0.09	0.01	0.18	0.02	0.7
Cirrhilabrus_solorensis	0.49	0.6	0.09	0.02	0.01	0.25	0.62	0	0.18	0.04	0.01	0.01	0.87	0.09	0.36	0.15	0.77	0.11	0.02	0.04	0.1	0.04	0.07	0.02	0.01	0.12	0.72	0.02	0.32	0.12	0.01	0.06	0.24	0.29	0.01	0.14	0.03	0.7
Cirrhilabrus_temminckii	0.13	0.24	0.17	0	0	0.73	0.07	0	0.03	0	0	0	0.14	0.43	0.06	0.28	0.24	0.11	0	0	0.4	0.03	0.04	0	0	0.04	0.24	0.02	0.04	0.19	0	0.01	0	0.05	0	0.08	0.02	0.28
Cirrhilabrus_tonozukai	0.04	0.27	0.16	0.02	0	0.74	0.05	0	0.02	0	0	0.01	0.11	0.43	0.06	0.27	0.2	0.13	0	0	0.4	0.07	0.04	0	0	0.03	0.26	0.02	0.03	0.2	0	0.03	0	0.07	0	0.05	0.01	0.28
Cirrhilabrus_walindi	0.45	0.72	0.09	0.04	0.01	0.58	0.31	0.01	0.02	0.03	0.01	0.02	0.8	0.08	0.36	0.15	0.67	0.16	0.01	0.01	0.07	0.15	0.05	0.01	0.01	0.29	0.8	0.02	0.31	0.09	0.01	0.09	0.01	0.38	0.01	0.05	0.01	0.79
Cirrhilabrus_walshi	0.3	0.89	0.26	0.19	0	0.79	0.61	0	0.03	0.26	0.06	0	0.78	0.17	0.58	0.87	0.87	0.66	0	0.13	0.57	0.26	0.11	0	0	0.37	0.85	0.02	0.53	0.37	0	0.4	0.05	0.48	0.07	0.35	0.12	0.86
Cirrhimuraena_calamus	0.56	0.26	0.11	0	0	0.15	0.09	0.04	0.06	0	0	0	0.8	0.07	0.13	0.11	0.14	0.07	0.04	0	0.07	0.02	0.03	0	0	0.05	0.22	0.01	0.05	0.1	0.03	0	0.02	0.09	0	0.27	0.03	0.21
Cirrhimuraena_cheilopogon	0.55	0.27	0.08	0.01	0	0.14	0.09	0.01	0.05	0	0	0	0.81	0.08	0.1	0.08	0.11	0.08	0.01	0.01	0.08	0.02	0.04	0	0.01	0.06	0.23	0.01	0.05	0.07	0	0.01	0	0.09	0	0.23	0.04	0.22
Cirrhimuraena_chinensis	0.54	0.28	0.08	0.01	0	0.14	0.09	0.01	0.05	0.01	0	0	0.8	0.08	0.1	0.08	0.11	0.08	0.01	0.01	0.08	0.03	0.04	0	0.01	0.06	0.24	0.01	0.05	0.07	0	0.01	0	0.09	0	0.23	0.04	0.23
Cirrhimuraena_inhacae	0.45	0.4	0.08	0.01	0	0.25	0.08	0.01	0.03	0.01	0	0	0.7	0.09	0.08	0.12	0.13	0.11	0	0	0.09	0.04	0.06	0	0.01	0.06	0.37	0.02	0.05	0.07	0	0.02	0	0.09	0	0.2	0.04	0.48
Cirrhimuraena_oliveri	0.54	0.27	0.08	0.01	0	0.14	0.09	0.01	0.05	0	0	0	0.8	0.07	0.1	0.08	0.1	0.08	0.01	0.01	0.08	0.02	0.04	0	0.01	0.06	0.23	0.01	0.05	0.07	0	0.01	0	0.09	0	0.23	0.04	0.22
Cirrhimuraena_playfairii	0.5	0.27	0.07	0.01	0	0.17	0.08	0.01	0.04	0.01	0	0	0.79	0.07	0.09	0.08	0.13	0.08	0.01	0.01	0.07	0.03	0.04	0	0.01	0.06	0.26	0.01	0.05	0.06	0	0	0	0.08	0	0.19	0.04	0.29
Cirrhimuraena_tapeinoptera	0.54	0.27	0.08	0.01	0	0.14	0.09	0.01	0.05	0	0	0	0.8	0.07	0.1	0.08	0.1	0.08	0.01	0.01	0.08	0.02	0.04	0	0.01	0.06	0.23	0.01	0.05	0.07	0	0.01	0	0.09	0	0.23	0.04	0.22
Cirrhitichthys_aprinus	0.77	0.68	0.02	0	0	0.19	0.03	0	0.07	0	0	0	1	0.02	0.02	0.05	0.26	0.03	0	0	0.02	0.02	0.01	0	0	0.09	0.86	0.01	0.02	0.03	0	0	0.01	0.03	0	0.13	0	0.83
Cirrhitichthys_aureus	0.75	0.65	0.02	0	0	0.16	0.03	0	0.06	0	0	0	0.98	0.02	0	0.04	0.23	0.03	0	0	0.01	0.02	0.02	0	0	0.07	0.81	0.01	0.01	0.02	0	0	0	0.01	0	0.11	0	0.8
Cirrhitichthys_bleekeri	0.71	0.68	0.01	0	0	0.17	0.01	0	0.05	0	0	0	0.96	0.02	0.01	0.04	0.19	0.04	0	0	0.02	0.03	0.01	0	0	0.07	0.85	0.01	0.01	0.03	0	0	0	0.03	0	0.1	0	0.83
Cirrhitichthys_calliurus	0.76	0.67	0.02	0	0	0.17	0.03	0	0.07	0	0	0	0.99	0.01	0.01	0.04	0.23	0.03	0	0	0.02	0.02	0.01	0	0	0.08	0.83	0.01	0.01	0.02	0	0	0	0.02	0	0.11	0	0.81
Cirrhitichthys_falco	0.65	0.71	0	0	0	0.17	0	0	0.05	0	0	0	0.95	0.01	0	0.04	0.18	0.05	0	0	0.02	0.06	0.01	0	0	0.06	0.85	0.01	0	0.04	0	0.01	0	0.04	0	0.08	0	0.81
Cirrhitichthys_guichenoti	0.75	0.65	0.02	0	0	0.16	0.03	0	0.06	0	0	0	0.98	0.02	0	0.04	0.23	0.03	0	0	0.01	0.02	0.02	0	0	0.07	0.81	0.01	0.01	0.02	0	0	0	0.01	0	0.11	0	0.8
Cirrhitichthys_oxycephalus	0.7	0.6	0.03	0	0	0.21	0.02	0	0.06	0	0	0	0.96	0.02	0.02	0.06	0.21	0.04	0	0	0.03	0.02	0.01	0	0	0.08	0.82	0.01	0.02	0.03	0	0	0	0.03	0	0.13	0	0.79
Cirrhitichthys_randalli	0.75	0.62	0.02	0	0	0.16	0.04	0	0.06	0	0	0	0.98	0	0	0.04	0.23	0.03	0	0	0.02	0.01	0.02	0	0	0.07	0.78	0	0.01	0.03	0	0	0	0.02	0	0.11	0	0.78
Cirrhitops_fasciatus	0.41	0.37	0.02	0	0	0.14	0.09	0	0.28	0	0	0	0.91	0.04	0.06	0.07	0.16	0.07	0.01	0.01	0.07	0.02	0.02	0	0	0.33	0.75	0.01	0.06	0.04	0	0.01	0.01	0.06	0	0.13	0.01	0.7
Cirrhitops_hubbardi	0.42	0.35	0.03	0	0	0.14	0.09	0	0.28	0	0	0.01	0.9	0.04	0.06	0.07	0.15	0.07	0.02	0.01	0.07	0.01	0.02	0	0	0.32	0.71	0.01	0.06	0.05	0	0.01	0.01	0.06	0	0.14	0.01	0.68
Cirrhitus_albopunctatus	0.47	0.56	0	0	0	0.17	0.05	0	0.08	0	0	0	0.92	0	0.02	0.03	0.18	0.03	0	0	0.02	0.01	0	0	0	0.09	0.78	0	0.03	0.01	0	0	0.01	0.04	0	0.11	0	0.76
Cirrhitus_atlanticus	0.47	0.59	0	0	0	0.18	0.05	0	0.07	0	0	0	0.92	0.01	0.02	0.04	0.2	0.03	0	0	0.02	0.01	0	0	0	0.08	0.78	0	0.03	0.01	0	0	0.01	0.04	0	0.12	0	0.76
Cirrhitus_pinnulatus	0.34	0.19	0.07	0	0	0.15	0.08	0	0.39	0	0.03	0.01	0.82	0.05	0.33	0.06	0.11	0.07	0.02	0	0.1	0.02	0.07	0	0.01	0.42	0.27	0.05	0.06	0.06	0.01	0.01	0	0.05	0	0.15	0	0.27
Cirrhitus_rivulatus	0.45	0.28	0.01	0	0.01	0.13	0.09	0	0.27	0	0	0.01	0.91	0.03	0.09	0.04	0.14	0.03	0.02	0.01	0.04	0.01	0	0	0	0.32	0.48	0	0.05	0.05	0	0	0.01	0.05	0	0.16	0.02	0.36
Cirricaecula_johnsoni	0.44	0.18	0.04	0	0	0.09	0.05	0	0.07	0	0	0	0.69	0.04	0.05	0.08	0.19	0.04	0	0	0.06	0.01	0.02	0	0	0.04	0.19	0	0.03	0.02	0	0	0	0.1	0	0.16	0.02	0.26
Cirricaecula_macdowelli	0.38	0.28	0.05	0	0	0.2	0.05	0	0.06	0	0	0	0.62	0.05	0.04	0.12	0.23	0.07	0	0	0.08	0.02	0.04	0	0	0.03	0.33	0	0.03	0.03	0	0.02	0	0.11	0	0.14	0.02	0.46
Cirripectes_alboapicalis	0.18	0.42	0.11	0.07	0.02	0.88	0.08	0.02	0.04	0.08	0.02	0.03	0.3	0.64	0.04	0.69	0.62	0.26	0.03	0.03	0.6	0.26	0.25	0.04	0.02	0.06	0.79	0.34	0.05	0.32	0.02	0.06	0.02	0.08	0.02	0.07	0.06	0.78
Cirripectes_alleni	0.09	0.44	0.09	0.08	0.02	0.88	0.06	0.02	0.03	0.09	0.02	0.03	0.26	0.65	0.03	0.7	0.56	0.29	0.03	0.03	0.6	0.27	0.26	0.03	0.02	0.04	0.82	0.35	0.04	0.34	0.02	0.07	0.02	0.09	0.02	0.05	0.05	0.77
Cirripectes_auritus	0.08	0.47	0.07	0.17	0.01	0.93	0.09	0.04	0.03	0.08	0.01	0.02	0.23	0.74	0.01	0.78	0.66	0.36	0.01	0.02	0.67	0.41	0.37	0.02	0.01	0.05	0.84	0.32	0.05	0.45	0.01	0.08	0.01	0.07	0.01	0.02	0.07	0.8
Cirripectes_castaneus	0.15	0.44	0.08	0.16	0.01	0.93	0.1	0.06	0.03	0.08	0.01	0.02	0.26	0.75	0.01	0.78	0.69	0.34	0.01	0.01	0.67	0.38	0.35	0.02	0.01	0.05	0.84	0.34	0.07	0.43	0.01	0.09	0.01	0.06	0.01	0.04	0.07	0.81
Cirripectes_chelomatus	0.15	0.44	0.08	0.16	0.01	0.93	0.1	0.06	0.04	0.08	0.01	0.02	0.26	0.75	0.01	0.78	0.69	0.34	0.01	0.01	0.66	0.38	0.35	0.02	0.01	0.05	0.84	0.34	0.07	0.43	0.01	0.09	0.01	0.06	0.01	0.04	0.07	0.81
Cirripectes_filamentosus	0.08	0.45	0.07	0.17	0.01	0.93	0.08	0.06	0.03	0.08	0.01	0.02	0.24	0.74	0.01	0.77	0.65	0.36	0.02	0.02	0.66	0.39	0.35	0.02	0.01	0.05	0.85	0.34	0.06	0.44	0.01	0.1	0.01	0.06	0.01	0.02	0.06	0.81
Cirripectes_fuscoguttatus	0.17	0.4	0.09	0.05	0.01	0.88	0.07	0.01	0.02	0.07	0.01	0.03	0.29	0.63	0.02	0.7	0.61	0.23	0.02	0.02	0.58	0.22	0.22	0.02	0.01	0.04	0.8	0.37	0.04	0.26	0.01	0.05	0.01	0.07	0.01	0.06	0.05	0.81
Cirripectes_gilberti	0.17	0.46	0.14	0.03	0.01	0.73	0.05	0.01	0.02	0.04	0.02	0.01	0.31	0.39	0.08	0.42	0.34	0.22	0.02	0.01	0.22	0.13	0.09	0.02	0.02	0.04	0.51	0.17	0.03	0.16	0.01	0.03	0.01	0.09	0.02	0.06	0.03	0.79
Cirripectes_hutchinsi	0.15	0.44	0.08	0.16	0.01	0.93	0.1	0.06	0.04	0.08	0.01	0.02	0.26	0.75	0.01	0.78	0.69	0.34	0.01	0.01	0.66	0.38	0.35	0.02	0.01	0.05	0.84	0.34	0.07	0.43	0.01	0.09	0.01	0.06	0.01	0.04	0.07	0.81
Cirripectes_imitator	0.15	0.44	0.08	0.16	0.01	0.93	0.1	0.06	0.03	0.08	0.01	0.02	0.26	0.75	0.01	0.78	0.69	0.34	0.01	0.01	0.67	0.38	0.35	0.02	0.01	0.05	0.84	0.34	0.07	0.43	0.01	0.09	0.01	0.06	0.01	0.04	0.07	0.81
Cirripectes_jenningsi	0.08	0.47	0.07	0.17	0.01	0.93	0.09	0.04	0.03	0.08	0.01	0.02	0.23	0.74	0.01	0.77	0.66	0.36	0.01	0.02	0.67	0.41	0.37	0.02	0.01	0.05	0.84	0.32	0.05	0.45	0.01	0.08	0.01	0.06	0.01	0.02	0.07	0.8
Cirripectes_kuwamurai	0.07	0.47	0.07	0.17	0.02	0.93	0.09	0.04	0.03	0.08	0.01	0.02	0.22	0.74	0.01	0.78	0.65	0.36	0.02	0.02	0.67	0.41	0.37	0.02	0.01	0.04	0.84	0.32	0.04	0.45	0.01	0.08	0.01	0.06	0.01	0.02	0.07	0.79
Cirripectes_obscurus	0.17	0.4	0.09	0.05	0.01	0.88	0.07	0.01	0.03	0.07	0.01	0.03	0.29	0.64	0.03	0.7	0.61	0.24	0.02	0.02	0.59	0.22	0.22	0.03	0.01	0.05	0.79	0.36	0.04	0.28	0.01	0.05	0.01	0.07	0.01	0.06	0.05	0.8
Cirripectes_perustus	0.13	0.41	0.09	0.06	0.02	0.88	0.06	0.02	0.02	0.08	0.01	0.03	0.27	0.64	0.03	0.7	0.58	0.25	0.02	0.02	0.6	0.23	0.23	0.02	0.01	0.05	0.8	0.36	0.03	0.29	0.01	0.05	0.01	0.07	0.01	0.05	0.04	0.8
Cirripectes_polyzona	0.16	0.45	0.08	0.16	0.01	0.92	0.11	0.04	0.04	0.07	0.01	0.02	0.26	0.74	0.01	0.77	0.71	0.34	0.01	0.02	0.66	0.4	0.36	0.02	0.01	0.06	0.82	0.32	0.06	0.44	0.01	0.07	0.01	0.05	0.01	0.04	0.08	0.8
Cirripectes_quagga	0.17	0.45	0.14	0.03	0.01	0.73	0.05	0.01	0.02	0.04	0.02	0.01	0.31	0.39	0.08	0.42	0.34	0.22	0.02	0.01	0.22	0.13	0.09	0.02	0.02	0.04	0.51	0.17	0.03	0.16	0.01	0.03	0.01	0.09	0.02	0.06	0.03	0.79
Cirripectes_randalli	0.15	0.44	0.08	0.16	0.01	0.93	0.1	0.06	0.04	0.08	0.01	0.02	0.26	0.75	0.01	0.78	0.69	0.34	0.01	0.01	0.66	0.38	0.35	0.02	0.01	0.05	0.84	0.34	0.07	0.43	0.01	0.09	0.01	0.06	0.01	0.04	0.07	0.81
Cirripectes_springeri	0.17	0.45	0.14	0.03	0.01	0.73	0.05	0.01	0.02	0.04	0.02	0.01	0.31	0.39	0.08	0.42	0.34	0.22	0.02	0.01	0.22	0.13	0.09	0.02	0.02	0.04	0.51	0.17	0.03	0.16	0.01	0.03	0.01	0.09	0.02	0.06	0.03	0.79
Cirripectes_stigmaticus	0.17	0.4	0.09	0.05	0.01	0.88	0.07	0.01	0.02	0.07	0.01	0.03	0.29	0.64	0.02	0.7	0.61	0.23	0.02	0.02	0.58	0.22	0.22	0.02	0.01	0.04	0.8	0.37	0.04	0.26	0.01	0.05	0.01	0.07	0.01	0.06	0.05	0.81
Cirripectes_vanderbilti	0.15	0.45	0.08	0.17	0.01	0.93	0.1	0.04	0.04	0.08	0.01	0.02	0.25	0.75	0.01	0.78	0.7	0.35	0.01	0.01	0.67	0.4	0.37	0.02	0.01	0.06	0.83	0.32	0.06	0.44	0.01	0.08	0.01	0.06	0.01	0.04	0.08	0.8
Cirripectes_variolosus	0.16	0.4	0.09	0.05	0.01	0.88	0.07	0.01	0.02	0.07	0.01	0.03	0.28	0.64	0.02	0.7	0.6	0.23	0.02	0.02	0.58	0.22	0.22	0.02	0.01	0.04	0.81	0.37	0.04	0.26	0.01	0.05	0.01	0.07	0.01	0.06	0.05	0.81
Cirripectes_viriosus	0.17	0.4	0.09	0.05	0.01	0.88	0.07	0.01	0.03	0.07	0.01	0.03	0.29	0.64	0.03	0.71	0.61	0.24	0.02	0.02	0.59	0.23	0.23	0.03	0.01	0.05	0.8	0.36	0.04	0.28	0.01	0.05	0.01	0.07	0.01	0.06	0.05	0.8
Cirrisalarias_bunares	0.04	0.48	0.08	0.03	0	0.83	0.09	0	0	0.05	0	0	0.2	0.43	0.02	0.48	0.41	0.21	0	0	0.38	0.28	0.24	0	0	0.06	0.6	0.14	0.03	0.21	0	0.03	0	0.07	0	0.01	0.07	0.58
Clariger_exilis	0.16	0.67	0.08	0.07	0	0.69	0.25	0	0.01	0.02	0	0	0.64	0.22	0.08	0.35	0.6	0.34	0.01	0.02	0.19	0.26	0.11	0.04	0	0.05	0.8	0.01	0.07	0.13	0	0.22	0	0.19	0	0.07	0.05	0.89
Clariger_papillosus	0.16	0.67	0.08	0.07	0	0.69	0.25	0	0.01	0.02	0	0	0.64	0.22	0.08	0.35	0.6	0.34	0.01	0.02	0.19	0.26	0.11	0.04	0	0.05	0.8	0.01	0.07	0.13	0	0.22	0	0.19	0	0.07	0.05	0.89
Clarkichthys_bilineatus	0.24	0.76	0.09	0.07	0.01	0.66	0.33	0.01	0.06	0.03	0.01	0.01	0.7	0.17	0.09	0.4	0.63	0.36	0.01	0.02	0.24	0.32	0.13	0.08	0	0.11	0.85	0.03	0.09	0.16	0	0.29	0.01	0.21	0.01	0.09	0.04	0.91
Clepticus_africanus	0.19	0.1	0.03	0	0	0.07	0.11	0	0	0	0	0.01	0.28	0	0.07	0.05	0.19	0.02	0	0	0.02	0	0	0	0	0	0.2	0	0	0	0	0	0	0	0.01	0.02	0	0.61
Clepticus_brasiliensis	0.18	0.1	0.02	0	0	0.07	0.1	0	0	0	0	0	0.27	0	0.06	0.04	0.19	0.01	0	0	0.02	0	0	0	0	0	0.2	0	0	0	0	0.01	0	0	0	0.01	0	0.61
Clepticus_parrae	0.18	0.09	0.02	0	0	0.07	0.1	0	0	0	0	0	0.27	0	0.07	0.04	0.18	0	0	0	0.02	0	0	0	0	0	0.18	0	0	0	0	0	0	0	0	0.02	0	0.59
Clevelandia_ios	0.16	0.68	0.08	0.08	0	0.68	0.2	0	0.01	0.02	0	0	0.68	0.2	0.08	0.3	0.61	0.31	0.02	0.01	0.17	0.23	0.08	0.02	0	0.06	0.81	0	0.08	0.12	0	0.21	0.02	0.19	0	0.08	0.04	0.88
Clupanodon_thrissa	0.51	0.69	0.02	0	0	0.25	0.02	0.01	0.04	0	0	0	0.6	0.02	0	0.09	0.13	0.02	0	0.01	0.02	0	0	0	0.01	0.01	0.42	0.01	0.01	0	0	0	0.01	0.02	0	0.06	0.01	0.76
Cociella_crocodilus	0.81	0.09	0	0	0	0.09	0.01	0	0.04	0.01	0	0	0.91	0	0.01	0	0.03	0	0	0	0	0	0	0	0	0.02	0.1	0	0.02	0	0	0	0	0.02	0	0.17	0	0.06
Conger_cinereus	0.91	0.6	0.04	0.01	0	0.18	0.09	0.01	0.09	0	0	0	1	0.03	0.08	0.1	0.25	0.05	0	0	0.04	0.02	0.02	0	0	0.03	0.56	0.01	0.02	0.04	0	0.02	0	0.05	0	0.51	0.02	0.25
Conger_conger	0.82	0.56	0.04	0.01	0	0.13	0.06	0.01	0.11	0	0	0	0.89	0.04	0.09	0.15	0.22	0.04	0	0	0.09	0.01	0.01	0	0	0.03	0.42	0.01	0.02	0.04	0	0.01	0	0.06	0	0.38	0.02	0.19
Conger_japonicus	0.88	0.49	0.05	0.01	0.01	0.16	0.09	0.01	0.09	0	0	0	0.99	0.04	0.09	0.08	0.23	0.05	0	0	0.04	0.02	0.02	0	0	0.03	0.47	0.01	0.03	0.04	0	0.02	0	0.05	0	0.5	0.02	0.19
Conger_oligoporus	0.79	0.58	0.04	0.01	0	0.13	0.06	0.01	0.09	0	0	0	0.9	0.04	0.08	0.15	0.24	0.04	0	0	0.1	0.01	0.01	0	0	0.03	0.42	0.01	0.02	0.04	0	0.01	0	0.07	0	0.39	0.02	0.2
Conger_orbignianus	0.81	0.59	0.04	0.01	0	0.14	0.06	0.01	0.09	0	0	0	0.9	0.04	0.08	0.15	0.24	0.04	0	0	0.1	0.01	0.01	0	0	0.03	0.42	0.02	0.02	0.04	0	0.01	0	0.07	0	0.39	0.02	0.2
Conger_triporiceps	0.8	0.58	0.04	0.01	0	0.14	0.06	0.01	0.09	0	0	0	0.9	0.04	0.09	0.15	0.24	0.04	0	0	0.1	0.01	0.01	0	0	0.03	0.42	0.02	0.02	0.04	0	0.01	0	0.07	0	0.39	0.02	0.2
Conger_verreauxi	0.91	0.59	0.04	0.01	0	0.17	0.08	0.01	0.1	0	0	0	0.99	0.03	0.09	0.1	0.23	0.05	0	0	0.04	0.02	0.02	0	0	0.03	0.55	0.01	0.02	0.04	0	0.02	0	0.05	0	0.5	0.02	0.24
Conger_wilsoni	0.83	0.58	0.04	0.01	0	0.14	0.07	0.01	0.12	0	0	0	0.91	0.04	0.08	0.15	0.25	0.03	0	0	0.09	0.02	0.01	0	0	0.02	0.42	0.01	0.02	0.04	0	0.01	0	0.06	0	0.39	0.02	0.2
Congrogadus_amplimaculatus	0.62	0.55	0.09	0	0	0.4	0.06	0.03	0.03	0.03	0.01	0	0.71	0.11	0.02	0.22	0.38	0.23	0.01	0	0.12	0.13	0.12	0.03	0	0.04	0.68	0.05	0.05	0.09	0.01	0.04	0	0.07	0.02	0.12	0.04	0.82
Congrogadus_hierichthys	0.63	0.55	0.09	0.01	0	0.41	0.06	0.03	0.04	0.04	0.01	0	0.71	0.11	0.02	0.23	0.38	0.23	0.01	0	0.12	0.13	0.13	0.04	0	0.04	0.68	0.05	0.06	0.09	0.01	0.04	0	0.08	0.02	0.12	0.04	0.83
Congrogadus_malayanus	0.55	0.65	0.07	0.09	0	0.4	0.04	0.03	0.03	0.05	0	0.02	0.69	0.1	0	0.3	0.34	0.39	0.02	0	0.15	0.23	0.2	0.06	0	0.03	0.76	0.07	0.03	0.17	0.02	0.09	0	0.1	0.02	0.09	0.03	0.86
Congrogadus_spinifer	0.63	0.55	0.09	0	0	0.41	0.06	0.03	0.04	0.03	0.01	0	0.71	0.11	0.02	0.22	0.38	0.23	0.01	0	0.12	0.13	0.12	0.03	0	0.04	0.68	0.05	0.05	0.09	0.01	0.04	0	0.07	0.02	0.12	0.04	0.82
Congrogadus_subducens	0.68	0.48	0.09	0	0	0.38	0.07	0.03	0.05	0.03	0	0.01	0.78	0.11	0.03	0.2	0.36	0.21	0.02	0.01	0.12	0.13	0.12	0.04	0	0.05	0.52	0.04	0.05	0.09	0.01	0.03	0	0.07	0.02	0.14	0.04	0.59
Congrogadus_winterbottomi	0.63	0.55	0.09	0	0	0.4	0.06	0.03	0.04	0.03	0.01	0	0.71	0.11	0.02	0.23	0.38	0.23	0.01	0	0.12	0.13	0.12	0.03	0	0.04	0.68	0.05	0.05	0.09	0.01	0.04	0	0.07	0.02	0.12	0.04	0.82
Conniella_apterygia	0.27	0.46	0.1	0	0.01	0.27	0.28	0.03	0.1	0.12	0.01	0.01	0.61	0.06	0.18	0.12	0.44	0.08	0.01	0	0.09	0.04	0.01	0	0.01	0.11	0.59	0.03	0.18	0.03	0.02	0.02	0.17	0.18	0.02	0.13	0.02	0.67
Conodon_nobilis	0.51	0.69	0.27	0.02	0.08	0.36	0.39	0.07	0.19	0.11	0.01	0.01	0.82	0.12	0.19	0.18	0.66	0.17	0.09	0.13	0.09	0.05	0.22	0.03	0.01	0.25	0.81	0.02	0.16	0.3	0	0.04	0.14	0.34	0.02	0.43	0.25	0.77
Cookeolus_japonicus	0.82	0.8	0.06	0.02	0.01	0.45	0.19	0.02	0.4	0.05	0.01	0	0.9	0.05	0.09	0.22	0.78	0.15	0.01	0.06	0.06	0.03	0.05	0.02	0	0.08	0.92	0.01	0.05	0.16	0	0.02	0.03	0.05	0	0.58	0.05	0.82
Coradion_altivelis	0.39	0.62	0.53	0.08	0.02	0.62	0.24	0.09	0.22	0.12	0.13	0.01	0.54	0.05	0.1	0.06	0.43	0.07	0.04	0.06	0.14	0	0.41	0.02	0.01	0.03	0.64	0	0	0.2	0.01	0.13	0	0.35	0.03	0.27	0.2	0.72
Coradion_chrysozonus	0.39	0.62	0.53	0.08	0.02	0.62	0.24	0.09	0.22	0.12	0.13	0.01	0.54	0.05	0.1	0.06	0.42	0.07	0.04	0.06	0.14	0	0.41	0.02	0.01	0.03	0.65	0	0	0.2	0.01	0.13	0	0.35	0.03	0.27	0.2	0.73
Coradion_melanopus	0.39	0.63	0.53	0.09	0.02	0.62	0.24	0.09	0.22	0.12	0.13	0.01	0.54	0.05	0.1	0.06	0.43	0.07	0.04	0.06	0.14	0	0.41	0.02	0.01	0.03	0.65	0	0	0.2	0.01	0.13	0	0.35	0.03	0.27	0.21	0.73
Coris_atlantica	0.15	0.55	0.23	0	0	0.48	0.25	0	0	0.05	0	0	0.68	0.08	0.23	0.35	0.77	0.25	0	0	0.14	0.03	0.04	0	0	0.08	0.6	0.01	0.14	0.07	0	0.06	0.01	0.13	0	0.08	0.08	0.64
Coris_auricularis	0.23	0.33	0.12	0	0	0.25	0.18	0	0.01	0	0	0	0.76	0.05	0.23	0.16	0.65	0.1	0	0	0.05	0	0.01	0	0	0.08	0.32	0	0.09	0.01	0	0	0	0.07	0.01	0.1	0.03	0.22
Coris_aurilineata	0.3	0.94	0.31	0.05	0.02	0.87	0.58	0.02	0.06	0.43	0.19	0.02	0.96	0.27	0.33	0.83	0.95	0.68	0.02	0.37	0.67	0.1	0.1	0.02	0.01	0.21	0.96	0.02	0.64	0.57	0.01	0.24	0.06	0.68	0.03	0.2	0.13	0.93
Coris_aygula	0.18	0.15	0.07	0	0	0.12	0.14	0	0.01	0	0	0	0.74	0.02	0.19	0.07	0.63	0.06	0	0	0.01	0	0	0	0	0.03	0.13	0	0.03	0	0	0	0	0.02	0	0.06	0.01	0.05
Coris_ballieui	0.46	0.48	0.1	0.01	0.01	0.31	0.17	0.03	0.11	0.01	0.02	0.02	0.67	0.08	0.09	0.14	0.37	0.07	0.02	0.01	0.09	0.04	0.02	0.01	0.01	0.07	0.49	0.02	0.11	0.06	0.02	0.05	0.08	0.11	0.02	0.16	0.02	0.59
Coris_batuensis	0.36	0.77	0.07	0.01	0	0.64	0.38	0	0	0.04	0	0	0.83	0.04	0.12	0.62	0.72	0.52	0	0.03	0.42	0.02	0.04	0	0	0.1	0.76	0.06	0.42	0.39	0	0.24	0	0.47	0	0.3	0.07	0.77
Coris_bulbifrons	0.17	0.26	0.09	0	0	0.2	0.15	0	0	0	0	0	0.74	0.05	0.19	0.1	0.65	0.07	0	0	0.03	0	0.01	0	0	0.05	0.26	0	0.06	0	0	0	0	0.04	0	0.06	0.02	0.16
Coris_caudimacula	0.24	0.79	0.13	0.03	0.01	0.44	0.66	0.01	0.04	0.16	0.01	0.01	0.86	0.08	0.35	0.65	0.82	0.55	0	0.05	0.23	0.08	0.09	0	0.01	0.23	0.76	0.02	0.31	0.2	0.01	0.38	0.03	0.49	0.01	0.17	0.1	0.58
Coris_centralis	0.4	0.49	0.1	0.02	0.01	0.29	0.17	0.03	0.09	0.02	0.02	0.02	0.64	0.09	0.07	0.16	0.36	0.09	0.01	0	0.1	0.05	0.02	0.01	0.01	0.06	0.51	0.02	0.11	0.06	0.02	0.06	0.08	0.11	0.02	0.13	0.02	0.62
Coris_cuvieri	0.11	0.26	0.06	0.02	0.01	0.13	0.22	0.01	0.03	0.07	0.01	0.01	0.85	0.04	0.58	0.14	0.32	0.12	0.01	0.02	0.1	0.04	0.04	0.01	0.01	0.08	0.61	0.01	0.15	0.11	0.01	0.04	0.04	0.11	0.01	0.09	0.37	0.19
Coris_debueni	0.45	0.86	0.3	0.12	0	0.77	0.66	0.02	0.04	0.24	0.06	0.01	0.87	0.15	0.66	0.81	0.92	0.57	0	0.12	0.47	0.17	0.08	0	0	0.44	0.83	0.02	0.53	0.32	0	0.27	0.05	0.48	0.1	0.38	0.16	0.84
Coris_dorsomacula	0.28	0.52	0.13	0.02	0.01	0.3	0.58	0.01	0.05	0.12	0.01	0	0.85	0.07	0.4	0.51	0.62	0.43	0	0.02	0.2	0.05	0.07	0	0	0.22	0.53	0.01	0.29	0.19	0	0.27	0.02	0.4	0.01	0.21	0.13	0.31
Coris_flavovittata	0.17	0.27	0.09	0	0	0.2	0.16	0	0	0	0	0	0.74	0.05	0.2	0.11	0.66	0.08	0	0	0.03	0	0.01	0	0	0.05	0.26	0	0.06	0	0	0	0	0.05	0	0.07	0.02	0.16
Coris_formosa	0.12	0.24	0.07	0.02	0.01	0.12	0.24	0.01	0.03	0.08	0.01	0.01	0.84	0.04	0.6	0.12	0.33	0.1	0.01	0.02	0.09	0.05	0.04	0.01	0.01	0.1	0.56	0.01	0.16	0.11	0.01	0.04	0.03	0.12	0.01	0.11	0.36	0.16
Coris_gaimard	0.11	0.22	0.05	0.02	0.01	0.12	0.19	0.01	0.03	0.06	0.01	0.01	0.83	0.04	0.58	0.1	0.3	0.08	0.01	0.02	0.07	0.04	0.04	0.01	0.01	0.08	0.59	0.01	0.12	0.09	0.01	0.04	0.02	0.1	0.01	0.08	0.37	0.17
Coris_hewetti	0.6	0.97	0.19	0.02	0.01	0.74	0.55	0.02	0.03	0.12	0.02	0.02	1	0.1	0.35	0.47	1	0.37	0.01	0.04	0.23	0.05	0.09	0.01	0.01	0.24	0.94	0.03	0.33	0.39	0.01	0.12	0.03	0.25	0.02	0.28	0.09	0.9
Coris_julis	0.17	0.55	0.22	0	0	0.48	0.23	0	0.01	0.04	0	0	0.69	0.08	0.25	0.33	0.77	0.23	0	0	0.13	0.02	0.03	0	0	0.09	0.59	0.01	0.14	0.06	0	0.05	0.01	0.11	0	0.1	0.09	0.62
Coris_marquesensis	0.6	0.97	0.19	0.02	0.01	0.74	0.55	0.02	0.03	0.12	0.02	0.02	1	0.1	0.35	0.47	1	0.37	0.01	0.04	0.23	0.05	0.09	0.01	0.01	0.24	0.94	0.03	0.33	0.39	0.01	0.12	0.03	0.25	0.02	0.28	0.09	0.9
Coris_musume	0.17	0.55	0.32	0.03	0.01	0.45	0.3	0.02	0.04	0.13	0.03	0.02	0.62	0.08	0.46	0.33	0.77	0.23	0.02	0.05	0.15	0.09	0.07	0.03	0.02	0.15	0.61	0.03	0.19	0.16	0.02	0.13	0.05	0.22	0.02	0.1	0.07	0.59
Coris_nigrotaenia	0.12	0.26	0.09	0.06	0.04	0.16	0.24	0.05	0.06	0.14	0.04	0.04	0.85	0.07	0.62	0.13	0.33	0.12	0.05	0.05	0.09	0.11	0.06	0.04	0.04	0.14	0.59	0.04	0.2	0.12	0.04	0.12	0.11	0.16	0.03	0.13	0.38	0.19
Coris_picta	0.22	0.56	0.17	0	0	0.45	0.23	0	0	0.02	0	0	0.73	0.08	0.2	0.27	0.76	0.19	0	0	0.1	0.03	0.04	0	0	0.09	0.63	0	0.12	0.06	0	0.05	0	0.13	0.02	0.09	0.04	0.6
Coris_pictoides	0.3	0.92	0.32	0.05	0.02	0.87	0.49	0.02	0.06	0.43	0.1	0.02	0.95	0.21	0.32	0.82	0.96	0.58	0.02	0.37	0.58	0.1	0.1	0.02	0.01	0.21	0.95	0.02	0.55	0.48	0.02	0.19	0.06	0.63	0.03	0.2	0.13	0.92
Coris_roseoviridis	0.3	0.78	0.1	0.03	0.02	0.26	0.71	0.01	0.12	0.09	0.03	0.01	0.82	0.1	0.5	0.29	0.87	0.19	0.02	0.06	0.21	0.06	0.03	0.02	0.01	0.44	0.84	0.02	0.58	0.16	0.01	0.05	0.15	0.27	0.04	0.56	0.04	0.63
Coris_sandeyeri	0.3	0.81	0.18	0.02	0.01	0.82	0.31	0.01	0.05	0.1	0.05	0.02	0.58	0.15	0.5	0.7	0.58	0.61	0.02	0.11	0.31	0.06	0.07	0.02	0.01	0.46	0.87	0.3	0.26	0.25	0.01	0.12	0.01	0.55	0.01	0.21	0.35	0.87
Coris_variegata	0.21	0.96	0.13	0.03	0.01	0.81	0.89	0.02	0.02	0.53	0.02	0.01	0.98	0.08	0.74	0.91	0.95	0.81	0.01	0.06	0.66	0.07	0.08	0.01	0.01	0.22	0.99	0.02	0.77	0.64	0.01	0.16	0.02	0.32	0.02	0.25	0.12	0.95
Coris_venusta	0.5	0.59	0.09	0.02	0.02	0.26	0.63	0	0.19	0.04	0.01	0.02	0.88	0.08	0.36	0.15	0.79	0.1	0.02	0.04	0.1	0.03	0.07	0.02	0.01	0.13	0.7	0.02	0.32	0.12	0.01	0.05	0.24	0.29	0.01	0.14	0.03	0.69
Corniger_spinosus	0.82	0.89	0.31	0.01	0.01	0.51	0.03	0	0.03	0.01	0.01	0.01	1.01	0.02	0.02	0.33	0.81	0.04	0	0	0.03	0.01	0.03	0.01	0.01	0.07	0.91	0	0.18	0.02	0	0.01	0	0.12	0	0.15	0.01	0.93
Corvula_batabana	0.53	0.56	0.12	0.05	0.03	0.38	0.16	0.08	0.13	0.11	0.08	0.04	0.82	0.07	0.1	0.19	0.42	0.15	0.04	0.07	0.19	0.09	0.11	0.03	0.03	0.1	0.58	0.03	0.14	0.13	0.03	0.12	0.05	0.1	0.03	0.18	0.06	0.63
Corvula_macrops	0.53	0.56	0.12	0.05	0.03	0.38	0.16	0.08	0.13	0.11	0.08	0.04	0.82	0.07	0.1	0.19	0.42	0.15	0.04	0.07	0.19	0.09	0.11	0.03	0.03	0.1	0.58	0.03	0.14	0.13	0.03	0.12	0.05	0.1	0.03	0.18	0.06	0.63
Coryogalops_bulejiensis	0.1	0.46	0.1	0.02	0	0.61	0.26	0	0.02	0.01	0	0	0.36	0.28	0.07	0.24	0.31	0.32	0	0.01	0.14	0.19	0.09	0.01	0	0.18	0.45	0.01	0.04	0.1	0	0.12	0	0.15	0	0.06	0.03	0.79
Coryogalops_monospilus	0.1	0.46	0.1	0.02	0	0.61	0.26	0	0.02	0.01	0	0	0.36	0.28	0.07	0.24	0.31	0.32	0	0.01	0.14	0.19	0.09	0.01	0	0.18	0.45	0.01	0.04	0.1	0	0.12	0	0.15	0	0.06	0.03	0.79
Coryogalops_tessellatus	0.1	0.46	0.1	0.02	0	0.61	0.26	0	0.02	0.01	0	0	0.36	0.28	0.07	0.24	0.31	0.32	0	0.01	0.14	0.19	0.09	0.01	0	0.18	0.45	0.01	0.04	0.1	0	0.12	0	0.15	0	0.06	0.03	0.79
Coryphoblennius_galerita	0.1	0.52	0.14	0.16	0	0.8	0.15	0.05	0	0.05	0	0	0.31	0.46	0.04	0.63	0.53	0.34	0	0	0.48	0.47	0.36	0.01	0	0.04	0.84	0.21	0.05	0.43	0	0.07	0	0.09	0	0	0.07	0.8
Coryphopterus_alloides	0.13	0.67	0.09	0.1	0.01	0.73	0.5	0.01	0.04	0.03	0.01	0.02	0.62	0.29	0.1	0.5	0.57	0.5	0.01	0.02	0.32	0.26	0.15	0	0.01	0.18	0.69	0.02	0.18	0.2	0	0.21	0.02	0.22	0	0.1	0.04	0.85
Coryphopterus_dicrus	0.08	0.36	0.11	0.03	0	0.67	0.37	0	0.03	0.01	0	0	0.26	0.38	0.05	0.21	0.2	0.32	0.01	0.01	0.12	0.21	0.06	0.01	0	0.3	0.33	0.01	0.04	0.07	0	0.1	0	0.12	0	0.04	0.02	0.77
Coryphopterus_eidolon	0.14	0.68	0.09	0.09	0.01	0.73	0.49	0.01	0.04	0.03	0.01	0.02	0.61	0.28	0.1	0.5	0.56	0.49	0.01	0.02	0.3	0.27	0.14	0	0.01	0.18	0.7	0.02	0.16	0.18	0	0.22	0.02	0.22	0	0.1	0.03	0.85
Coryphopterus_glaucofraenum	0.13	0.33	0.12	0.02	0.01	0.65	0.39	0.01	0.03	0.01	0.01	0.01	0.25	0.41	0.06	0.2	0.2	0.3	0.01	0.02	0.13	0.18	0.07	0.02	0.01	0.33	0.31	0.02	0.05	0.06	0.01	0.08	0	0.09	0.01	0.05	0.02	0.78
Coryphopterus_personatus	0.13	0.37	0.1	0.07	0	0.66	0.39	0.01	0.03	0.01	0	0	0.29	0.38	0.06	0.24	0.22	0.34	0.01	0.03	0.14	0.26	0.07	0.03	0	0.28	0.3	0.01	0.05	0.08	0	0.13	0	0.12	0	0.02	0.04	0.78
Coryphopterus_punctipectophorus	0.08	0.35	0.11	0.03	0	0.68	0.37	0	0.03	0.01	0	0	0.25	0.38	0.05	0.21	0.2	0.32	0.01	0.01	0.12	0.2	0.06	0.01	0	0.3	0.33	0.01	0.04	0.07	0	0.1	0	0.11	0	0.04	0.02	0.77
Coryphopterus_thrix	0.14	0.68	0.09	0.09	0.01	0.73	0.49	0.01	0.04	0.03	0.01	0.02	0.61	0.28	0.1	0.5	0.56	0.49	0.01	0.02	0.3	0.27	0.14	0	0.01	0.18	0.7	0.02	0.16	0.18	0	0.22	0.02	0.22	0	0.1	0.03	0.85
Coryphopterus_tortugae	0.17	0.35	0.12	0.02	0.01	0.65	0.38	0	0.03	0.01	0.01	0.01	0.28	0.39	0.06	0.22	0.23	0.3	0.01	0.01	0.13	0.18	0.06	0.01	0.01	0.3	0.32	0.01	0.06	0.06	0.01	0.07	0	0.09	0.01	0.06	0.03	0.78
Coryphopterus_urospilus	0.16	0.6	0.11	0.03	0.02	0.67	0.29	0.01	0.04	0.03	0.01	0.02	0.54	0.25	0.09	0.29	0.46	0.34	0.01	0.02	0.2	0.25	0.1	0.04	0.02	0.13	0.61	0.02	0.04	0.11	0.02	0.16	0.01	0.14	0.02	0.06	0.04	0.83
Coryphopterus_venezuelae	0.08	0.34	0.11	0.03	0.01	0.68	0.38	0	0.03	0.01	0	0	0.25	0.4	0.06	0.21	0.2	0.32	0.01	0.01	0.13	0.21	0.06	0.01	0	0.32	0.32	0.01	0.05	0.07	0.01	0.1	0	0.11	0	0.04	0.02	0.77
Corythoichthys_amplexus	0.23	0.31	0.06	0.02	0.02	0.14	0.1	0.01	0.05	0.02	0.02	0.01	0.73	0.08	0.05	0.36	0.52	0.22	0.03	0.02	0.13	0.3	0.05	0.02	0.02	0.04	0.86	0.02	0.05	0.04	0.02	0.03	0.03	0.07	0.02	0.09	0.04	0.87
Corythoichthys_benedetto	0.14	0.34	0.05	0.03	0.02	0.14	0.08	0.01	0.05	0.02	0.02	0.02	0.7	0.08	0.05	0.35	0.48	0.24	0.03	0.02	0.13	0.33	0.05	0.02	0.02	0.03	0.88	0.02	0.04	0.06	0.02	0.05	0.03	0.08	0.02	0.07	0.03	0.87
Corythoichthys_flavofasciatus	0.22	0.27	0.07	0.01	0.01	0.14	0.11	0.01	0.03	0	0	0	0.52	0.1	0.04	0.17	0.28	0.31	0	0	0.23	0.09	0.04	0	0.01	0.03	0.71	0.02	0.04	0.03	0	0.01	0	0.07	0.01	0.07	0.02	0.73
Corythoichthys_haematopterus	0.19	0.22	0.07	0.01	0.01	0.1	0.12	0.01	0.03	0	0	0	0.46	0.08	0.05	0.18	0.26	0.35	0	0	0.28	0.09	0.04	0.01	0.01	0.04	0.74	0.01	0.04	0.04	0	0.01	0	0.07	0.01	0.07	0.02	0.75
Corythoichthys_insularis	0.23	0.31	0.06	0.02	0.02	0.14	0.1	0.01	0.05	0.02	0.02	0.01	0.73	0.08	0.05	0.36	0.52	0.22	0.03	0.02	0.13	0.3	0.05	0.02	0.02	0.04	0.86	0.02	0.05	0.04	0.02	0.03	0.03	0.07	0.02	0.09	0.03	0.88
Corythoichthys_intestinalis	0.23	0.3	0.06	0.02	0.02	0.14	0.11	0.02	0.06	0.02	0.02	0.02	0.74	0.07	0.05	0.36	0.53	0.21	0.03	0.02	0.13	0.29	0.05	0.03	0.02	0.04	0.86	0.02	0.05	0.04	0.02	0.03	0.03	0.07	0.02	0.09	0.03	0.87
Corythoichthys_nigripectus	0.18	0.27	0.05	0.02	0.02	0.1	0.08	0.01	0.04	0.02	0.02	0.01	0.76	0.11	0.04	0.34	0.52	0.2	0.03	0.02	0.12	0.29	0.05	0.02	0.02	0.02	0.86	0.02	0.08	0.04	0.02	0.03	0.03	0.05	0.02	0.08	0.03	0.82
Corythoichthys_ocellatus	0.19	0.25	0.07	0.01	0.01	0.11	0.11	0.01	0.02	0.01	0	0	0.46	0.09	0.04	0.19	0.26	0.36	0	0	0.27	0.1	0.05	0.01	0.01	0.03	0.76	0.02	0.03	0.03	0	0.01	0	0.07	0.01	0.07	0.02	0.77
Corythoichthys_paxtoni	0.19	0.26	0.06	0.02	0.02	0.1	0.09	0.01	0.05	0.02	0.02	0.01	0.77	0.11	0.04	0.34	0.53	0.2	0.03	0.02	0.12	0.29	0.05	0.02	0.02	0.03	0.86	0.02	0.08	0.04	0.02	0.03	0.03	0.05	0.02	0.08	0.03	0.82
Corythoichthys_polynotatus	0.19	0.26	0.06	0.02	0.02	0.11	0.09	0.02	0.05	0.02	0.02	0.02	0.77	0.11	0.04	0.34	0.53	0.2	0.03	0.02	0.12	0.29	0.05	0.03	0.02	0.03	0.85	0.02	0.08	0.04	0.02	0.03	0.03	0.05	0.02	0.08	0.03	0.81
Corythoichthys_schultzi	0.23	0.3	0.06	0.02	0.02	0.14	0.1	0.02	0.06	0.02	0.02	0.02	0.74	0.07	0.05	0.35	0.53	0.21	0.03	0.02	0.13	0.29	0.05	0.03	0.02	0.05	0.86	0.02	0.05	0.04	0.02	0.03	0.03	0.07	0.02	0.09	0.03	0.87
Cosmocampus_albirostris	0.3	0.44	0.08	0.01	0.01	0.25	0.14	0.01	0.04	0.02	0.01	0.01	0.77	0.14	0.06	0.17	0.51	0.14	0.02	0.01	0.12	0.1	0.05	0.04	0.01	0.07	0.76	0.02	0.1	0.06	0.01	0.03	0.02	0.1	0.01	0.14	0.05	0.72
Cosmocampus_balli	0.4	0.33	0.05	0	0	0.23	0.2	0	0.07	0	0	0	0.7	0.07	0.14	0.16	0.42	0.12	0	0.08	0.08	0.1	0.03	0	0	0.1	0.59	0	0.05	0	0	0.02	0	0.08	0	0.12	0.02	0.6
Cosmocampus_banneri	0.28	0.53	0.06	0.04	0	0.41	0.08	0	0.04	0.03	0.02	0.01	0.67	0.12	0.05	0.2	0.4	0.16	0.02	0.03	0.1	0.12	0.07	0.06	0.01	0.07	0.73	0.02	0.05	0.08	0.03	0.06	0.02	0.13	0.01	0.14	0.04	0.74
Cosmocampus_brachycephalus	0.3	0.34	0.07	0.02	0	0.24	0.11	0	0.06	0.01	0.01	0.02	0.66	0.11	0.05	0.2	0.37	0.22	0.01	0.02	0.17	0.12	0.05	0.04	0.01	0.05	0.75	0.01	0.04	0.04	0	0.02	0	0.07	0	0.12	0.03	0.77
Cosmocampus_darrosanus	0.21	0.35	0.06	0.03	0	0.24	0.1	0	0.06	0.01	0.02	0.02	0.64	0.1	0.05	0.19	0.33	0.24	0.01	0.03	0.16	0.13	0.05	0.04	0.01	0.05	0.76	0.01	0.03	0.06	0	0.03	0	0.08	0	0.1	0.02	0.77
Cosmocampus_elucens	0.32	0.44	0.06	0.01	0	0.33	0.11	0	0.06	0.03	0.02	0.01	0.74	0.17	0.05	0.17	0.45	0.16	0.02	0.03	0.12	0.06	0.06	0.04	0.01	0.07	0.72	0.01	0.11	0.05	0.02	0.03	0.01	0.12	0.01	0.17	0.04	0.71
Cosmocampus_hildebrandi	0.37	0.48	0.07	0.01	0	0.39	0.1	0	0.05	0.03	0.02	0.01	0.7	0.13	0.06	0.19	0.44	0.13	0.02	0.03	0.11	0.07	0.07	0.06	0.01	0.08	0.7	0.02	0.07	0.05	0.03	0.03	0.02	0.1	0.01	0.16	0.05	0.74
Cosmocampus_howensis	0.29	0.45	0.08	0.01	0.01	0.24	0.12	0.01	0.03	0.02	0.01	0.01	0.76	0.15	0.05	0.18	0.51	0.15	0.02	0.01	0.12	0.1	0.06	0.04	0.01	0.06	0.78	0.02	0.1	0.06	0.01	0.03	0.01	0.1	0.01	0.13	0.04	0.74
Cosmocampus_investigatoris	0.28	0.53	0.06	0.04	0	0.41	0.09	0	0.04	0.03	0.02	0.01	0.67	0.13	0.05	0.2	0.4	0.16	0.02	0.03	0.11	0.12	0.07	0.06	0.01	0.07	0.73	0.02	0.06	0.08	0.03	0.06	0.02	0.13	0.01	0.14	0.04	0.74
Cosmocampus_maxweberi	0.3	0.34	0.07	0.02	0	0.24	0.11	0	0.06	0.01	0.01	0.02	0.66	0.11	0.05	0.2	0.37	0.22	0.01	0.02	0.17	0.12	0.05	0.04	0.01	0.05	0.75	0.01	0.04	0.04	0	0.02	0	0.07	0	0.12	0.03	0.77
Crenimugil_crenilabis	0.22	0.1	0.05	0.07	0.04	0.65	0.1	0.04	0.1	0.07	0.04	0.4	0.12	0.47	0.07	0.59	0.11	0.07	0.04	0.04	0.07	0.06	0.04	0.04	0.04	0.04	0.1	0.45	0.04	0.05	0.04	0.04	0.04	0.05	0.04	0.15	0.02	0.18
Cristacirrhitus_punctatus	0.43	0.41	0.07	0.01	0	0.26	0.13	0.01	0.24	0.05	0.06	0	0.83	0.03	0.18	0.12	0.32	0.12	0.01	0	0.17	0.04	0.11	0	0	0.26	0.52	0.05	0.1	0.09	0	0.07	0.01	0.07	0	0.16	0	0.49
Cristatogobius_lophius	0.45	0.99	0.08	0.13	0.01	0.91	0.7	0.02	0.05	0.05	0.02	0.02	0.99	0.29	0.08	0.73	0.96	0.7	0.01	0.04	0.37	0.62	0.22	0.12	0.01	0.08	1.07	0.02	0.12	0.23	0.01	0.58	0.01	0.25	0.01	0.07	0.04	1.05
Cromileptes_altivelis	0.93	0.02	0.02	0	0	0.01	0.04	0	0.13	0	0	0	0.87	0	0.02	0.12	0.03	0.01	0	0	0.02	0	0	0	0	0.02	0.03	0	0.02	0.01	0	0	0	0	0	0.08	0	0
Crossosalarias_macrospilus	0.11	0.45	0.08	0.01	0	0.88	0.07	0	0	0.01	0.01	0	0.13	0.35	0.05	0.52	0.56	0.36	0	0	0.46	0.37	0.18	0	0.01	0.18	0.64	0.03	0.03	0.08	0	0.03	0	0.1	0	0.03	0.05	0.68
Cryptocentroides_insignis	0.35	0.56	0.14	0.13	0	0.51	0.28	0	0.04	0.04	0.01	0	0.78	0.44	0.12	0.33	0.66	0.37	0.01	0.02	0.37	0.18	0.18	0.05	0	0.15	0.87	0.04	0.37	0.34	0	0.19	0	0.26	0	0.19	0.07	0.93
Cryptocentrus_albidorsus	0.26	0.79	0.05	0.09	0	0.71	0.33	0.02	0.04	0.04	0.01	0.01	0.74	0.21	0.06	0.28	0.68	0.27	0.01	0.04	0.23	0.46	0.09	0.15	0	0.06	0.86	0.02	0.14	0.17	0.01	0.48	0.01	0.21	0.01	0.07	0.04	0.88
Cryptocentrus_caeruleomaculatus	0.31	0.73	0.05	0.06	0	0.67	0.28	0	0.04	0.02	0	0	0.7	0.21	0.06	0.25	0.72	0.22	0	0.01	0.24	0.36	0.07	0.1	0	0.06	0.82	0.01	0.1	0.11	0	0.34	0.01	0.18	0	0.08	0.03	0.88
Cryptocentrus_caeruleopunctatus	0.31	0.72	0.06	0.06	0	0.66	0.28	0	0.04	0.01	0	0	0.7	0.21	0.06	0.25	0.72	0.22	0	0.01	0.24	0.35	0.06	0.11	0	0.06	0.81	0.01	0.1	0.1	0	0.34	0	0.18	0	0.08	0.03	0.87
Cryptocentrus_callopterus	0.31	0.72	0.06	0.06	0	0.66	0.28	0	0.04	0.01	0	0	0.69	0.21	0.06	0.25	0.71	0.22	0	0.01	0.24	0.36	0.06	0.11	0	0.06	0.81	0.01	0.1	0.1	0	0.34	0.01	0.18	0	0.08	0.03	0.88
Cryptocentrus_cebuanus	0.31	0.73	0.05	0.06	0	0.67	0.28	0	0.04	0.02	0	0	0.7	0.21	0.06	0.26	0.72	0.22	0	0.01	0.24	0.36	0.07	0.1	0	0.06	0.82	0.01	0.1	0.11	0	0.34	0.01	0.18	0	0.08	0.03	0.88
Cryptocentrus_cinctus	0.3	0.7	0.08	0.04	0.01	0.65	0.25	0.01	0.04	0.03	0.01	0.01	0.65	0.17	0.08	0.28	0.63	0.22	0.01	0.02	0.21	0.27	0.08	0.09	0.01	0.08	0.74	0.02	0.07	0.1	0.01	0.23	0.01	0.16	0.01	0.1	0.04	0.83
Cryptocentrus_cyanotaenia	0.3	0.69	0.08	0.04	0.01	0.65	0.25	0.01	0.04	0.03	0.01	0.01	0.65	0.17	0.08	0.28	0.63	0.21	0.01	0.02	0.21	0.26	0.08	0.09	0.01	0.09	0.73	0.02	0.07	0.09	0.01	0.22	0.01	0.15	0.01	0.1	0.04	0.83
Cryptocentrus_diproctotaenia	0.38	0.72	0.05	0.09	0	0.72	0.38	0.01	0.05	0.03	0	0.01	0.7	0.24	0.06	0.31	0.71	0.24	0.02	0.03	0.27	0.39	0.09	0.14	0	0.08	0.85	0.02	0.14	0.13	0	0.41	0.02	0.15	0	0.11	0.04	0.9
Cryptocentrus_fasciatus	0.31	0.69	0.08	0.05	0.01	0.65	0.25	0.01	0.04	0.03	0.01	0.01	0.65	0.15	0.07	0.28	0.63	0.21	0.01	0.03	0.21	0.27	0.08	0.09	0	0.08	0.72	0.02	0.06	0.09	0	0.24	0.01	0.16	0	0.09	0.05	0.82
Cryptocentrus_inexplicatus	0.31	0.7	0.08	0.04	0.01	0.65	0.25	0.01	0.04	0.03	0.01	0.01	0.65	0.16	0.07	0.28	0.63	0.2	0.01	0.02	0.21	0.27	0.08	0.09	0	0.08	0.72	0.02	0.06	0.09	0	0.24	0.01	0.17	0	0.09	0.05	0.82
Cryptocentrus_insignitus	0.32	0.7	0.08	0.05	0	0.66	0.25	0.01	0.04	0.03	0	0.01	0.65	0.16	0.07	0.28	0.63	0.21	0.01	0.02	0.21	0.3	0.09	0.08	0	0.08	0.73	0.02	0.06	0.09	0	0.25	0.01	0.18	0	0.09	0.05	0.83
Cryptocentrus_leonis	0.2	0.72	0.07	0.07	0.01	0.68	0.23	0.01	0.03	0.03	0.01	0.01	0.63	0.16	0.08	0.28	0.59	0.24	0.01	0.02	0.2	0.32	0.08	0.09	0	0.08	0.76	0.02	0.06	0.12	0	0.29	0.01	0.21	0.01	0.08	0.04	0.83
Cryptocentrus_leptocephalus	0.31	0.71	0.06	0.06	0	0.66	0.29	0	0.04	0.01	0	0	0.7	0.21	0.06	0.25	0.71	0.22	0	0.01	0.24	0.36	0.06	0.11	0	0.06	0.8	0.01	0.1	0.1	0	0.34	0.01	0.18	0	0.08	0.03	0.87
Cryptocentrus_leucostictus	0.3	0.78	0.05	0.13	0.01	0.74	0.38	0.02	0.04	0.04	0.01	0.01	0.74	0.23	0.07	0.3	0.7	0.3	0.03	0.04	0.25	0.5	0.09	0.16	0	0.08	0.86	0.03	0.17	0.19	0.01	0.51	0.03	0.24	0.01	0.08	0.04	0.89
Cryptocentrus_lutheri	0.31	0.72	0.06	0.06	0	0.67	0.28	0	0.04	0.01	0	0	0.7	0.21	0.06	0.25	0.71	0.22	0	0.01	0.24	0.35	0.07	0.11	0	0.06	0.81	0.01	0.1	0.11	0	0.34	0.01	0.18	0	0.08	0.03	0.88
Cryptocentrus_malindiensis	0.28	0.7	0.08	0.05	0.01	0.65	0.24	0.01	0.03	0.03	0.01	0.01	0.64	0.16	0.07	0.26	0.61	0.21	0.01	0.03	0.2	0.29	0.09	0.09	0.01	0.08	0.73	0.02	0.06	0.09	0.01	0.26	0.01	0.19	0.01	0.08	0.04	0.83
Cryptocentrus_maudae	0.31	0.72	0.06	0.06	0	0.66	0.28	0	0.04	0.02	0	0	0.7	0.21	0.06	0.25	0.71	0.22	0	0.01	0.24	0.36	0.07	0.11	0	0.06	0.81	0.01	0.1	0.1	0	0.35	0.01	0.18	0	0.08	0.03	0.88
Cryptocentrus_nigrocellatus	0.38	0.71	0.05	0.09	0	0.71	0.38	0.01	0.05	0.03	0	0	0.7	0.24	0.07	0.3	0.71	0.24	0.02	0.03	0.27	0.38	0.08	0.14	0	0.08	0.84	0.02	0.15	0.13	0	0.4	0.02	0.15	0	0.11	0.04	0.9
Cryptocentrus_niveatus	0.35	0.73	0.06	0.05	0	0.67	0.33	0.02	0.05	0.04	0.01	0.01	0.73	0.21	0.06	0.27	0.7	0.24	0.01	0.03	0.23	0.38	0.09	0.15	0	0.06	0.83	0.02	0.12	0.12	0.01	0.41	0.01	0.16	0.01	0.1	0.05	0.88
Cryptocentrus_shigensis	0.38	0.71	0.05	0.09	0	0.72	0.38	0.01	0.05	0.03	0	0.01	0.7	0.24	0.07	0.31	0.71	0.24	0.02	0.03	0.27	0.39	0.09	0.14	0	0.08	0.84	0.02	0.15	0.13	0	0.41	0.02	0.15	0	0.11	0.04	0.9
Cryptocentrus_strigilliceps	0.39	0.7	0.06	0.07	0	0.7	0.37	0.01	0.05	0.03	0.01	0.01	0.69	0.22	0.05	0.3	0.69	0.23	0.01	0.03	0.25	0.38	0.08	0.14	0	0.07	0.82	0.02	0.12	0.12	0	0.39	0.01	0.13	0	0.09	0.04	0.88
Cryptocentrus_wehrlei	0.28	0.7	0.08	0.05	0.01	0.67	0.25	0.01	0.03	0.03	0.01	0.01	0.63	0.16	0.07	0.26	0.6	0.21	0.01	0.03	0.2	0.3	0.09	0.08	0	0.08	0.73	0.02	0.06	0.09	0	0.26	0.01	0.18	0.01	0.08	0.04	0.83
Cryptocentrus_yatsui	0.31	0.7	0.08	0.05	0	0.66	0.25	0.01	0.04	0.03	0	0.01	0.65	0.16	0.07	0.28	0.63	0.21	0.01	0.02	0.21	0.29	0.09	0.08	0	0.08	0.73	0.02	0.06	0.09	0	0.25	0.01	0.18	0	0.09	0.04	0.83
Cryptotomus_roseus	0.13	0.16	0.06	0	0	0.59	0.01	0	0	0	0	0	0.19	0.04	0.04	0.09	0.21	0.05	0	0	0.04	0.03	0	0	0	0	0.19	0	0.01	0.04	0	0.01	0	0.01	0	0.02	0	0.26
Ctenochaetus_binotatus	0.07	0.18	0.08	0	0	0.89	0.09	0	0.03	0	0.08	0.06	0.16	0.58	0.06	0.61	0.43	0.36	0	0.03	0.33	0.02	0.05	0	0	0.06	0.17	0.01	0.02	0.31	0	0.02	0	0.07	0	0.07	0.01	0.48
Ctenochaetus_cyanocheilus	0.08	0.24	0.1	0.01	0	0.92	0.13	0	0.06	0.01	0.09	0.06	0.17	0.67	0.1	0.69	0.59	0.51	0	0.04	0.48	0.03	0.07	0.01	0.01	0.08	0.2	0.01	0.04	0.46	0.01	0.03	0	0.09	0	0.09	0.01	0.6
Ctenochaetus_flavicauda	0.06	0.18	0.07	0	0	0.86	0.08	0	0.03	0	0.07	0.06	0.16	0.46	0.06	0.5	0.41	0.32	0	0.03	0.3	0.02	0.05	0	0	0.05	0.17	0.01	0.02	0.28	0	0.02	0	0.07	0	0.06	0	0.47
Ctenochaetus_hawaiiensis	0.09	0.25	0.11	0	0	0.93	0.14	0.01	0.06	0.01	0.11	0.07	0.18	0.66	0.1	0.68	0.62	0.54	0	0.05	0.5	0.03	0.07	0.01	0.01	0.09	0.2	0.01	0.04	0.48	0.01	0.02	0	0.1	0.01	0.1	0.01	0.63
Ctenochaetus_marginatus	0.08	0.2	0.09	0	0	0.86	0.1	0	0.04	0.01	0.06	0.06	0.17	0.55	0.07	0.56	0.38	0.28	0	0.03	0.26	0.02	0.06	0	0	0.06	0.21	0.01	0.02	0.24	0	0.02	0	0.07	0.02	0.08	0.01	0.44
Ctenochaetus_striatus	0.1	0.29	0.12	0	0	0.94	0.16	0.01	0.07	0.01	0.1	0.08	0.19	0.67	0.12	0.7	0.67	0.56	0	0.05	0.52	0.03	0.08	0.01	0.01	0.09	0.24	0.01	0.04	0.49	0.01	0.02	0	0.1	0.02	0.11	0.02	0.68
Ctenochaetus_strigosus	0.06	0.18	0.07	0	0	0.86	0.08	0	0.03	0	0.07	0.06	0.16	0.48	0.06	0.52	0.42	0.33	0	0.03	0.31	0.02	0.05	0	0	0.05	0.17	0.01	0.02	0.29	0	0.02	0	0.07	0	0.06	0	0.48
Ctenochaetus_tominiensis	0.08	0.22	0.1	0.01	0	0.92	0.13	0	0.05	0.01	0.09	0.06	0.17	0.66	0.09	0.68	0.56	0.48	0	0.04	0.45	0.03	0.06	0.01	0.01	0.08	0.2	0.01	0.03	0.43	0	0.02	0	0.09	0	0.09	0.01	0.58
Ctenochaetus_truncatus	0.06	0.18	0.07	0	0	0.86	0.08	0	0.03	0	0.07	0.06	0.16	0.46	0.06	0.5	0.41	0.32	0	0.03	0.3	0.02	0.05	0	0	0.05	0.17	0.01	0.02	0.28	0	0.02	0	0.07	0	0.06	0	0.47
Ctenogobiops_aurocingulus	0.34	0.86	0.08	0.08	0.01	0.75	0.32	0.01	0.07	0.03	0.01	0.02	0.85	0.3	0.07	0.43	0.82	0.39	0.01	0.01	0.34	0.4	0.23	0.04	0.01	0.1	0.93	0.03	0.08	0.21	0.01	0.36	0.01	0.3	0.01	0.11	0.04	0.94
Ctenogobiops_feroculus	0.34	0.86	0.08	0.08	0.01	0.75	0.32	0.01	0.07	0.03	0.01	0.02	0.85	0.3	0.07	0.43	0.82	0.39	0.01	0.01	0.34	0.4	0.23	0.04	0.01	0.1	0.93	0.03	0.08	0.21	0.01	0.36	0.01	0.3	0.01	0.11	0.04	0.94
Ctenogobiops_maculosus	0.26	0.94	0.07	0.07	0.02	0.76	0.4	0.02	0.06	0.03	0.02	0.04	0.9	0.3	0.06	0.51	0.85	0.47	0.01	0.02	0.33	0.51	0.21	0.02	0.01	0.1	0.98	0.04	0.07	0.22	0.01	0.4	0.02	0.31	0.01	0.09	0.04	1
Ctenogobiops_pomastictus	0.34	0.86	0.08	0.08	0.01	0.75	0.32	0.01	0.07	0.03	0.01	0.02	0.85	0.3	0.07	0.43	0.82	0.39	0.01	0.01	0.34	0.4	0.23	0.04	0.01	0.1	0.93	0.03	0.08	0.21	0.01	0.36	0.01	0.3	0.01	0.11	0.04	0.94
Ctenogobiops_tangaroai	0.26	0.94	0.07	0.07	0.02	0.76	0.4	0.02	0.06	0.03	0.02	0.04	0.9	0.3	0.06	0.51	0.85	0.47	0.01	0.02	0.33	0.51	0.21	0.02	0.01	0.1	0.98	0.04	0.07	0.22	0.01	0.4	0.02	0.31	0.01	0.09	0.04	1
Ctenogobiops_tongaensis	0.26	0.94	0.07	0.07	0.02	0.77	0.4	0.02	0.06	0.03	0.02	0.04	0.9	0.3	0.06	0.52	0.85	0.48	0.01	0.02	0.33	0.51	0.22	0.02	0.01	0.09	0.98	0.04	0.07	0.22	0.01	0.4	0.02	0.31	0.01	0.09	0.04	1
Ctenogobius_boleosoma	0.12	0.57	0.07	0.11	0	0.79	0.33	0	0.05	0.03	0	0	0.6	0.34	0.08	0.37	0.58	0.46	0.02	0.03	0.22	0.36	0.09	0.04	0	0.06	0.84	0.01	0.17	0.18	0	0.38	0.02	0.19	0	0.08	0.03	0.9
Ctenogobius_saepepallens	0.14	0.74	0.06	0.11	0.01	0.81	0.48	0.02	0.05	0.04	0.01	0.03	0.73	0.35	0.08	0.51	0.69	0.61	0.03	0.04	0.22	0.49	0.1	0.03	0.01	0.07	0.92	0.02	0.17	0.19	0.01	0.4	0.03	0.19	0.01	0.08	0.03	0.99
Ctenogobius_smaragdus	0.15	0.44	0.05	0.05	0	0.77	0.27	0	0.04	0.02	0	0	0.53	0.36	0.07	0.3	0.53	0.32	0.01	0.01	0.18	0.17	0.08	0.03	0	0.05	0.81	0	0.12	0.11	0	0.2	0.01	0.09	0	0.08	0.02	0.92
Ctenogobius_stigmaticus	0.11	0.45	0.05	0.05	0	0.78	0.27	0	0.03	0.02	0	0	0.51	0.37	0.07	0.29	0.51	0.34	0.01	0.01	0.19	0.18	0.08	0.03	0	0.05	0.82	0.01	0.12	0.11	0	0.22	0.02	0.09	0	0.06	0.02	0.93
Cyclichthys_hardenbergi	0.43	0.62	0.23	0.17	0.11	0.64	0.63	0.28	0.1	0.34	0.06	0	0.97	0.05	0.53	0.3	0.82	0.25	0	0.17	0.13	0.05	0.15	0.01	0.01	0.25	0.73	0	0.13	0.2	0.02	0.05	0.03	0.34	0.02	0.18	0.33	0.62
Cyclichthys_orbicularis	0.44	0.62	0.24	0.11	0.11	0.64	0.63	0.25	0.11	0.29	0.06	0	0.98	0.05	0.55	0.24	0.81	0.19	0.01	0.18	0.13	0.05	0.16	0.01	0	0.25	0.7	0	0.14	0.14	0	0.05	0.02	0.33	0	0.19	0.33	0.55
Cyclichthys_spilostylus	0.45	0.57	0.24	0.11	0.11	0.59	0.61	0.22	0.12	0.26	0.06	0	1.01	0.04	0.53	0.22	0.8	0.18	0.01	0.15	0.1	0.05	0.15	0.01	0	0.23	0.6	0	0.14	0.14	0	0.05	0.02	0.3	0	0.2	0.31	0.42
Cymatoceps_nasutus	0.37	0.49	0.05	0.02	0.01	0.54	0.55	0.02	0.1	0	0.02	0.02	0.86	0.09	0.52	0.13	0.66	0.09	0.01	0.22	0.1	0.03	0.04	0.01	0.02	0.26	0.24	0.01	0.15	0.08	0.02	0.03	0.02	0.21	0.01	0.19	0.04	0.29
Cymolutes_lecluse	0.25	0.59	0.15	0.02	0.01	0.43	0.32	0.01	0.05	0.02	0.01	0.01	0.7	0.08	0.09	0.17	0.66	0.13	0.01	0.01	0.09	0.06	0.07	0.02	0.01	0.1	0.77	0.03	0.18	0.13	0.01	0.07	0.1	0.11	0.01	0.21	0.08	0.74
Cymolutes_praetextatus	0.25	0.6	0.15	0.02	0.01	0.43	0.32	0.02	0.06	0.02	0.01	0.01	0.7	0.09	0.09	0.17	0.66	0.13	0.01	0.02	0.1	0.06	0.07	0.02	0.01	0.1	0.77	0.03	0.18	0.14	0.01	0.07	0.1	0.11	0.01	0.22	0.09	0.73
Cymolutes_torquatus	0.25	0.6	0.15	0.02	0.01	0.44	0.32	0.02	0.06	0.02	0.01	0.01	0.71	0.09	0.09	0.17	0.66	0.14	0.01	0.02	0.1	0.06	0.07	0.02	0.01	0.1	0.77	0.03	0.18	0.14	0.01	0.07	0.1	0.11	0.01	0.22	0.09	0.73
Cypho_purpurascens	0.51	0.73	0.08	0.03	0.01	0.68	0.08	0.01	0.04	0.02	0.01	0.02	0.78	0.1	0.08	0.17	0.62	0.14	0.01	0.01	0.11	0.08	0.07	0	0.01	0.07	0.83	0.03	0.06	0.11	0.01	0.05	0.01	0.1	0.01	0.12	0.03	0.84
Cypho_zaps	0.51	0.73	0.08	0.03	0.01	0.68	0.08	0.01	0.04	0.02	0.01	0.02	0.78	0.11	0.08	0.17	0.62	0.14	0.01	0.01	0.11	0.08	0.07	0	0.01	0.07	0.83	0.03	0.06	0.11	0.01	0.05	0.01	0.1	0.01	0.12	0.03	0.84
Cyprinocirrhites_polyactis	0.43	0.37	0.07	0.01	0	0.27	0.12	0	0.24	0.02	0.05	0	0.82	0.04	0.17	0.13	0.28	0.1	0.01	0	0.15	0.04	0.1	0	0	0.26	0.52	0.06	0.07	0.09	0	0.04	0.01	0.07	0	0.16	0	0.48
Dactyloptena_orientalis	0.49	0.09	0	0	0	0.06	0.15	0	0.03	0	0	0	0.82	0.01	0.01	0.04	0.09	0.01	0	0.01	0	0	0	0	0	0	0.27	0	0	0	0	0	0	0.02	0	0.18	0	0.15
Dactylopterus_volitans	0.68	0.15	0.05	0	0	0.1	0.32	0	0.06	0.01	0	0	0.88	0.02	0.06	0.09	0.16	0.05	0.01	0.02	0.03	0.01	0.01	0	0	0.03	0.47	0.01	0.02	0.05	0	0	0.01	0.06	0	0.36	0.02	0.21
Dascyllus_albisella	0.17	0.49	0.21	0.08	0.01	0.94	0.11	0.01	0.01	0.05	0.01	0.3	0.31	0.4	0.02	0.4	0.41	0.8	0.01	0.01	0.09	0.42	0.7	0.07	0.01	0.03	0.95	0.04	0.01	0.18	0.01	0.26	0	0.05	0.01	0.01	0.08	0.98
Dascyllus_aruanus	0.85	0.95	0.76	0.6	0.02	1	0.23	0.03	0.02	0.11	0.03	0.09	0.89	0.84	0.09	0.46	0.88	0.93	0.02	0.04	0.26	0.83	0.9	0.54	0.02	0.09	1.01	0.08	0.06	0.85	0.02	0.13	0.02	0.53	0.02	0.06	0.15	1.03
Dascyllus_auripinnis	0.81	0.88	0.7	0.54	0.02	0.98	0.23	0.03	0.02	0.09	0.01	0.08	0.86	0.79	0.09	0.43	0.84	0.87	0.02	0.03	0.18	0.77	0.84	0.51	0.01	0.09	1	0.05	0.06	0.73	0.01	0.12	0.01	0.47	0.01	0.06	0.14	1.02
Dascyllus_carneus	0.24	0.67	0.3	0.29	0.02	0.95	0.09	0.02	0.01	0.09	0.04	0.29	0.44	0.47	0.03	0.52	0.46	0.96	0.02	0.03	0.17	0.56	0.79	0.16	0.02	0.04	1.01	0.1	0.01	0.42	0.02	0.34	0.02	0.14	0.02	0.01	0.15	1.01
Dascyllus_flavicaudus	0.23	0.52	0.21	0.09	0.02	0.94	0.1	0.02	0.02	0.06	0.01	0.28	0.37	0.4	0.03	0.41	0.44	0.79	0.02	0.01	0.09	0.43	0.68	0.08	0.01	0.04	0.95	0.06	0.02	0.2	0.01	0.26	0.01	0.07	0.01	0.02	0.1	0.99
Dascyllus_marginatus	0.23	0.66	0.28	0.27	0.02	0.94	0.09	0.02	0.01	0.08	0.04	0.29	0.43	0.45	0.03	0.51	0.45	0.96	0.02	0.03	0.17	0.54	0.78	0.15	0.02	0.04	0.99	0.1	0.01	0.41	0.02	0.34	0.02	0.14	0.02	0	0.14	0.99
Dascyllus_melanurus	0.7	0.94	0.74	0.52	0.03	0.97	0.21	0.04	0.01	0.08	0.04	0.07	0.84	0.79	0.09	0.43	0.82	0.83	0.02	0.03	0.26	0.74	0.79	0.43	0.02	0.08	0.97	0.09	0.04	0.75	0.02	0.12	0.02	0.5	0.02	0.04	0.14	0.99
Dascyllus_reticulatus	0.32	0.65	0.31	0.23	0.02	0.95	0.1	0.02	0.01	0.09	0.04	0.29	0.47	0.47	0.03	0.51	0.49	0.91	0.02	0.02	0.17	0.54	0.77	0.14	0.02	0.04	1	0.1	0.02	0.36	0.02	0.29	0.02	0.12	0.02	0.03	0.15	1.02
Dascyllus_strasburgi	0.85	0.95	0.76	0.59	0.02	1	0.23	0.03	0.02	0.11	0.03	0.08	0.89	0.84	0.09	0.46	0.88	0.92	0.02	0.04	0.26	0.83	0.9	0.54	0.02	0.09	1.01	0.08	0.06	0.85	0.02	0.13	0.02	0.53	0.02	0.06	0.15	1.03
Dascyllus_trimaculatus	0.19	0.61	0.23	0.09	0.01	0.94	0.13	0.02	0.02	0.07	0.02	0.25	0.34	0.52	0.03	0.54	0.5	0.88	0.01	0.01	0.1	0.5	0.73	0.06	0.01	0.05	0.96	0.04	0.02	0.21	0.01	0.37	0.01	0.06	0.01	0.02	0.1	0.99
Decapterus_kurroides	0.47	0.06	0.01	0	0	0.05	0.03	0	0.04	0	0	0	0.52	0	0.02	0.05	0.12	0.01	0	0.01	0.04	0.01	0	0	0	0.01	0.16	0	0.01	0	0	0	0	0	0	0.08	0.01	0.4
Decapterus_macrosoma	0.44	0.06	0.01	0	0	0.05	0.03	0	0.03	0	0	0	0.49	0	0.02	0.05	0.1	0.02	0	0.01	0.04	0.01	0	0	0	0.01	0.17	0	0.01	0.01	0	0.01	0	0.01	0	0.08	0.01	0.43
Decapterus_maruadsi	0.33	0.06	0.01	0	0	0.05	0.02	0	0.04	0	0	0	0.36	0	0.02	0.06	0.11	0.01	0	0.01	0.04	0.01	0.01	0	0	0.01	0.18	0	0.01	0.01	0	0	0	0.01	0	0.08	0.01	0.47
Decapterus_punctatus	0.28	0.06	0.01	0.01	0	0.05	0.02	0	0.02	0	0	0	0.32	0.01	0.02	0.05	0.11	0.01	0.01	0.01	0.03	0.01	0	0	0	0.01	0.16	0	0.01	0.01	0	0.01	0	0.01	0	0.05	0.01	0.5
Decodon_grandisquamis	0.37	0.59	0.21	0.03	0.03	0.42	0.4	0.02	0.11	0.24	0.03	0.02	0.76	0.17	0.29	0.33	0.7	0.12	0.03	0.03	0.2	0.08	0.04	0.02	0.02	0.21	0.75	0.04	0.23	0.08	0.02	0.14	0.17	0.25	0.03	0.29	0.05	0.62
Decodon_melasma	0.38	0.67	0.2	0.04	0.03	0.42	0.45	0.02	0.11	0.23	0.04	0.02	0.82	0.14	0.26	0.31	0.75	0.11	0.03	0.02	0.17	0.07	0.03	0.01	0.01	0.18	0.82	0.04	0.29	0.11	0.01	0.2	0.18	0.22	0.03	0.35	0.04	0.68
Decodon_pacificus	0.35	0.66	0.2	0.05	0.02	0.4	0.44	0.03	0.11	0.25	0.05	0.02	0.82	0.16	0.25	0.31	0.76	0.12	0.03	0.02	0.17	0.09	0.04	0.01	0.02	0.16	0.85	0.04	0.29	0.11	0.02	0.22	0.18	0.22	0.04	0.33	0.04	0.71
Decodon_puellaris	0.36	0.66	0.2	0.04	0.02	0.41	0.43	0.03	0.11	0.24	0.05	0.01	0.83	0.15	0.26	0.3	0.76	0.1	0.03	0.01	0.16	0.07	0.03	0.01	0.02	0.17	0.83	0.04	0.29	0.11	0.02	0.2	0.18	0.21	0.04	0.34	0.04	0.69
Dendrochirus_barberi	0.77	0.11	0.03	0	0	0.07	0.04	0	0.28	0.01	0	0	0.84	0.02	0.01	0.08	0.14	0.03	0.01	0	0.03	0.01	0.01	0	0	0.03	0.18	0.01	0.03	0	0	0.01	0	0.01	0	0.14	0.01	0.12
Dendrochirus_bellus	0.49	0.43	0.11	0	0.07	0.44	0.15	0.04	0.07	0.08	0.07	0.01	0.61	0.11	0.1	0.31	0.39	0.12	0.01	0.06	0.19	0.06	0.06	0.04	0	0.11	0.61	0.04	0.08	0.15	0.02	0.03	0.01	0.12	0	0.17	0.07	0.68
Dendrochirus_biocellatus	0.32	0.16	0.01	0.01	0	0.1	0.04	0	0.02	0.01	0	0	0.79	0.01	0.01	0.06	0.17	0.02	0	0.01	0.03	0	0	0.01	0.01	0.01	0.21	0.01	0.01	0	0	0	0	0.01	0	0.09	0.01	0.09
Dendrochirus_brachypterus	0.26	0.05	0	0	0	0.04	0.02	0	0.01	0	0	0	0.82	0	0	0.04	0.08	0.01	0	0	0.02	0	0	0	0	0	0.1	0	0	0	0	0	0	0	0	0.06	0	0.02
Dendrochirus_zebra	0.31	0.09	0	0	0	0.05	0.02	0	0.01	0	0	0	0.84	0	0	0.03	0.11	0	0	0	0.01	0	0	0	0	0.01	0.16	0	0	0	0	0	0	0	0	0.06	0	0.04
Dentex_angolensis	0.37	0.58	0.06	0.04	0.02	0.49	0.5	0.04	0.1	0.08	0.02	0.03	0.95	0.12	0.46	0.15	0.68	0.11	0.02	0.18	0.13	0.08	0.09	0.02	0.02	0.27	0.31	0.01	0.24	0.08	0	0.09	0.03	0.26	0.03	0.3	0.03	0.37
Dentex_barnardi	0.22	0.66	0.08	0.04	0.02	0.85	0.79	0.04	0.06	0.06	0.05	0.02	0.94	0.07	0.74	0.14	0.88	0.09	0.02	0.56	0.1	0.05	0.05	0.03	0.02	0.49	0.2	0.02	0.16	0.09	0.03	0.07	0.03	0.42	0.02	0.47	0.04	0.23
Dentex_canariensis	0.36	0.56	0.08	0.01	0	0.59	0.48	0	0.1	0.02	0	0.01	0.9	0.03	0.36	0.05	0.66	0.03	0	0.08	0.05	0.03	0.07	0	0	0.1	0.38	0	0.08	0.05	0	0	0.02	0.1	0	0.15	0.03	0.41
Dentex_dentex	0.34	0.53	0.08	0.01	0	0.58	0.47	0.01	0.09	0.01	0	0.01	0.91	0.04	0.34	0.05	0.66	0.03	0.01	0.07	0.05	0.03	0.04	0	0	0.1	0.35	0.01	0.08	0.05	0	0.01	0.02	0.09	0	0.13	0.04	0.39
Dentex_gibbosus	0.35	0.55	0.08	0.01	0	0.59	0.47	0.01	0.08	0.01	0	0.01	0.91	0.04	0.35	0.05	0.66	0.04	0	0.08	0.05	0.04	0.07	0	0.01	0.09	0.37	0	0.08	0.06	0	0.01	0.02	0.11	0	0.13	0.05	0.4
Dentex_macrophthalmus	0.31	0.56	0.08	0.03	0.02	0.5	0.51	0.03	0.09	0.06	0.02	0.02	0.89	0.1	0.49	0.16	0.7	0.13	0.02	0.18	0.14	0.06	0.08	0	0.01	0.26	0.26	0.01	0.22	0.1	0	0.08	0.03	0.24	0.01	0.24	0.04	0.27
Dentex_maroccanus	0.36	0.57	0.06	0.04	0.01	0.47	0.5	0.04	0.1	0.07	0.02	0.02	0.96	0.12	0.46	0.14	0.68	0.1	0.01	0.18	0.12	0.08	0.08	0.02	0.02	0.27	0.28	0.01	0.24	0.08	0	0.08	0.03	0.26	0.02	0.3	0.03	0.34
Dermatolepis_dermatolepis	1	0.01	0.01	0.01	0	0.01	0.05	0	0.45	0	0	0	0.96	0	0.05	0.03	0.1	0	0.01	0.01	0.05	0.01	0	0	0	0	0.05	0	0.05	0.01	0	0	0	0	0	0.16	0.01	0
Dermatolepis_inermis	1	0.01	0.01	0	0	0	0.05	0	0.45	0	0	0	0.96	0	0.05	0.03	0.09	0	0.01	0.01	0.05	0.01	0	0	0	0	0.05	0	0.05	0	0	0	0	0	0	0.16	0.01	0
Dermatolepis_striolata	1	0.01	0.01	0	0	0	0.05	0	0.45	0	0	0	0.95	0	0.05	0.03	0.09	0	0.01	0.01	0.05	0.01	0	0	0	0	0.05	0	0.05	0.01	0	0	0	0	0	0.16	0.01	0
Diagramma_labiosum	0.25	0.21	0.04	0.01	0.03	0.08	0.06	0.03	0.03	0.03	0.02	0.03	0.82	0.03	0.05	0.03	0.48	0.06	0.03	0.02	0.05	0.03	0.03	0.03	0.03	0.03	0.24	0.02	0.05	0.04	0.03	0.02	0.04	0.06	0.03	0.07	0.02	0.18
Diagramma_melanacrum	0.47	0.5	0.29	0.06	0.13	0.19	0.37	0.06	0.16	0.05	0.05	0.12	0.79	0.09	0.33	0.21	0.62	0.35	0.17	0.09	0.09	0.08	0.08	0.06	0.05	0.36	0.69	0.04	0.23	0.23	0.05	0.06	0.16	0.33	0.04	0.47	0.19	0.63
Diagramma_pictum	0.25	0.2	0.04	0.02	0.03	0.08	0.06	0.03	0.04	0.03	0.02	0.03	0.82	0.03	0.05	0.03	0.48	0.05	0.03	0.02	0.04	0.03	0.03	0.03	0.03	0.03	0.23	0.02	0.05	0.04	0.03	0.02	0.04	0.06	0.03	0.07	0.02	0.18
Diapterus_auratus	0.49	0.82	0.15	0.05	0	0.38	0.51	0.2	0.26	0.23	0.2	0	1.06	0	0.2	0.22	0.73	0.14	0.08	0.07	0.26	0.01	0.15	0	0	0.25	0.74	0.01	0.21	0.25	0	0.29	0.01	0.34	0.01	0.52	0.22	0.67
Diapterus_rhombeus	0.48	0.81	0.15	0.05	0	0.37	0.52	0.2	0.26	0.23	0.2	0	1.07	0	0.22	0.21	0.74	0.13	0.1	0.07	0.25	0	0.15	0	0	0.26	0.73	0.01	0.2	0.24	0	0.28	0.01	0.34	0.01	0.52	0.22	0.61
Dicotylichthys_punctulatus	0.21	0.28	0.04	0.02	0	0.25	0.59	0	0.03	0.02	0	0	0.95	0.04	0.63	0.05	0.81	0.05	0.02	0.01	0.02	0.02	0.02	0	0	0.28	0.42	0	0.14	0.03	0	0	0	0.03	0	0.05	0.06	0.16
Didogobius_amicuscaridis	0.24	0.82	0.08	0.12	0.02	0.66	0.37	0.03	0.05	0.04	0.01	0.02	0.73	0.16	0.08	0.44	0.7	0.4	0.01	0.03	0.31	0.34	0.14	0.09	0.03	0.12	0.89	0.03	0.12	0.19	0.01	0.32	0.01	0.25	0.02	0.09	0.04	0.9
Didogobius_kochi	0.24	0.82	0.08	0.12	0.02	0.66	0.37	0.03	0.05	0.04	0.01	0.02	0.73	0.16	0.08	0.44	0.7	0.4	0.01	0.03	0.32	0.34	0.14	0.09	0.03	0.12	0.89	0.03	0.12	0.19	0.01	0.32	0.01	0.25	0.02	0.09	0.04	0.9
Didogobius_wirtzi	0.24	0.82	0.08	0.12	0.02	0.66	0.37	0.03	0.05	0.04	0.01	0.02	0.73	0.16	0.08	0.44	0.7	0.4	0.01	0.03	0.32	0.34	0.14	0.09	0.03	0.12	0.89	0.03	0.12	0.19	0.01	0.32	0.01	0.25	0.02	0.09	0.04	0.9
Dinematichthys_iluocoeteoides	0.82	0.75	0.01	0	0	0.31	0.09	0	0.01	0.01	0	0	0.97	0.01	0.03	0.05	0.69	0.02	0	0	0	0.01	0.01	0.01	0	0.02	0.98	0.01	0.04	0.02	0	0.05	0.02	0.03	0	0.14	0	0.99
Diodon_eydouxii	0.56	0.8	0.08	0.04	0.05	0.85	0.34	0.06	0	0.08	0.03	0.01	0.94	0.13	0.61	0.15	0.89	0.15	0	0.05	0.15	0.07	0.11	0.05	0	0.23	0.96	0.01	0.46	0.13	0	0.14	0	0.11	0.01	0.05	0.21	0.62
Diodon_holocanthus	0.16	0.2	0.05	0.02	0	0.19	0.64	0	0.03	0.01	0	0	0.93	0.04	0.64	0.05	0.78	0.05	0.01	0.01	0.03	0.02	0.03	0	0	0.39	0.33	0	0.12	0.04	0	0	0	0.05	0	0.06	0.07	0.1
Diodon_hystrix	0.23	0.15	0.02	0.03	0	0.17	0.64	0	0.07	0	0	0	0.97	0.02	0.68	0.02	0.79	0.04	0.01	0.01	0	0.02	0.01	0	0	0.2	0.26	0	0.09	0.02	0	0	0	0.01	0	0.05	0.04	0.04
Diodon_liturosus	0.64	0.73	0.06	0.06	0.04	0.8	0.3	0.04	0.01	0.05	0.02	0	0.96	0.03	0.65	0.06	0.92	0.05	0	0.04	0.07	0.07	0.06	0.05	0	0.15	0.82	0	0.5	0.05	0	0.07	0	0.07	0	0.04	0.13	0.28
Diodon_nicthemerus	0.15	0.22	0.04	0.02	0	0.19	0.58	0	0.03	0.01	0	0	0.93	0.04	0.57	0.05	0.76	0.04	0.02	0.01	0.03	0.01	0.02	0	0	0.36	0.39	0	0.1	0.04	0	0.01	0	0.04	0	0.05	0.07	0.13
Diplectrum_bivittatum	0.74	0.16	0.01	0	0	0.08	0.05	0	0.08	0	0	0	0.87	0.01	0.02	0.08	0.13	0.04	0	0	0.03	0	0	0	0	0.04	0.3	0	0.01	0.02	0	0	0	0.01	0	0.45	0	0.19
Diplectrum_formosum	0.76	0.15	0.01	0	0	0.1	0.05	0	0.09	0	0	0	0.89	0.01	0.03	0.07	0.13	0.04	0	0	0.03	0	0	0	0	0.05	0.29	0	0.01	0.02	0	0	0	0.01	0	0.47	0	0.18
Diplectrum_radiale	0.75	0.16	0.01	0	0	0.09	0.05	0	0.09	0	0	0.01	0.89	0.01	0.03	0.08	0.14	0.05	0	0	0.03	0	0	0	0	0.04	0.3	0	0.01	0.02	0	0	0	0.01	0	0.47	0	0.19
Diplodus_annularis	0.32	0.7	0.07	0.02	0.01	0.86	0.65	0.03	0.06	0.03	0.02	0.03	0.92	0.13	0.49	0.25	0.9	0.16	0.01	0.28	0.16	0.03	0.05	0.02	0.01	0.27	0.58	0.02	0.13	0.1	0.02	0.05	0.02	0.23	0.03	0.21	0.04	0.63
Diplodus_bellottii	0.32	0.7	0.06	0.02	0.01	0.86	0.63	0.02	0.06	0.02	0.02	0.02	0.92	0.12	0.48	0.22	0.88	0.14	0.01	0.27	0.13	0.02	0.04	0.02	0.01	0.26	0.56	0.02	0.13	0.09	0.02	0.05	0.02	0.22	0.02	0.2	0.04	0.61
Diplodus_bermudensis	0.28	0.8	0.04	0.02	0.01	0.96	0.71	0.02	0.05	0.01	0.03	0.01	0.93	0.1	0.57	0.19	0.98	0.11	0.01	0.38	0.1	0.04	0.04	0.03	0.02	0.39	0.54	0.02	0.1	0.08	0.03	0.02	0.02	0.34	0.01	0.34	0.04	0.59
Diplodus_capensis	0.21	0.69	0.03	0.01	0.01	0.87	0.73	0.02	0.05	0	0.03	0.01	0.9	0.09	0.59	0.16	0.93	0.08	0.01	0.39	0.08	0.02	0.03	0.02	0.02	0.39	0.39	0.01	0.1	0.06	0.02	0.01	0.02	0.33	0.01	0.33	0.03	0.39
Diplodus_fasciatus	0.25	0.69	0.02	0.01	0.01	0.87	0.73	0.02	0.05	0	0.03	0.01	0.95	0.09	0.59	0.16	0.92	0.08	0.01	0.39	0.08	0.02	0.03	0.02	0.02	0.38	0.38	0.01	0.1	0.06	0.02	0	0.02	0.33	0.01	0.33	0.03	0.38
Diplodus_holbrookii	0.21	0.69	0.03	0.01	0.01	0.87	0.73	0.02	0.05	0	0.03	0.01	0.9	0.09	0.59	0.16	0.93	0.08	0.01	0.39	0.08	0.02	0.03	0.02	0.02	0.39	0.39	0.01	0.1	0.06	0.02	0.01	0.02	0.33	0.01	0.33	0.03	0.39
Diplodus_noct	0.27	0.78	0.04	0.02	0.01	0.95	0.72	0.02	0.05	0.01	0.03	0.01	0.92	0.11	0.57	0.21	0.96	0.12	0	0.39	0.12	0.04	0.05	0.03	0.02	0.39	0.53	0.02	0.1	0.09	0.02	0.02	0.02	0.35	0.01	0.33	0.03	0.57
Diplodus_prayensis	0.3	0.61	0.05	0.02	0.01	0.79	0.64	0.02	0.06	0.02	0.02	0.02	0.92	0.1	0.48	0.2	0.84	0.12	0.01	0.27	0.12	0.02	0.03	0.01	0.01	0.26	0.43	0.02	0.13	0.08	0.02	0.05	0.02	0.22	0.01	0.2	0.04	0.46
Diplodus_puntazzo	0.25	0.68	0.04	0.01	0.01	0.86	0.76	0.02	0.05	0	0.03	0.01	0.96	0.09	0.62	0.16	0.95	0.08	0	0.39	0.08	0.03	0.03	0.03	0.02	0.39	0.37	0.01	0.1	0.08	0.02	0	0.02	0.33	0.01	0.33	0.04	0.37
Diplodus_vulgaris	0.29	0.58	0.04	0.01	0.01	0.77	0.64	0.02	0.06	0.02	0.02	0.01	0.93	0.1	0.49	0.19	0.83	0.11	0.01	0.27	0.11	0.01	0.02	0.01	0.01	0.26	0.4	0.01	0.12	0.07	0.01	0.04	0.02	0.21	0.01	0.2	0.04	0.41
Diplogrammus_infulatus	0.34	0.89	0.06	0.04	0	0.71	0.15	0.02	0.07	0.05	0.01	0.01	0.92	0.11	0.05	0.19	0.89	0.11	0.01	0.03	0.08	0.5	0.11	0.04	0	0.05	1.03	0.03	0.12	0.04	0	0.05	0.03	0.4	0	0.15	0.05	0.94
Diploprion_bifasciatum	0.7	0.29	0.09	0.02	0.01	0.19	0.25	0.03	0.28	0.04	0.02	0.01	0.66	0.01	0.02	0.07	0.43	0.06	0.01	0.02	0.05	0.02	0.08	0.03	0.01	0.05	0.55	0.01	0	0.03	0.01	0	0.02	0.06	0.02	0.64	0.04	0.33
Diploprion_drachi	0.69	0.24	0.09	0.02	0.01	0.12	0.2	0.03	0.24	0.04	0.02	0.01	0.65	0	0.02	0.06	0.35	0.05	0.01	0.02	0.03	0.03	0.08	0.03	0.02	0.03	0.49	0.02	0	0.03	0.01	0	0.02	0.06	0.02	0.59	0.04	0.28
Diproctacanthus_xanthurus	0.45	0.37	0.18	0.02	0	0.36	0.48	0	0	0	0	0	0.37	0.08	0.16	0.69	0.74	0.23	0	0	0.16	0.04	0.05	0	0	0.01	0.73	0.03	0.08	0.08	0	0.05	0.04	0.1	0.04	0.08	0.08	0.81
Dischistodus_chrysopoecilus	0.39	0.79	0.52	0.07	0	0.83	0.18	0.01	0.01	0.2	0.05	0.01	0.7	0.41	0.2	0.42	0.69	0.71	0	0.02	0.18	0.21	0.42	0.1	0.01	0.06	0.84	0.01	0.09	0.34	0.03	0.02	0	0.1	0.03	0.03	0.12	0.87
Dischistodus_darwiniensis	0.39	0.81	0.51	0.08	0	0.81	0.17	0.01	0.01	0.21	0.07	0.02	0.71	0.4	0.2	0.45	0.68	0.7	0	0.03	0.19	0.21	0.42	0.11	0.01	0.06	0.85	0.02	0.11	0.32	0.03	0.03	0	0.1	0.03	0.03	0.13	0.88
Dischistodus_fasciatus	0.39	0.8	0.51	0.08	0	0.8	0.18	0.01	0.01	0.2	0.07	0.01	0.71	0.37	0.2	0.44	0.68	0.7	0	0.03	0.18	0.2	0.41	0.11	0.01	0.06	0.82	0.01	0.11	0.31	0.03	0.02	0	0.09	0.03	0.03	0.13	0.86
Dischistodus_melanotus	0.33	0.78	0.49	0.08	0	0.82	0.17	0.01	0.01	0.17	0.01	0.01	0.7	0.39	0.16	0.4	0.66	0.68	0	0.02	0.14	0.17	0.39	0.07	0.01	0.06	0.82	0.01	0.06	0.34	0.03	0.02	0	0.09	0.03	0.03	0.12	0.85
Dischistodus_perspicillatus	0.39	0.79	0.52	0.08	0	0.83	0.18	0.01	0.01	0.2	0.05	0.02	0.69	0.41	0.18	0.41	0.69	0.7	0	0.02	0.15	0.22	0.41	0.08	0.02	0.07	0.81	0.01	0.09	0.34	0.03	0.02	0	0.07	0.03	0.03	0.1	0.86
Dischistodus_prosopotaenia	0.39	0.79	0.52	0.08	0	0.83	0.18	0.01	0.01	0.2	0.05	0.02	0.7	0.41	0.18	0.41	0.69	0.7	0	0.02	0.15	0.22	0.41	0.08	0.02	0.07	0.81	0.01	0.09	0.34	0.03	0.02	0	0.07	0.03	0.03	0.1	0.86
Dischistodus_pseudochrysopoecilus	0.38	0.79	0.52	0.08	0	0.83	0.18	0.01	0.01	0.2	0.05	0.01	0.69	0.39	0.18	0.41	0.69	0.7	0	0.02	0.15	0.21	0.41	0.08	0.02	0.07	0.79	0.01	0.08	0.34	0.03	0.02	0	0.07	0.03	0.03	0.1	0.85
Dodekablennos_fraseri	0.17	0.45	0.11	0.02	0	0.71	0.12	0	0.01	0.02	0	0.01	0.31	0.28	0.06	0.46	0.33	0.22	0	0	0.35	0.35	0.18	0	0	0.08	0.75	0.07	0.04	0.14	0	0.03	0	0.07	0	0.05	0.06	0.86
Doratonotus_megalepis	0.23	0.36	0.14	0.01	0	0.36	0.14	0.02	0.08	0.02	0	0.01	0.53	0.07	0.07	0.12	0.35	0.03	0.01	0	0.06	0.04	0	0	0.01	0	0.44	0.02	0.07	0	0.01	0.04	0.07	0.02	0.01	0.03	0	0.57
Doryrhamphus_aurolineatus	0.25	0.35	0.08	0.03	0	0.21	0.09	0	0.08	0.02	0.01	0.02	0.71	0.15	0.06	0.19	0.32	0.19	0.02	0.04	0.11	0.15	0.06	0	0	0.05	0.72	0.02	0.08	0.06	0	0.03	0.01	0.1	0	0.12	0.03	0.66
Doryrhamphus_bicarinatus	0.29	0.32	0.08	0.01	0	0.21	0.1	0	0.08	0.02	0.01	0.02	0.71	0.15	0.07	0.18	0.33	0.17	0.02	0.03	0.11	0.12	0.06	0.01	0.01	0.06	0.7	0.02	0.09	0.04	0.01	0.03	0.01	0.08	0	0.13	0.04	0.67
Doryrhamphus_excisus_excisus	0.25	0.35	0.08	0.03	0	0.21	0.09	0	0.08	0.02	0.01	0.02	0.71	0.15	0.06	0.19	0.32	0.2	0.02	0.04	0.11	0.15	0.06	0	0	0.05	0.72	0.02	0.08	0.06	0	0.03	0.01	0.1	0	0.12	0.03	0.66
Doryrhamphus_janssi	0.33	0.31	0.09	0.01	0	0.21	0.11	0	0.09	0.01	0.01	0.02	0.74	0.15	0.07	0.19	0.36	0.16	0.02	0.03	0.11	0.11	0.06	0.01	0	0.06	0.69	0.01	0.1	0.04	0	0.02	0.01	0.08	0	0.15	0.04	0.66
Doryrhamphus_japonicus	0.29	0.32	0.08	0.01	0	0.21	0.1	0	0.08	0.02	0.01	0.02	0.71	0.15	0.07	0.18	0.33	0.17	0.02	0.03	0.11	0.12	0.06	0.01	0.01	0.06	0.7	0.02	0.09	0.04	0.01	0.03	0.01	0.08	0	0.13	0.04	0.67
Dotalabrus_alleni	0.78	0.96	0.5	0.05	0.03	0.86	0.94	0.03	0.02	0.05	0.05	0.02	0.91	0.12	0.7	0.95	0.99	0.36	0.03	0.08	0.6	0.09	0.1	0.02	0.04	0.24	1.03	0.04	0.75	0.22	0.03	0.09	0.17	0.39	0.4	0.58	0.1	1
Dotalabrus_aurantiacus	0.83	0.96	0.5	0.04	0.02	0.86	0.94	0.03	0.02	0.04	0.05	0.02	0.94	0.12	0.7	0.97	1.02	0.36	0.03	0.08	0.6	0.08	0.1	0.03	0.04	0.24	1.03	0.04	0.76	0.22	0.02	0.09	0.17	0.39	0.4	0.59	0.1	1
Drombus_ocyurus	0.3	0.95	0.15	0.49	0.04	0.98	0.76	0.04	0.07	0.08	0.05	0.04	0.95	0.84	0.18	0.9	0.97	0.89	0.06	0.05	0.86	0.47	0.7	0.1	0.04	0.2	1.06	0.06	0.6	0.75	0.04	0.64	0.05	0.73	0.04	0.18	0.1	1.06
Dules_auriga	0.77	0.18	0.02	0	0	0.09	0.03	0	0.09	0	0	0	0.89	0.01	0.01	0.06	0.2	0.02	0	0	0.06	0.01	0	0	0	0.02	0.23	0	0.02	0.01	0	0	0	0.01	0	0.33	0.01	0.18
Dunckerocampus_baldwini	0.39	0.36	0.1	0.02	0	0.25	0.1	0	0.07	0.02	0	0.01	0.68	0.13	0.08	0.2	0.38	0.17	0.02	0.03	0.14	0.1	0.06	0.02	0	0.08	0.7	0.01	0.05	0.05	0	0.02	0.01	0.09	0	0.14	0.04	0.73
Dunckerocampus_boylei	0.39	0.32	0.09	0.02	0	0.2	0.1	0	0.07	0	0	0.01	0.74	0.13	0.07	0.19	0.39	0.15	0.02	0.03	0.11	0.09	0.05	0.01	0	0.07	0.69	0	0.06	0.04	0	0.01	0	0.09	0	0.14	0.04	0.67
Dunckerocampus_chapmani	0.34	0.34	0.09	0.03	0	0.2	0.09	0	0.06	0.01	0.01	0.01	0.71	0.15	0.07	0.19	0.35	0.15	0.03	0.04	0.12	0.1	0.06	0.01	0	0.07	0.7	0.02	0.06	0.05	0.01	0.02	0.01	0.1	0	0.13	0.04	0.68
Dunckerocampus_dactyliophorus	0.39	0.32	0.09	0.02	0	0.2	0.1	0	0.07	0.01	0	0.01	0.74	0.13	0.07	0.19	0.39	0.15	0.02	0.03	0.11	0.09	0.05	0.01	0	0.07	0.68	0	0.06	0.04	0	0.01	0	0.09	0	0.15	0.04	0.66
Dunckerocampus_multiannulatus	0.39	0.32	0.09	0.02	0	0.2	0.1	0	0.07	0.01	0	0.01	0.74	0.13	0.07	0.19	0.39	0.15	0.02	0.03	0.11	0.09	0.05	0.01	0	0.07	0.68	0	0.06	0.04	0	0.01	0	0.09	0	0.15	0.04	0.66
Dunckerocampus_naia	0.39	0.33	0.09	0.02	0	0.2	0.1	0	0.07	0.01	0	0.01	0.73	0.14	0.07	0.19	0.39	0.15	0.02	0.03	0.11	0.09	0.05	0	0	0.07	0.69	0	0.06	0.04	0	0.01	0	0.09	0	0.14	0.04	0.68
Dunckerocampus_pessuliferus	0.38	0.31	0.09	0.02	0	0.22	0.1	0	0.07	0.01	0	0.01	0.73	0.14	0.06	0.19	0.38	0.14	0.02	0.03	0.12	0.09	0.05	0.01	0	0.06	0.68	0	0.07	0.04	0	0.01	0	0.07	0	0.14	0.03	0.66
Ebosia_falcata	0.81	0.09	0.01	0	0	0.04	0.02	0	0.21	0.01	0	0	0.88	0.01	0	0.08	0.06	0.02	0	0	0.04	0.01	0.01	0	0	0	0.14	0.01	0.02	0	0	0.01	0	0.01	0	0.05	0	0.1
Echelus_uropterus	0.7	0.18	0.06	0.01	0.01	0.16	0.09	0	0.08	0.01	0	0.01	0.89	0.06	0.08	0.09	0.17	0.06	0.01	0.01	0.05	0.04	0.03	0	0	0.04	0.42	0.01	0.04	0.04	0	0.01	0.01	0.09	0	0.39	0.04	0.23
Echeneis_naucrates	0.82	0.18	0.08	0.03	0	0.5	0.39	0	0.12	0.01	0	0	0.44	0.08	0.4	0.13	0.24	0.06	0	0	0.08	0.04	0.03	0	0	0.05	0.71	0	0.06	0.05	0	0	0.03	0.08	0	0.11	0.01	0.4
Echeneis_neucratoides	0.8	0.18	0.09	0.03	0	0.47	0.37	0	0.09	0.01	0.01	0	0.42	0.09	0.35	0.14	0.23	0.07	0	0	0.09	0.04	0.04	0	0	0.06	0.71	0	0.07	0.06	0	0	0.03	0.09	0	0.11	0	0.4
Echidna_amblyodon	0.54	0.52	0.03	0.01	0.01	0.32	0.04	0.02	0.2	0.01	0.01	0.01	0.83	0.05	0.04	0.11	0.37	0.07	0.01	0.01	0.05	0.03	0.02	0.02	0.01	0.03	0.47	0.02	0.05	0.04	0.02	0.03	0	0.05	0.02	0.14	0.01	0.52
Echidna_catenata	0.39	0.08	0	0	0	0.01	0.01	0	0.04	0	0	0	0.87	0	0.03	0.01	0.01	0	0	0	0	0	0	0	0	0	0.05	0	0	0	0	0	0	0	0	0.07	0	0
Echidna_delicatula	0.58	0.19	0.01	0	0.01	0.06	0.03	0	0.11	0	0	0.01	0.91	0	0.01	0.06	0.12	0	0	0	0.02	0.02	0	0.01	0	0	0.18	0.01	0.01	0.01	0.01	0	0	0.04	0	0.21	0	0.13
Echidna_leucotaenia	0.62	0.18	0.01	0	0	0.09	0.04	0	0.04	0	0	0	0.94	0.01	0.02	0.05	0.08	0.01	0	0	0.02	0	0	0	0	0.02	0.16	0.01	0.01	0.01	0	0	0	0.02	0	0.11	0	0.1
Echidna_nebulosa	0.4	0.09	0	0	0	0.02	0.02	0	0.03	0	0	0	0.89	0	0.03	0.02	0.02	0	0	0	0	0	0	0	0	0	0.08	0	0	0	0	0	0	0	0	0.07	0	0.02
Echidna_nocturna	0.5	0.16	0.01	0	0	0.06	0.03	0	0.01	0	0	0	0.91	0	0.01	0.04	0.04	0	0	0	0.01	0	0	0	0	0	0.15	0.01	0.01	0.01	0	0	0	0.01	0	0.1	0	0.08
Echidna_peli	0.6	0.36	0.03	0.01	0	0.19	0.08	0	0.18	0	0	0	0.92	0.02	0.09	0.11	0.37	0.01	0.01	0.01	0.07	0.02	0	0	0	0.03	0.26	0.01	0.02	0.03	0	0	0	0.04	0	0.13	0.01	0.25
Echidna_polyzona	0.35	0.54	0.02	0	0	0.22	0.03	0.01	0.02	0	0	0	0.85	0.01	0.02	0.03	0.22	0.02	0	0.01	0.01	0.01	0.01	0	0	0.02	0.5	0.01	0.01	0.01	0	0	0	0.01	0	0.09	0.01	0.3
Echidna_unicolor	0.72	0.17	0.02	0	0	0.11	0.04	0	0.08	0.01	0	0	0.94	0.01	0.01	0.07	0.12	0.01	0	0	0.02	0.02	0	0	0	0.02	0.15	0.01	0.01	0.01	0	0.01	0	0.04	0	0.31	0.01	0.15
Echidna_xanthospilos	0.6	0.3	0.03	0	0.01	0.17	0.06	0	0.09	0.01	0	0	0.89	0.02	0.02	0.09	0.19	0.03	0.01	0.01	0.03	0	0.01	0.01	0	0.03	0.24	0	0.02	0.03	0.01	0.01	0.01	0.04	0	0.25	0.01	0.18
Echinogobius_hayashii	0.23	0.74	0.13	0.16	0.02	0.72	0.3	0.02	0.04	0.03	0.02	0.01	0.71	0.34	0.1	0.35	0.73	0.41	0.04	0.05	0.22	0.28	0.14	0.07	0.01	0.12	0.89	0.02	0.21	0.19	0.01	0.3	0.03	0.28	0.01	0.15	0.04	0.99
Echiophis_punctifer	0.52	0.1	0.05	0.01	0.01	0.08	0.08	0	0.11	0	0	0	0.75	0.03	0.12	0.06	0.11	0.05	0.01	0.01	0.04	0.02	0.03	0	0	0.03	0.12	0.01	0.02	0.04	0	0.01	0.01	0.08	0	0.27	0.03	0.07
Ecsenius_aequalis	0.06	0.54	0.14	0.22	0.01	0.85	0.12	0.04	0	0.05	0	0.01	0.25	0.64	0.04	0.75	0.7	0.48	0	0.01	0.57	0.52	0.39	0.01	0	0.01	0.85	0.21	0.04	0.53	0	0.08	0.01	0.1	0	0.03	0.05	0.85
Ecsenius_alleni	0.26	0.64	0.15	0.08	0.02	0.66	0.13	0.01	0.07	0.04	0.01	0.02	0.42	0.44	0.07	0.52	0.58	0.41	0.02	0.03	0.39	0.28	0.31	0.03	0.01	0.12	0.84	0.08	0.08	0.32	0.01	0.09	0.01	0.09	0.02	0.06	0.12	0.86
Ecsenius_aroni	0.06	0.54	0.14	0.22	0.01	0.85	0.12	0.04	0	0.05	0	0.01	0.25	0.64	0.04	0.75	0.7	0.49	0	0.01	0.57	0.52	0.39	0.01	0	0.01	0.85	0.21	0.04	0.53	0	0.08	0.01	0.1	0	0.03	0.05	0.86
Ecsenius_australianus	0	0.22	0.07	0.03	0	0.84	0.03	0	0.01	0.07	0	0.01	0.02	0.65	0.01	0.66	0.18	0.19	0	0	0.63	0.21	0.17	0	0	0.05	0.23	0.13	0.02	0.44	0	0.01	0	0.06	0	0.02	0.02	0.29
Ecsenius_axelrodi	0.25	0.63	0.15	0.07	0.01	0.65	0.12	0.01	0.06	0.03	0	0.02	0.43	0.43	0.08	0.51	0.57	0.42	0.01	0.02	0.37	0.3	0.31	0.03	0	0.12	0.83	0.07	0.07	0.31	0	0.09	0	0.09	0.01	0.06	0.12	0.86
Ecsenius_bandanus	0.08	0.38	0.36	0.06	0.03	0.64	0.09	0.01	0.04	0.04	0.02	0.01	0.26	0.24	0.11	0.48	0.21	0.28	0.03	0.03	0.18	0.16	0.14	0.02	0.03	0.08	0.45	0.29	0.05	0.36	0.03	0.05	0.03	0.13	0.03	0.06	0.04	0.75
Ecsenius_bathi	0.08	0.48	0.07	0.03	0	0.95	0.09	0	0.01	0.02	0.01	0.01	0.15	0.31	0.06	0.68	0.67	0.54	0	0.01	0.59	0.54	0.15	0	0.01	0.14	0.82	0.03	0.03	0.12	0	0.05	0	0.12	0	0.04	0.04	0.84
Ecsenius_bicolor	0.11	0.31	0.06	0.08	0.01	0.87	0.04	0.01	0.02	0.05	0.01	0.03	0.12	0.59	0.03	0.63	0.5	0.14	0.01	0.01	0.26	0.11	0.07	0.02	0.01	0.05	0.26	0.32	0.03	0.12	0.01	0.03	0.01	0.04	0.01	0.05	0.02	0.63
Ecsenius_bimaculatus	0.1	0.52	0.01	0.02	0	0.86	0.02	0	0	0.02	0.01	0.05	0.25	0.27	0.05	0.55	0.48	0.37	0	0.01	0.42	0.39	0.04	0	0.01	0.03	0.7	0.09	0.01	0.04	0	0.04	0	0.07	0.01	0	0	0.83
Ecsenius_dentex	0.27	0.69	0.16	0.16	0.02	0.77	0.17	0.04	0.05	0.07	0	0.05	0.42	0.58	0.05	0.68	0.64	0.48	0.02	0.02	0.52	0.4	0.49	0.05	0	0.1	0.91	0.19	0.06	0.47	0	0.11	0.01	0.13	0.01	0.09	0.18	0.83
Ecsenius_dilemma	0.1	0.52	0.01	0.02	0	0.86	0.02	0	0	0.02	0.01	0.05	0.25	0.27	0.05	0.55	0.48	0.37	0	0.01	0.42	0.39	0.04	0	0.01	0.03	0.7	0.09	0.01	0.04	0	0.04	0	0.07	0.01	0	0	0.83
Ecsenius_fijiensis	0.03	0.31	0.08	0.03	0	0.78	0.03	0	0.01	0.03	0	0	0.07	0.49	0.03	0.42	0.17	0.18	0	0	0.34	0.17	0.09	0.01	0.01	0.06	0.25	0.03	0.03	0.21	0	0.04	0	0.05	0	0.02	0.04	0.45
Ecsenius_fourmanoiri	0.24	0.67	0.11	0.14	0.01	0.76	0.17	0.05	0.05	0.05	0	0.02	0.42	0.55	0.05	0.65	0.62	0.42	0.02	0.02	0.5	0.37	0.44	0.03	0	0.11	0.91	0.18	0.07	0.44	0	0.11	0.01	0.09	0.01	0.1	0.16	0.83
Ecsenius_frontalis	0.07	0.32	0.08	0.02	0.01	0.8	0.04	0.01	0.01	0.04	0	0	0.08	0.47	0.04	0.37	0.19	0.16	0	0.01	0.31	0.16	0.09	0	0.01	0.07	0.27	0.03	0.02	0.16	0.01	0.02	0.01	0.04	0	0.02	0.03	0.51
Ecsenius_gravieri	0.11	0.52	0.15	0.19	0.01	0.84	0.13	0.04	0	0.06	0	0.01	0.26	0.61	0.04	0.71	0.67	0.45	0	0.01	0.58	0.5	0.38	0.01	0	0.03	0.85	0.17	0.04	0.5	0	0.08	0.01	0.09	0	0.03	0.06	0.84
Ecsenius_isos	0.03	0.31	0.08	0.03	0	0.78	0.03	0	0.01	0.03	0	0	0.07	0.5	0.03	0.42	0.17	0.18	0	0	0.34	0.17	0.09	0.01	0.01	0.06	0.25	0.03	0.03	0.21	0	0.04	0	0.05	0	0.02	0.04	0.45
Ecsenius_kurti	0.25	0.63	0.15	0.07	0.01	0.65	0.12	0.01	0.06	0.03	0	0.02	0.43	0.43	0.08	0.51	0.57	0.42	0.01	0.02	0.37	0.3	0.31	0.03	0	0.12	0.83	0.07	0.07	0.31	0	0.09	0	0.09	0.01	0.06	0.12	0.86
Ecsenius_lineatus	0.49	0.77	0.06	0.01	0	0.56	0.22	0	0.02	0.11	0	0	0.53	0.23	0.04	0.38	0.73	0.33	0	0	0.25	0.24	0.22	0.11	0	0.03	0.86	0.01	0.14	0.07	0	0	0	0.14	0	0.16	0.18	0.88
Ecsenius_lividanalis	0	0.27	0.06	0.03	0.01	0.84	0.03	0.01	0.02	0.09	0.01	0.02	0.03	0.55	0.01	0.55	0.19	0.18	0.01	0.01	0.5	0.2	0.15	0.01	0.01	0.03	0.28	0.11	0.01	0.31	0.01	0.02	0.01	0.06	0.01	0.02	0.04	0.37
Ecsenius_lubbocki	0.05	0.51	0.14	0.18	0.01	0.88	0.1	0.03	0.03	0.04	0.01	0.02	0.21	0.82	0.04	0.89	0.71	0.69	0.01	0.02	0.76	0.69	0.46	0.01	0.01	0.04	0.91	0.15	0.06	0.72	0.01	0.1	0.01	0.11	0.01	0.04	0.07	0.88
Ecsenius_mandibularis	0.05	0.48	0.08	0.04	0	0.83	0.1	0.01	0	0.06	0	0	0.21	0.43	0.02	0.48	0.43	0.21	0	0	0.38	0.28	0.24	0	0	0.07	0.6	0.14	0.03	0.21	0	0.03	0	0.08	0	0.01	0.08	0.59
Ecsenius_melarchus	0.27	0.7	0.15	0.16	0.01	0.77	0.17	0.04	0.04	0.07	0	0.04	0.41	0.57	0.05	0.68	0.65	0.48	0.01	0.02	0.52	0.41	0.5	0.05	0	0.11	0.91	0.19	0.06	0.47	0	0.11	0	0.13	0.01	0.08	0.19	0.83
Ecsenius_midas	0.35	0.63	0.13	0.1	0.02	0.71	0.22	0.06	0.03	0.06	0.01	0.01	0.47	0.37	0.07	0.49	0.61	0.25	0.02	0.02	0.37	0.29	0.3	0.02	0.01	0.1	0.83	0.15	0.07	0.3	0.01	0.09	0.01	0.08	0.02	0.11	0.15	0.78
Ecsenius_minutus	0.04	0.53	0.07	0.02	0	0.79	0.07	0	0.04	0.03	0	0	0.08	0.5	0.08	0.32	0.3	0.18	0	0	0.25	0.22	0.37	0	0	0.33	0.31	0.03	0.06	0.14	0	0.03	0	0.08	0	0.05	0.09	0.36
Ecsenius_monoculus	0.07	0.42	0.07	0.06	0.01	0.88	0.11	0.01	0.04	0	0.03	0.03	0.23	0.32	0.04	0.66	0.39	0.46	0	0.02	0.63	0.61	0.25	0.01	0.02	0.07	0.95	0.06	0.06	0.23	0.01	0.03	0	0.07	0.01	0.01	0.06	1
Ecsenius_nalolo	0.27	0.68	0.16	0.14	0.01	0.77	0.16	0.04	0.05	0.06	0	0.02	0.42	0.58	0.05	0.68	0.63	0.47	0.02	0.02	0.5	0.41	0.49	0.05	0	0.1	0.91	0.2	0.06	0.45	0	0.11	0	0.11	0.01	0.09	0.16	0.83
Ecsenius_namiyei	0.07	0.21	0.08	0.03	0	0.84	0.06	0	0.01	0.07	0	0	0.05	0.66	0.01	0.67	0.22	0.18	0	0	0.62	0.2	0.17	0	0	0.06	0.21	0.13	0.03	0.43	0	0	0	0.05	0	0.03	0.03	0.3
Ecsenius_niue	0.24	0.66	0.11	0.12	0.02	0.73	0.2	0.08	0.01	0.06	0.01	0.01	0.42	0.41	0.05	0.53	0.56	0.3	0.02	0.03	0.39	0.34	0.33	0.02	0.01	0.07	0.87	0.17	0.07	0.35	0.01	0.11	0.01	0.08	0.02	0.08	0.13	0.79
Ecsenius_oculatus	0.03	0.47	0.08	0.05	0	0.84	0.07	0	0.03	0.05	0	0.01	0.17	0.58	0.01	0.59	0.39	0.34	0	0	0.5	0.3	0.36	0.01	0	0.08	0.58	0.2	0.05	0.35	0	0.04	0	0.07	0	0.01	0.07	0.53
Ecsenius_oculus	0.08	0.49	0.07	0.03	0	0.95	0.09	0	0.01	0.02	0.01	0.01	0.15	0.31	0.06	0.68	0.67	0.55	0	0.01	0.59	0.54	0.15	0	0.01	0.14	0.82	0.03	0.03	0.12	0	0.05	0	0.12	0	0.04	0.04	0.85
Ecsenius_ops	0.04	0.49	0.11	0.02	0	0.78	0.08	0	0.02	0.03	0	0	0.16	0.41	0.08	0.39	0.4	0.25	0	0	0.31	0.25	0.23	0	0	0.22	0.49	0.06	0.03	0.15	0	0.03	0	0.1	0	0.06	0.07	0.57
Ecsenius_opsifrontalis	0.36	0.68	0.09	0.02	0.01	0.58	0.2	0	0.03	0.13	0	0.01	0.53	0.29	0.06	0.38	0.56	0.34	0.01	0.01	0.27	0.23	0.22	0.12	0.01	0.04	0.79	0.03	0.15	0.12	0	0.03	0	0.17	0.02	0.14	0.18	0.83
Ecsenius_pardus	0.36	0.68	0.09	0.02	0.01	0.58	0.2	0	0.03	0.13	0	0.01	0.53	0.29	0.06	0.38	0.56	0.35	0.01	0.01	0.27	0.23	0.22	0.12	0.01	0.04	0.79	0.03	0.15	0.12	0	0.03	0	0.17	0.02	0.14	0.18	0.83
Ecsenius_paroculus	0.08	0.77	0.2	0.17	0.03	0.88	0.14	0.04	0.04	0.07	0.02	0.05	0.29	0.75	0.07	0.87	0.47	0.68	0.03	0.03	0.74	0.4	0.68	0.05	0.02	0.08	0.94	0.45	0.1	0.74	0.02	0.1	0.02	0.16	0.02	0.04	0.11	0.91
Ecsenius_pictus	0.17	0.67	0.19	0.07	0.02	0.72	0.14	0.01	0.06	0.03	0.01	0.03	0.36	0.47	0.09	0.56	0.42	0.46	0.01	0.01	0.45	0.29	0.4	0.03	0.01	0.12	0.81	0.17	0.07	0.39	0.01	0.09	0.01	0.12	0.01	0.07	0.1	0.89
Ecsenius_polystictus	0.02	0.46	0.08	0.02	0	0.89	0.06	0	0	0.02	0.01	0	0.13	0.32	0.06	0.54	0.54	0.4	0	0	0.5	0.42	0.16	0	0.01	0.16	0.69	0.04	0.02	0.11	0	0.04	0	0.11	0	0.02	0.04	0.73
Ecsenius_portenoyi	0.02	0.46	0.07	0.02	0	0.89	0.06	0	0	0.01	0.01	0	0.11	0.34	0.05	0.52	0.52	0.38	0	0	0.46	0.38	0.18	0	0.01	0.17	0.65	0.03	0.02	0.1	0	0.03	0	0.1	0	0.01	0.04	0.67
Ecsenius_prooculis	0.03	0.47	0.08	0.05	0	0.84	0.07	0	0.03	0.05	0	0.01	0.17	0.58	0.02	0.59	0.39	0.34	0	0	0.5	0.3	0.36	0.01	0	0.08	0.58	0.2	0.05	0.35	0	0.04	0	0.07	0	0.01	0.07	0.53
Ecsenius_pulcher	0.09	0.29	0.1	0.02	0.01	0.78	0.05	0	0.02	0.03	0	0	0.09	0.5	0.04	0.41	0.21	0.17	0	0.01	0.33	0.16	0.09	0	0	0.07	0.23	0.03	0.03	0.19	0	0.02	0	0.04	0	0.04	0.04	0.46
Ecsenius_randalli	0.05	0.54	0.13	0.22	0.01	0.86	0.12	0.04	0	0.05	0	0.01	0.24	0.67	0.04	0.78	0.7	0.5	0.01	0.02	0.6	0.53	0.38	0.01	0	0	0.85	0.21	0.03	0.56	0	0.08	0.01	0.1	0	0.02	0.04	0.86
Ecsenius_schroederi	0	0.22	0.07	0.03	0	0.84	0.04	0	0.01	0.07	0	0.01	0.03	0.66	0.01	0.67	0.19	0.19	0	0	0.63	0.21	0.18	0	0	0.06	0.22	0.13	0.02	0.46	0	0.01	0	0.06	0	0.02	0.03	0.29
Ecsenius_sellifer	0.11	0.76	0.19	0.22	0.02	0.83	0.13	0.06	0.04	0.06	0.02	0.05	0.32	0.72	0.07	0.79	0.53	0.64	0.02	0.03	0.67	0.41	0.64	0.04	0.02	0.07	0.92	0.35	0.1	0.7	0.02	0.12	0.01	0.16	0.02	0.03	0.08	0.88
Ecsenius_stictus	0.04	0.32	0.05	0.09	0.01	0.87	0.03	0.01	0.01	0.05	0.01	0.03	0.1	0.59	0.02	0.63	0.46	0.16	0.01	0.01	0.27	0.11	0.07	0.02	0.01	0.04	0.27	0.31	0.03	0.14	0.01	0.03	0.01	0.05	0.01	0.03	0.02	0.62
Ecsenius_stigmatura	0.27	0.69	0.16	0.16	0.02	0.77	0.17	0.04	0.05	0.07	0	0.05	0.42	0.58	0.05	0.68	0.64	0.48	0.02	0.02	0.52	0.4	0.49	0.05	0	0.1	0.91	0.19	0.06	0.47	0	0.11	0.01	0.13	0.01	0.09	0.18	0.83
Ecsenius_taeniatus	0.12	0.46	0.1	0.03	0	0.72	0.1	0	0.01	0.02	0	0.01	0.3	0.27	0.05	0.47	0.32	0.23	0	0	0.35	0.36	0.18	0	0	0.07	0.75	0.07	0.03	0.15	0	0.04	0	0.07	0	0.04	0.06	0.86
Ecsenius_tessera	0.06	0.79	0.13	0.49	0.02	0.95	0.09	0.03	0.05	0.07	0.02	0.03	0.21	0.89	0.08	0.91	0.84	0.84	0.03	0.04	0.9	0.86	0.74	0.03	0.02	0.07	1.01	0.19	0.05	0.85	0.02	0.07	0.02	0.12	0.02	0.08	0.07	0.96
Ecsenius_tigris	0.04	0.48	0.08	0.03	0	0.83	0.1	0	0	0.05	0	0	0.2	0.43	0.02	0.48	0.41	0.21	0	0	0.38	0.28	0.24	0	0	0.06	0.6	0.14	0.03	0.21	0	0.03	0	0.08	0	0.01	0.07	0.58
Ecsenius_tricolor	0.24	0.66	0.12	0.12	0.02	0.73	0.2	0.08	0.01	0.06	0.01	0.01	0.42	0.4	0.05	0.53	0.56	0.3	0.02	0.03	0.39	0.34	0.33	0.02	0.01	0.07	0.86	0.17	0.07	0.35	0.01	0.11	0.01	0.08	0.02	0.08	0.13	0.79
Ecsenius_yaeyamaensis	0.01	0.39	0.07	0.01	0	0.84	0	0	0.01	0.04	0	0.04	0.11	0.61	0	0.61	0.28	0.28	0	0	0.5	0.28	0.21	0	0	0.06	0.45	0.17	0.02	0.32	0	0.02	0	0.06	0	0	0.03	0.53
Egglestonichthys_patriciae	0.28	0.75	0.09	0.11	0	0.74	0.34	0.01	0.06	0.04	0.01	0.01	0.71	0.26	0.08	0.39	0.69	0.39	0.01	0.04	0.25	0.43	0.14	0.11	0	0.11	0.84	0.02	0.17	0.17	0	0.4	0.01	0.2	0	0.07	0.04	0.9
Ego_zebra	0.44	0.95	0.1	0.18	0.01	0.89	0.55	0.02	0.05	0.05	0.02	0.02	0.94	0.37	0.1	0.65	0.93	0.59	0.03	0.05	0.38	0.61	0.27	0.1	0.01	0.11	1.07	0.03	0.16	0.29	0.01	0.58	0.02	0.32	0.01	0.11	0.05	1.04
Elacatinus_atronasus	0.29	0.83	0.11	0.18	0.01	0.76	0.55	0.02	0.04	0.06	0.01	0.02	0.77	0.43	0.08	0.58	0.77	0.61	0.03	0.05	0.41	0.59	0.32	0.11	0.01	0.13	0.91	0.04	0.23	0.36	0.01	0.57	0.03	0.43	0.01	0.07	0.04	1.02
Elacatinus_chancei	0.29	0.85	0.11	0.18	0.01	0.75	0.55	0.02	0.04	0.06	0.01	0.02	0.78	0.42	0.08	0.58	0.78	0.6	0.03	0.05	0.41	0.58	0.31	0.1	0.01	0.13	0.93	0.04	0.23	0.35	0.01	0.55	0.03	0.42	0.01	0.07	0.04	1.02
Elacatinus_colini	0.24	0.76	0.09	0.07	0.01	0.66	0.33	0.01	0.06	0.03	0.01	0.01	0.7	0.17	0.09	0.41	0.63	0.36	0.01	0.02	0.24	0.32	0.13	0.08	0	0.11	0.85	0.03	0.09	0.16	0	0.29	0.01	0.21	0.01	0.09	0.04	0.91
Elacatinus_evelynae	0.29	0.83	0.11	0.18	0.01	0.76	0.55	0.02	0.04	0.06	0.02	0.02	0.77	0.44	0.08	0.58	0.77	0.61	0.03	0.05	0.41	0.59	0.32	0.11	0.01	0.13	0.91	0.04	0.23	0.36	0.01	0.57	0.03	0.43	0.01	0.07	0.04	1.02
Elacatinus_figaro	0.3	0.84	0.11	0.18	0.01	0.76	0.55	0.02	0.04	0.06	0.01	0.02	0.78	0.43	0.09	0.59	0.78	0.6	0.03	0.05	0.41	0.59	0.31	0.11	0.01	0.13	0.93	0.04	0.23	0.36	0.01	0.57	0.03	0.43	0.01	0.07	0.04	1.02
Elacatinus_genie	0.3	0.84	0.11	0.18	0.01	0.76	0.55	0.02	0.04	0.06	0.01	0.02	0.78	0.43	0.09	0.59	0.78	0.61	0.03	0.05	0.41	0.59	0.32	0.11	0.01	0.13	0.93	0.04	0.23	0.36	0.01	0.57	0.03	0.43	0.01	0.07	0.04	1.02
Elacatinus_horsti	0.29	0.85	0.11	0.18	0.01	0.75	0.55	0.02	0.04	0.06	0.01	0.02	0.78	0.42	0.08	0.58	0.78	0.6	0.03	0.05	0.41	0.58	0.31	0.1	0.01	0.13	0.93	0.04	0.23	0.35	0.01	0.55	0.03	0.42	0.01	0.07	0.04	1.02
Elacatinus_illecebrosus	0.3	0.84	0.11	0.18	0.01	0.76	0.55	0.02	0.04	0.06	0.01	0.02	0.78	0.43	0.09	0.59	0.78	0.61	0.03	0.05	0.41	0.59	0.32	0.11	0.01	0.13	0.93	0.04	0.23	0.36	0.01	0.57	0.03	0.43	0.01	0.07	0.04	1.02
Elacatinus_lobeli	0.24	0.76	0.09	0.07	0.01	0.66	0.33	0.01	0.06	0.03	0.01	0.01	0.7	0.17	0.09	0.41	0.63	0.36	0.01	0.02	0.24	0.32	0.13	0.08	0	0.11	0.85	0.03	0.09	0.16	0	0.29	0.01	0.21	0.01	0.09	0.04	0.91
Elacatinus_louisae	0.29	0.85	0.1	0.18	0.01	0.75	0.55	0.02	0.04	0.06	0.01	0.02	0.78	0.42	0.08	0.58	0.78	0.6	0.03	0.05	0.41	0.58	0.31	0.1	0.01	0.13	0.93	0.04	0.23	0.35	0.01	0.55	0.03	0.42	0.01	0.07	0.04	1.02
Elacatinus_oceanops	0.29	0.83	0.11	0.18	0.01	0.76	0.55	0.02	0.04	0.06	0.02	0.02	0.77	0.44	0.08	0.58	0.77	0.61	0.03	0.05	0.41	0.59	0.32	0.11	0.01	0.13	0.91	0.04	0.23	0.36	0.01	0.57	0.03	0.43	0.01	0.07	0.04	1.02
Elacatinus_phthirophagus	0.22	0.63	0.1	0.07	0.02	0.69	0.45	0.01	0.04	0.04	0.01	0.03	0.64	0.28	0.14	0.37	0.56	0.43	0.02	0.03	0.34	0.31	0.17	0.07	0.03	0.17	0.69	0.03	0.11	0.19	0.03	0.23	0.03	0.23	0.02	0.08	0.05	0.82
Elacatinus_prochilos	0.3	0.84	0.11	0.18	0.01	0.76	0.55	0.02	0.04	0.06	0.01	0.02	0.78	0.43	0.09	0.59	0.78	0.61	0.03	0.05	0.41	0.59	0.32	0.11	0.01	0.13	0.93	0.04	0.23	0.36	0.01	0.57	0.03	0.43	0.01	0.07	0.04	1.02
Elacatinus_randalli	0.3	0.84	0.11	0.18	0.01	0.76	0.55	0.02	0.04	0.06	0.01	0.02	0.78	0.43	0.09	0.59	0.78	0.6	0.03	0.05	0.41	0.59	0.31	0.11	0.01	0.13	0.93	0.04	0.23	0.36	0.01	0.57	0.03	0.43	0.01	0.07	0.04	1.02
Elacatinus_serranilla	0.13	0.37	0.1	0.07	0	0.66	0.39	0.01	0.03	0.01	0	0	0.29	0.38	0.06	0.24	0.22	0.34	0.01	0.03	0.14	0.26	0.07	0.03	0	0.28	0.3	0.01	0.05	0.08	0	0.12	0	0.12	0	0.02	0.04	0.78
Elacatinus_tenox	0.24	0.67	0.09	0.09	0.02	0.73	0.51	0.01	0.04	0.04	0	0.02	0.68	0.28	0.14	0.44	0.59	0.48	0.03	0.03	0.34	0.33	0.19	0.07	0.02	0.15	0.7	0.02	0.11	0.18	0.02	0.25	0.02	0.23	0.02	0.06	0.07	0.86
Elacatinus_xanthiprora	0.29	0.85	0.1	0.18	0.01	0.75	0.55	0.02	0.04	0.06	0.01	0.02	0.78	0.42	0.08	0.58	0.78	0.6	0.03	0.05	0.4	0.58	0.31	0.1	0.01	0.13	0.93	0.04	0.23	0.35	0.01	0.55	0.03	0.42	0.01	0.07	0.04	1.02
Elagatis_bipinnulata	0.74	0.12	0	0.01	0	0.07	0.08	0.01	0.15	0	0	0	0.76	0.02	0.08	0.08	0.12	0.03	0.01	0.01	0.01	0.01	0	0	0.01	0.02	0.29	0.02	0.01	0.01	0.02	0	0	0.02	0.01	0.1	0.01	0.27
Eleotrica_cableae	0.21	0.61	0.09	0.05	0.02	0.68	0.41	0.01	0.04	0.03	0.01	0.02	0.63	0.27	0.13	0.34	0.55	0.4	0.02	0.03	0.32	0.29	0.16	0.04	0.03	0.17	0.69	0.02	0.1	0.17	0.02	0.21	0.03	0.22	0.02	0.07	0.05	0.83
Ellochelon_vaigiensis	0.21	0.09	0.06	0.04	0.03	0.62	0.09	0.03	0.07	0.06	0.03	0.3	0.15	0.41	0.05	0.51	0.11	0.06	0.03	0.03	0.06	0.04	0.03	0.03	0.03	0.03	0.1	0.4	0.03	0.04	0.03	0.03	0.03	0.03	0.03	0.12	0.02	0.17
Elops_machnata	0.83	0.19	0	0	0	0.06	0.04	0	0.09	0	0	0	0.85	0.01	0.06	0.03	0.51	0	0.01	0	0.04	0	0	0	0	0.01	0.13	0	0.01	0	0	0	0	0.01	0	0.1	0	0.16
Emmelichthyops_atlanticus	0.52	0.94	0.4	0.05	0.19	0.25	0.8	0.19	0.27	0.2	0.14	0.03	0.94	0.09	0.4	0.31	0.9	0.21	0.12	0.16	0.19	0.1	0.25	0.05	0.03	0.55	1	0.04	0.34	0.4	0.04	0.2	0.3	0.59	0.03	0.68	0.42	0.94
Enchelycore_anatina	0.69	0.14	0	0	0.01	0.08	0.03	0	0.15	0	0	0	0.93	0	0.06	0.04	0.13	0	0	0	0.01	0	0	0	0	0	0.08	0.01	0	0.01	0	0	0	0.01	0	0.14	0	0.06
Enchelycore_bayeri	0.61	0.3	0.02	0.01	0.01	0.18	0.05	0	0.14	0	0	0	0.88	0.03	0.05	0.09	0.23	0.03	0.01	0.01	0.03	0	0	0	0	0.03	0.25	0.01	0.02	0.03	0	0	0	0.04	0	0.19	0.01	0.2
Enchelycore_bikiniensis	0.61	0.29	0.03	0	0.01	0.18	0.06	0	0.13	0.01	0	0	0.87	0.03	0.04	0.09	0.2	0.03	0.01	0	0.04	0	0	0.01	0	0.03	0.22	0.01	0.03	0.04	0.01	0.01	0.01	0.04	0	0.21	0.01	0.19
Enchelycore_carychroa	0.6	0.37	0.02	0.01	0.01	0.24	0.05	0	0.13	0.01	0.01	0.01	0.86	0.04	0.05	0.11	0.26	0.06	0.01	0	0.04	0.01	0	0	0	0.03	0.34	0.02	0.03	0.03	0	0.01	0	0.05	0	0.19	0.01	0.34
Enchelycore_kamara	0.69	0.17	0.02	0	0	0.09	0.05	0	0.08	0.01	0	0	0.94	0.01	0.02	0.07	0.11	0.01	0	0	0.02	0.02	0.01	0	0	0.02	0.15	0.01	0.01	0.02	0	0.01	0	0.04	0	0.3	0.01	0.13
Enchelycore_lichenosa	0.71	0.49	0.01	0	0.01	0.21	0.04	0.01	0.32	0	0	0	0.97	0.02	0.07	0.11	0.41	0.02	0.01	0.01	0.03	0.02	0	0.01	0	0.02	0.26	0.01	0.02	0.02	0.01	0.01	0	0.02	0.01	0.15	0.01	0.22
Enchelycore_nigricans	0.7	0.16	0	0	0	0.08	0.04	0	0.12	0	0	0	0.97	0	0.06	0.03	0.13	0	0	0	0	0	0	0	0	0.01	0.11	0	0	0.01	0	0	0	0	0	0.14	0	0.08
Enchelycore_nycturanus	0.57	0.38	0.02	0	0	0.24	0.03	0	0.13	0	0	0.01	0.84	0.04	0.03	0.1	0.25	0.05	0	0	0.04	0.04	0.01	0	0	0.03	0.4	0.01	0.03	0.02	0	0.02	0	0.07	0	0.18	0.01	0.48
Enchelycore_octaviana	0.69	0.42	0.02	0.01	0.01	0.21	0.04	0.01	0.29	0.01	0	0.01	0.97	0.01	0.06	0.09	0.34	0.03	0.01	0.02	0.01	0.01	0	0.01	0	0.01	0.26	0.01	0.01	0.03	0.02	0.01	0	0.01	0.01	0.16	0.01	0.23
Enchelycore_pardalis	0.65	0.28	0.01	0	0.01	0.18	0.06	0	0.15	0	0	0	0.9	0.01	0.07	0.06	0.25	0.01	0.01	0.01	0.02	0	0	0	0	0.01	0.2	0.01	0	0.02	0	0	0	0.02	0	0.19	0.01	0.16
Enchelycore_ramosa	0.71	0.43	0.01	0	0.01	0.19	0.05	0.01	0.32	0.01	0	0.01	0.96	0.02	0.08	0.07	0.37	0.02	0	0.01	0.01	0.03	0	0.01	0	0.02	0.21	0.01	0.03	0.02	0.01	0.01	0	0.02	0.01	0.13	0.01	0.21
Enchelycore_schismatorhynchus	0.43	0.45	0	0.01	0	0.19	0.04	0.01	0.06	0	0	0	0.86	0	0.06	0.01	0.22	0	0	0.01	0	0.01	0.01	0	0	0.01	0.38	0.01	0	0.01	0	0	0	0	0	0.07	0.01	0.23
Enchelynassa_canina	0.75	0.18	0	0	0.01	0.07	0.05	0	0.31	0	0	0	0.93	0.01	0.09	0.04	0.2	0	0	0.01	0.01	0.04	0	0	0	0.01	0.11	0.01	0.02	0.01	0	0.01	0	0.05	0	0.19	0.01	0.12
Enchelyurus_ater	0	0.24	0.06	0.03	0	0.85	0.03	0	0.01	0.08	0	0.01	0.02	0.61	0.01	0.62	0.19	0.18	0	0	0.58	0.2	0.16	0	0	0.04	0.24	0.13	0.02	0.38	0	0.01	0	0.05	0	0.02	0.02	0.31
Enchelyurus_flavipes	0	0.23	0.07	0.03	0	0.85	0.03	0	0.01	0.08	0	0.01	0.03	0.63	0.01	0.64	0.2	0.18	0	0	0.61	0.2	0.17	0	0	0.06	0.24	0.13	0.02	0.41	0	0.01	0	0.06	0	0.02	0.03	0.31
Enchelyurus_kraussii	0	0.23	0.06	0.03	0	0.85	0.03	0	0.01	0.08	0	0.01	0.02	0.64	0.01	0.64	0.18	0.18	0	0	0.61	0.21	0.17	0	0	0.05	0.24	0.13	0.02	0.41	0	0.01	0	0.05	0	0.02	0.03	0.3
Enchelyurus_petersi	0	0.23	0.06	0.03	0	0.85	0.03	0	0.01	0.08	0	0.01	0.02	0.62	0.01	0.63	0.18	0.18	0	0	0.59	0.2	0.16	0	0	0.04	0.24	0.13	0.02	0.39	0	0.01	0	0.05	0	0.02	0.02	0.31
Enneacampus_ansorgii	0.29	0.43	0.02	0.03	0.02	0.24	0.07	0.01	0.05	0.02	0.01	0.02	0.78	0.06	0.03	0.09	0.59	0.06	0.02	0.02	0.05	0.07	0.02	0.25	0.01	0.04	0.79	0.02	0.04	0.02	0.01	0.06	0.03	0.05	0.02	0.1	0.01	0.81
Enneapterygius_hemimelas	0.19	0.7	0.06	0.01	0	0.18	0.05	0	0.01	0.01	0	0.02	0.72	0.07	0.21	0.11	0.39	0.4	0	0.01	0.06	0.07	0.07	0	0	0.08	0.77	0.02	0.05	0.05	0	0	0	0.16	0	0.07	0	0.84
Entomacrodus_cadenati	0.01	0.46	0.03	0.01	0	0.8	0	0	0	0.01	0	0.05	0.04	0.54	0	0.44	0.19	0.13	0	0	0.3	0.1	0.06	0	0	0.02	0.19	0.08	0	0.13	0	0.02	0	0.02	0	0	0	0.38
Entomacrodus_caudofasciatus	0.06	0.35	0.13	0.11	0	0.89	0.05	0.02	0	0.13	0	0	0.14	0.62	0.01	0.57	0.41	0.29	0	0	0.46	0.29	0.21	0.01	0	0.02	0.47	0.15	0.01	0.32	0	0.03	0	0.07	0	0	0.02	0.55
Entomacrodus_chapmani	0.13	0.35	0.18	0.14	0	0.94	0.05	0.01	0	0.13	0	0	0.22	0.64	0.01	0.6	0.48	0.32	0	0.07	0.46	0.29	0.26	0.05	0	0.02	0.51	0.15	0	0.35	0	0.04	0	0.07	0	0.03	0.09	0.59
Entomacrodus_chiostictus	0.01	0.46	0.04	0.01	0	0.79	0	0	0	0.01	0	0.05	0.04	0.52	0.01	0.41	0.19	0.13	0	0	0.26	0.1	0.06	0	0	0.03	0.19	0.06	0	0.13	0	0.02	0	0.03	0	0	0	0.38
Entomacrodus_corneliae	0.01	0.48	0.04	0	0	0.8	0	0	0	0.02	0	0.05	0.05	0.49	0	0.38	0.18	0.11	0	0	0.19	0.08	0.04	0	0	0.01	0.17	0.05	0	0.07	0	0.02	0	0.02	0	0	0	0.38
Entomacrodus_decussatus	0.17	0.33	0.17	0.12	0	0.92	0.08	0.03	0.01	0.12	0	0	0.2	0.61	0	0.59	0.5	0.26	0	0.01	0.44	0.29	0.23	0	0	0.06	0.42	0.15	0.03	0.32	0	0.04	0	0.05	0	0.03	0.01	0.56
Entomacrodus_epalzeocheilos	0.08	0.46	0.04	0	0	0.8	0	0	0	0.01	0	0.05	0.06	0.5	0.01	0.38	0.22	0.1	0	0	0.23	0.08	0.04	0	0	0.03	0.17	0.06	0	0.08	0	0.01	0	0.02	0	0	0	0.38
Entomacrodus_lemuria	0	0.48	0.02	0	0	0.79	0	0	0	0.01	0	0.05	0.03	0.49	0	0.36	0.17	0.09	0	0	0.19	0.08	0.03	0	0	0	0.17	0.04	0	0.06	0	0.02	0	0.01	0	0	0	0.36
Entomacrodus_macrospilus	0.01	0.46	0.03	0.01	0	0.8	0	0	0	0.01	0	0.05	0.04	0.54	0	0.44	0.19	0.13	0	0	0.3	0.1	0.05	0	0	0.02	0.19	0.08	0	0.13	0	0.02	0	0.02	0	0	0	0.38
Entomacrodus_marmoratus	0.09	0.44	0.05	0	0	0.8	0	0	0.01	0.01	0	0.05	0.07	0.53	0.01	0.44	0.23	0.12	0	0	0.29	0.09	0.06	0	0	0.04	0.17	0.08	0	0.11	0	0.01	0	0.02	0	0	0	0.39
Entomacrodus_nigricans	0.07	0.48	0.03	0	0	0.79	0	0	0	0.01	0	0.05	0.06	0.49	0	0.35	0.21	0.08	0	0	0.18	0.07	0.04	0	0	0.01	0.16	0.04	0	0.05	0	0.01	0	0.02	0	0	0	0.35
Entomacrodus_niuafoouensis	0.09	0.29	0.04	0.12	0.01	0.89	0.05	0.03	0.01	0.05	0.01	0.01	0.12	0.56	0	0.54	0.36	0.18	0.01	0.01	0.35	0.18	0.13	0.01	0.01	0.04	0.33	0.09	0.01	0.19	0.01	0.06	0	0	0.01	0.02	0	0.58
Entomacrodus_randalli	0.05	0.48	0.03	0	0	0.79	0	0	0	0.01	0	0.05	0.04	0.49	0	0.34	0.19	0.08	0	0	0.19	0.07	0.04	0	0	0.01	0.16	0.04	0	0.05	0	0.01	0	0.01	0	0	0	0.36
Entomacrodus_rofeni	0.05	0.46	0.04	0	0	0.8	0	0	0	0.01	0	0.05	0.05	0.54	0.01	0.42	0.2	0.11	0	0	0.29	0.09	0.06	0	0	0.04	0.18	0.08	0	0.12	0	0.01	0	0.02	0	0	0	0.38
Entomacrodus_sealei	0.18	0.35	0.19	0.14	0	0.94	0.06	0.02	0	0.13	0	0	0.23	0.64	0.02	0.6	0.5	0.3	0	0.06	0.46	0.29	0.26	0.05	0	0.04	0.49	0.15	0	0.33	0	0.04	0	0.07	0	0.03	0.09	0.6
Entomacrodus_stellifer	0.18	0.35	0.17	0.12	0	0.92	0.07	0.03	0	0.13	0	0	0.21	0.62	0.02	0.6	0.5	0.27	0	0.03	0.46	0.29	0.27	0.01	0	0.04	0.46	0.16	0.03	0.32	0	0.05	0	0.07	0	0.02	0.06	0.56
Entomacrodus_strasburgi	0.01	0.46	0.03	0.01	0	0.8	0	0	0	0.01	0	0.05	0.04	0.54	0	0.44	0.19	0.13	0	0	0.3	0.1	0.06	0	0	0.02	0.19	0.08	0	0.14	0	0.02	0	0.03	0	0	0	0.38
Entomacrodus_striatus	0.08	0.46	0.04	0	0	0.8	0	0	0	0.01	0	0.05	0.07	0.53	0.01	0.43	0.23	0.12	0	0	0.29	0.09	0.06	0	0	0.04	0.18	0.08	0	0.11	0	0.01	0	0.02	0	0	0	0.38
Entomacrodus_textilis	0.01	0.46	0.03	0.01	0	0.8	0	0	0	0.01	0	0.05	0.04	0.53	0	0.43	0.19	0.12	0	0	0.29	0.1	0.05	0	0	0.02	0.19	0.08	0	0.13	0	0.02	0	0.02	0	0	0	0.38
Entomacrodus_thalassinus	0.05	0.35	0.13	0.11	0	0.89	0.05	0.02	0	0.13	0	0	0.14	0.62	0.01	0.57	0.41	0.29	0	0	0.46	0.29	0.21	0.01	0	0.02	0.47	0.15	0.01	0.32	0	0.03	0	0.07	0	0	0.02	0.55
Entomacrodus_vermiculatus	0.09	0.43	0.05	0	0	0.79	0	0	0.01	0.01	0	0.05	0.07	0.52	0.01	0.43	0.23	0.11	0	0	0.28	0.09	0.05	0	0	0.04	0.17	0.08	0	0.11	0	0.01	0	0.02	0	0	0	0.39
Entomacrodus_vomerinus	0.01	0.47	0.04	0.01	0	0.8	0	0	0	0.01	0	0.05	0.04	0.54	0.01	0.44	0.2	0.13	0	0	0.3	0.1	0.06	0	0	0.03	0.19	0.08	0	0.14	0	0.02	0	0.03	0	0	0	0.38
Entomacrodus_williamsi	0.01	0.46	0.03	0.01	0	0.8	0	0	0	0.01	0	0.05	0.04	0.54	0	0.44	0.19	0.13	0	0	0.3	0.1	0.06	0	0	0.02	0.19	0.08	0	0.14	0	0.02	0	0.03	0	0	0	0.38
Ephippion_guttifer	0.42	0.37	0.36	0.06	0.07	0.57	0.4	0.09	0.11	0.07	0.08	0.02	0.81	0.15	0.36	0.31	0.52	0.18	0.01	0.05	0.22	0.1	0.22	0.03	0.01	0.2	0.38	0.04	0.1	0.31	0	0.07	0.02	0.11	0.01	0.12	0.25	0.37
Epibulus_brevis	0.46	0.32	0.03	0	0	0.23	0.03	0	0.01	0.01	0	0	0.79	0.03	0.04	0.09	0.34	0.08	0	0	0.03	0.03	0.02	0	0	0.02	0.44	0.01	0.02	0.01	0	0.03	0	0.02	0	0.03	0	0.47
Epibulus_insidiator	0.61	0.14	0.03	0	0	0.13	0.04	0	0.02	0	0	0	0.86	0.02	0.06	0.04	0.2	0.03	0	0	0.01	0.02	0.01	0	0	0.02	0.16	0	0.02	0	0	0.01	0	0.01	0	0.05	0.01	0.13
Epinephelides_armatus	0.85	0.07	0.06	0	0	0.06	0.07	0	0.09	0	0	0	0.88	0.06	0.01	0.04	0.09	0.02	0	0	0.04	0	0	0	0	0.03	0.14	0	0.01	0.04	0	0	0	0.03	0	0.65	0.01	0.09
Epinephelus_adscensionis	0.93	0.17	0.02	0.01	0.01	0.08	0.06	0.01	0.24	0.01	0	0.01	0.97	0.01	0.04	0.04	0.41	0.02	0.01	0.01	0.08	0.01	0	0.01	0	0.09	0.16	0.01	0.22	0.02	0	0.01	0.01	0.02	0	0.19	0.02	0.09
Epinephelus_aeneus	0.89	0.11	0.01	0.01	0	0.05	0.08	0	0.26	0	0	0	0.96	0	0.13	0.04	0.23	0.01	0	0.01	0.02	0.01	0	0	0	0.04	0.18	0	0.04	0.01	0	0.01	0	0.01	0	0.26	0	0.08
Epinephelus_akaara	0.86	0.15	0.03	0	0.01	0.09	0.08	0	0.18	0.01	0	0	0.94	0.01	0.04	0.05	0.22	0.02	0.02	0.01	0.02	0.01	0	0	0	0.06	0.23	0.01	0.06	0.01	0	0.01	0	0.02	0	0.28	0.01	0.1
Epinephelus_albomarginatus	0.82	0.06	0.03	0	0	0.09	0.1	0	0.09	0	0	0	0.91	0.05	0.06	0.04	0.09	0.02	0.01	0	0.02	0	0	0	0	0.04	0.27	0	0	0.03	0	0	0	0.01	0	0.42	0.01	0.07
Epinephelus_amblycephalus	0.83	0.12	0.03	0	0	0.06	0.07	0	0.22	0	0	0	0.91	0.01	0.05	0.05	0.17	0.02	0.02	0.01	0.03	0.01	0	0	0	0.06	0.15	0.01	0.05	0.01	0	0.01	0.01	0.02	0	0.24	0.01	0.08
Epinephelus_analogus	0.97	0.17	0.01	0.01	0.01	0.07	0.09	0.01	0.32	0.01	0.01	0.01	1.01	0	0.08	0.02	0.44	0.01	0.01	0.02	0.07	0.02	0	0.01	0.01	0.07	0.19	0.01	0.2	0.01	0	0.01	0.01	0.01	0.01	0.25	0.01	0.1
Epinephelus_andersoni	0.97	0.28	0.02	0.01	0.01	0.15	0.1	0	0.41	0	0	0	1.03	0	0.09	0.03	0.35	0.01	0.01	0.01	0.05	0.01	0	0	0	0.14	0.24	0	0.06	0.01	0	0	0.01	0	0	0.41	0.01	0.16
Epinephelus_areolatus	0.9	0.06	0.04	0.01	0.01	0.03	0.28	0.01	0.14	0.01	0.01	0.01	0.98	0.01	0.06	0.05	0.08	0.02	0.01	0.01	0.05	0.01	0.01	0.01	0.01	0.04	0.12	0.01	0.04	0.02	0.01	0.01	0.01	0.02	0.01	0.2	0.02	0.05
Epinephelus_awoara	0.9	0.16	0.03	0	0.01	0.08	0.07	0	0.19	0	0	0	0.98	0.01	0.05	0.06	0.23	0.02	0	0.01	0.05	0.01	0	0	0	0.11	0.16	0	0.08	0.01	0	0	0.01	0.02	0	0.28	0.01	0.1
Epinephelus_bilobatus	0.78	0.14	0	0	0	0.13	0.05	0	0.08	0.01	0	0	0.86	0.01	0.03	0.05	0.11	0.03	0	0	0.02	0	0	0	0	0.05	0.27	0	0.01	0.02	0	0	0	0.02	0	0.49	0	0.16
Epinephelus_bleekeri	0.86	0.16	0.03	0	0	0.09	0.1	0.01	0.21	0	0	0	0.95	0	0.07	0.03	0.24	0.01	0.01	0.01	0.02	0	0	0	0	0.04	0.37	0	0.04	0.01	0	0.01	0.01	0.02	0	0.41	0.01	0.12
Epinephelus_bontoides	0.51	0.2	0.01	0	0	0.16	0.03	0	0.19	0	0	0	0.72	0	0	0.06	0.21	0.01	0	0	0.05	0	0	0	0	0.01	0.23	0	0.03	0	0	0	0	0.01	0	0.13	0	0.21
Epinephelus_bruneus	1.01	0.01	0.01	0	0	0	0.04	0	0.21	0	0	0	0.97	0	0.04	0.05	0.03	0	0	0	0	0.01	0	0	0	0	0	0	0.01	0	0	0	0	0	0	0.08	0	0
Epinephelus_caninus	0.9	0.05	0.01	0.01	0	0.02	0.06	0	0.42	0	0	0	0.86	0	0.07	0.01	0.14	0.01	0.01	0.01	0.03	0.01	0	0	0	0.03	0.07	0	0.05	0	0	0.01	0	0	0	0.17	0	0.02
Epinephelus_chabaudi	1.01	0.02	0.01	0	0	0	0.05	0	0.46	0	0	0	0.94	0	0.05	0.02	0.1	0	0.01	0.01	0.05	0.02	0	0	0	0	0.05	0	0.05	0.01	0	0	0	0	0	0.15	0	0
Epinephelus_chlorocephalus	0.78	0.38	0.03	0	0	0.14	0.07	0	0.1	0	0	0	0.94	0.01	0.02	0.05	0.27	0.02	0	0.01	0.07	0.01	0	0	0	0.03	0.29	0	0.03	0.01	0	0.01	0	0.02	0	0.43	0.01	0.24
Epinephelus_chlorostigma	0.95	0.17	0.01	0.01	0.01	0.06	0.07	0.01	0.3	0	0	0.01	0.99	0	0.08	0.02	0.39	0.01	0.01	0.02	0.07	0.02	0	0	0	0.07	0.15	0.01	0.19	0.01	0	0.01	0.01	0.01	0	0.24	0.01	0.08
Epinephelus_cifuentesi	0.95	0.03	0.02	0.01	0	0.02	0.06	0	0.38	0	0	0	0.94	0	0.07	0.03	0.1	0	0.01	0.01	0.01	0.01	0	0	0	0.02	0.07	0	0.01	0.01	0	0	0	0	0	0.17	0.01	0.01
Epinephelus_clippertonensis	0.92	0.16	0.02	0.01	0.01	0.07	0.06	0.01	0.25	0.01	0	0.01	0.97	0.01	0.04	0.04	0.39	0.02	0.01	0.01	0.09	0.01	0	0.01	0	0.09	0.14	0.01	0.22	0.02	0	0.01	0.01	0.02	0	0.2	0.02	0.08
Epinephelus_coeruleopunctatus	0.97	0.02	0.01	0	0	0.01	0.03	0	0.2	0	0	0	0.96	0	0.02	0.05	0.02	0	0	0	0	0	0	0	0	0.01	0.03	0	0.02	0.01	0	0	0	0	0	0.08	0.01	0
Epinephelus_coioides	1.01	0.01	0.01	0	0	0	0.03	0	0.47	0	0	0	1.02	0	0.04	0.05	0.02	0	0	0	0	0	0	0	0	0	0.01	0	0.01	0.01	0	0	0	0	0	0.11	0	0
Epinephelus_corallicola	0.96	0.01	0.01	0	0	0.01	0.04	0	0.23	0	0	0	1	0	0	0.05	0.01	0	0	0	0.03	0	0.01	0	0	0.01	0.02	0	0.02	0	0	0	0	0	0	0.08	0.01	0
Epinephelus_costae	0.91	0.06	0.01	0.01	0	0.03	0.07	0	0.4	0	0	0	0.9	0	0.07	0.01	0.18	0.01	0.01	0.01	0.03	0.02	0	0	0	0.03	0.09	0	0.05	0	0	0.01	0	0	0	0.19	0	0.03
Epinephelus_cyanopodus	0.96	0.08	0.03	0.01	0.01	0.05	0.28	0.01	0.21	0.01	0.01	0.01	0.96	0	0.11	0.02	0.16	0	0.01	0.01	0.02	0.02	0.01	0.01	0.01	0.02	0.16	0.01	0.02	0.02	0.01	0.01	0.01	0	0.01	0.23	0.01	0.07
Epinephelus_daemelii	1	0.01	0.01	0	0	0	0.03	0	0.22	0	0	0	0.95	0	0.05	0.05	0.02	0	0	0	0	0	0	0	0	0.01	0.01	0	0.01	0.01	0	0	0	0	0	0.08	0	0
Epinephelus_diacanthus	0.93	0.16	0.02	0	0.01	0.06	0.06	0	0.27	0	0	0	1	0.01	0.04	0.03	0.33	0.02	0.01	0.01	0.08	0.01	0	0	0	0.09	0.14	0	0.16	0.01	0	0.01	0.01	0.02	0	0.23	0.01	0.08
Epinephelus_drummondhayi	0.89	0.09	0.02	0.01	0	0.05	0.07	0	0.31	0	0	0	0.96	0	0.09	0.03	0.18	0.01	0.01	0.02	0.01	0.01	0	0	0	0.04	0.12	0.01	0.03	0.01	0	0.01	0.01	0	0	0.2	0.01	0.05
Epinephelus_epistictus	0.86	0.1	0.02	0.01	0	0.05	0.08	0	0.26	0	0	0	0.91	0	0.08	0.04	0.19	0.01	0.02	0.01	0.01	0.01	0	0	0	0.04	0.13	0	0.03	0.01	0	0.01	0	0.01	0	0.24	0.01	0.06
Epinephelus_erythrurus	0.96	0.01	0.01	0	0	0	0.04	0	0.22	0	0	0	1	0	0	0.05	0	0	0	0	0.03	0	0.01	0	0	0.01	0.01	0	0.02	0	0	0	0	0	0	0.07	0.01	0
Epinephelus_fasciatomaculosus	0.77	0.27	0.02	0	0	0.18	0.06	0	0.21	0.01	0.01	0.01	0.87	0.01	0.04	0.06	0.4	0.03	0.01	0.01	0.09	0.02	0	0.01	0	0.08	0.3	0.01	0.19	0.01	0	0.02	0	0.03	0	0.19	0.02	0.24
Epinephelus_fasciatus	0.89	0.14	0.02	0	0.01	0.06	0.06	0	0.18	0	0	0	1	0.01	0.05	0.04	0.17	0.02	0.01	0.01	0.06	0.01	0	0	0	0.23	0.12	0	0.08	0.01	0	0	0.01	0.02	0	0.22	0.01	0.08
Epinephelus_faveatus	0.86	0.08	0.01	0	0	0.06	0.04	0	0.26	0	0	0	0.93	0	0	0.07	0.08	0.01	0	0	0.03	0	0.01	0	0	0.02	0.11	0	0.02	0.01	0	0.01	0	0	0	0.07	0.01	0.09
Epinephelus_flavocaeruleus	0.94	0.07	0.03	0.01	0.01	0.05	0.26	0.01	0.19	0.01	0.01	0.01	0.96	0	0.1	0.03	0.14	0	0.01	0.02	0.01	0.01	0.01	0.01	0.01	0.02	0.16	0.01	0.02	0.02	0.01	0.01	0.01	0	0.01	0.24	0.01	0.06
Epinephelus_fuscoguttatus	0.93	0.01	0.01	0	0	0	0.03	0	0.15	0	0	0	0.87	0	0.04	0.11	0.03	0	0	0	0.01	0	0	0	0	0.01	0.02	0	0.01	0	0	0	0	0	0	0.08	0	0
Epinephelus_gabriellae	0.85	0.06	0.03	0	0	0.14	0.11	0.01	0.08	0.01	0	0	0.88	0.04	0.02	0.03	0.04	0.02	0	0	0.02	0	0	0	0	0.06	0.24	0	0.01	0.04	0	0.01	0	0.02	0	0.47	0.01	0.04
Epinephelus_guttatus	0.98	0.4	0.02	0	0.01	0.14	0.1	0	0.66	0	0	0	1.02	0.02	0.03	0.02	0.31	0.01	0.01	0	0.13	0	0	0	0	0.05	0.23	0	0.05	0.01	0	0.02	0	0.02	0	0.63	0	0.13
Epinephelus_heniochus	0.56	0.32	0.09	0.01	0.05	0.4	0.15	0.05	0.1	0.09	0.07	0.02	0.62	0.11	0.12	0.25	0.32	0.09	0.02	0.07	0.14	0.07	0.04	0.03	0.02	0.09	0.5	0.02	0.07	0.12	0.03	0.04	0.02	0.08	0	0.16	0.06	0.57
Epinephelus_hexagonatus	0.83	0.5	0.02	0.01	0	0.12	0.07	0	0.07	0.01	0	0	0.97	0	0.07	0.04	0.2	0	0.01	0.05	0.01	0	0.03	0.02	0	0.04	0.24	0.01	0.01	0.01	0	0.01	0.01	0.04	0	0.62	0.03	0.16
Epinephelus_howlandi	0.97	0.14	0.02	0	0.01	0.08	0.11	0	0.62	0	0	0	1	0.02	0.03	0.03	0.21	0.01	0.01	0.01	0.32	0	0	0	0	0.06	0.13	0	0.1	0.01	0	0.02	0	0.02	0	0.37	0.01	0.07
Epinephelus_irroratus	0.84	0.07	0.04	0	0	0.07	0.06	0	0.06	0	0	0	0.91	0.04	0.02	0.02	0.08	0.02	0	0	0.03	0	0	0	0	0.04	0.33	0	0	0.02	0	0	0	0.02	0	0.31	0.01	0.18
Epinephelus_itajara	1.02	0.01	0.01	0	0	0	0.03	0	0.23	0	0	0	0.98	0	0.04	0.04	0.02	0	0	0	0	0	0	0	0	0	0	0	0.01	0.01	0	0	0	0	0	0.07	0	0
Epinephelus_labriformis	0.92	0.16	0.02	0.01	0.01	0.07	0.06	0.01	0.25	0.01	0	0.01	0.97	0.01	0.04	0.04	0.39	0.02	0.01	0.02	0.09	0.02	0	0.01	0	0.09	0.14	0.01	0.22	0.02	0	0.01	0.01	0.02	0	0.2	0.02	0.08
Epinephelus_lanceolatus	1.02	0.01	0.01	0	0	0	0.03	0	0.24	0	0	0	0.98	0	0.04	0.04	0.02	0	0	0	0	0	0	0	0	0	0	0	0.01	0.01	0	0	0	0	0	0.07	0	0
Epinephelus_latifasciatus	1.02	0.01	0.01	0	0	0	0.04	0	0.21	0	0	0	0.99	0	0.04	0.03	0.03	0	0	0	0	0.01	0	0	0	0	0	0	0.01	0	0	0	0	0	0	0.07	0	0
Epinephelus_longispinis	0.92	0.13	0.03	0.01	0	0.08	0.09	0.01	0.19	0.01	0	0	0.97	0.01	0.06	0.04	0.22	0.01	0.01	0.01	0.02	0.01	0.01	0	0	0.03	0.4	0	0.03	0.01	0	0	0.01	0.01	0	0.42	0.02	0.12
Epinephelus_macrospilos	0.86	0.06	0.06	0	0	0.06	0.07	0	0.09	0	0	0	0.9	0.06	0.01	0.04	0.09	0.02	0	0	0.04	0	0	0	0	0.03	0.14	0	0.01	0.04	0	0	0	0.03	0	0.65	0.01	0.09
Epinephelus_maculatus	0.92	0.12	0.03	0.01	0	0.08	0.09	0.01	0.19	0.01	0	0	0.95	0.01	0.06	0.04	0.21	0.01	0.01	0	0.02	0.01	0.01	0	0	0.03	0.37	0	0.03	0.01	0	0	0.01	0.01	0	0.4	0.02	0.11
Epinephelus_malabaricus	1.02	0.01	0.01	0	0	0	0.04	0	0.48	0	0	0	1.01	0	0.04	0.04	0.02	0	0	0	0	0	0	0	0	0	0.01	0	0.01	0.01	0	0	0	0	0	0.1	0	0
Epinephelus_marginatus	0.89	0.09	0.02	0.01	0	0.04	0.08	0	0.29	0	0	0	0.92	0	0.08	0.03	0.2	0.01	0.01	0.01	0.01	0.02	0	0	0	0.04	0.13	0	0.03	0	0	0.01	0	0	0	0.22	0	0.05
Epinephelus_melanostigma	0.97	0.51	0.03	0	0	0.39	0.15	0	0.56	0	0	0	1.01	0.02	0.02	0.04	0.56	0.02	0.01	0.01	0.13	0	0	0	0	0.06	0.54	0	0.05	0.01	0.01	0.02	0.01	0.02	0	0.59	0	0.45
Epinephelus_merra	0.92	0.65	0.02	0	0	0.53	0.13	0	0.57	0	0	0	0.99	0.02	0.03	0.04	0.7	0.02	0.01	0.01	0.11	0	0	0	0	0.08	0.68	0	0.05	0.01	0.01	0.02	0.01	0.02	0	0.62	0.01	0.59
Epinephelus_miliaris	0.91	0.08	0.04	0.01	0.01	0.05	0.26	0.01	0.15	0.01	0.01	0.01	0.96	0.01	0.07	0.05	0.11	0.02	0.01	0.01	0.03	0.01	0.01	0.01	0.01	0.04	0.15	0.01	0.04	0.02	0.01	0.01	0.01	0.02	0.01	0.22	0.02	0.07
Epinephelus_morio	1.07	0.27	0.03	0.01	0.01	0.18	0.42	0.01	0.82	0.01	0.01	0.01	1.07	0.01	0.04	0.04	0.67	0.02	0.01	0.01	0.14	0.01	0.01	0.01	0.01	0.03	0.59	0.01	0.03	0.01	0.01	0.01	0.01	0.03	0.01	0.78	0.01	0.17
Epinephelus_multinotatus	0.94	0.08	0.03	0.01	0.01	0.05	0.26	0.01	0.19	0.01	0.01	0.01	0.96	0	0.1	0.03	0.14	0	0.01	0.02	0.01	0.01	0.01	0.01	0.01	0.02	0.16	0.01	0.02	0.02	0.01	0.01	0.01	0	0.01	0.24	0.01	0.07
Epinephelus_ongus	0.96	0.01	0.01	0	0	0	0.04	0	0.16	0	0	0	0.97	0.01	0	0.06	0	0	0	0	0.03	0	0	0	0	0.02	0	0	0.02	0	0	0	0	0	0	0.06	0.01	0
Epinephelus_poecilonotus	0.86	0.12	0.03	0	0	0.06	0.07	0	0.25	0	0	0	0.92	0.01	0.05	0.05	0.19	0.02	0.02	0.01	0.03	0.01	0	0	0	0.06	0.16	0.01	0.05	0.01	0	0.01	0	0.02	0	0.25	0.01	0.08
Epinephelus_polylepis	0.87	0.03	0.04	0	0	0.05	0.06	0	0.07	0	0	0	0.9	0.04	0.03	0.02	0.04	0.02	0	0	0.02	0	0	0	0	0.02	0.12	0	0	0.03	0	0	0	0.02	0	0.57	0.01	0.07
Epinephelus_polyphekadion	1.03	0.1	0.04	0.02	0.01	0.06	0.08	0.01	0.56	0.02	0.02	0.01	1.03	0.03	0.36	0.06	0.46	0.03	0.01	0.02	0.04	0.02	0.02	0.01	0.02	0.03	0.16	0.01	0.04	0.02	0.02	0.02	0.01	0.03	0.02	0.21	0.02	0.05
Epinephelus_posteli	0.7	0.4	0.12	0.06	0.02	0.28	0.27	0.03	0.17	0.06	0.01	0.02	0.83	0.01	0.25	0.07	0.27	0.09	0.05	0.1	0.03	0	0	0	0.01	0.23	0.5	0	0.15	0.11	0.02	0	0.03	0.13	0	0.4	0	0.32
Epinephelus_quoyanus	0.85	0.15	0.03	0	0	0.1	0.07	0	0.18	0.01	0	0	0.96	0.01	0.04	0.04	0.21	0.02	0.02	0.01	0.02	0.01	0	0	0	0.06	0.22	0.01	0.06	0.01	0	0.01	0	0.02	0	0.26	0.01	0.1
Epinephelus_radiatus	0.86	0.12	0.03	0	0	0.06	0.07	0	0.26	0	0	0	0.93	0.01	0.05	0.05	0.19	0.02	0.02	0.01	0.03	0	0	0	0	0.06	0.16	0.01	0.05	0.01	0	0.01	0	0.02	0	0.25	0.01	0.08
Epinephelus_retouti	0.93	0.28	0.03	0	0.01	0.17	0.08	0	0.35	0	0	0	1.03	0.01	0.05	0.04	0.31	0.02	0.01	0.01	0.07	0.01	0	0	0	0.16	0.25	0	0.07	0.01	0	0	0.01	0.02	0	0.37	0.01	0.18
Epinephelus_rivulatus	0.52	0.04	0.01	0	0	0.02	0.02	0	0.14	0	0	0	0.75	0	0	0.03	0.06	0	0	0	0.02	0	0	0	0	0	0.03	0	0.02	0	0	0	0	0.01	0	0.08	0.01	0.01
Epinephelus_sexfasciatus	0.9	0.17	0.02	0	0.01	0.08	0.05	0.01	0.22	0.01	0	0.01	0.97	0.01	0.04	0.03	0.34	0.02	0.01	0.01	0.07	0.01	0	0	0	0.1	0.16	0.01	0.17	0.01	0	0.01	0.01	0.02	0	0.21	0.02	0.1
Epinephelus_socialis	0.9	0.17	0.02	0.01	0.01	0.07	0.06	0.01	0.24	0.01	0	0.01	0.97	0.01	0.04	0.04	0.35	0.02	0.01	0.02	0.09	0.02	0	0	0	0.09	0.16	0.01	0.2	0.02	0	0.01	0.01	0.02	0	0.2	0.02	0.09
Epinephelus_spilotoceps	0.56	0.32	0.09	0.01	0.05	0.4	0.15	0.05	0.1	0.09	0.07	0.02	0.62	0.11	0.12	0.25	0.32	0.09	0.02	0.07	0.14	0.07	0.04	0.03	0.02	0.09	0.5	0.02	0.07	0.12	0.03	0.04	0.02	0.08	0	0.16	0.06	0.57
Epinephelus_stoliczkae	0.53	0.07	0.01	0	0	0.05	0.02	0	0.14	0	0	0	0.75	0	0	0.03	0.09	0	0	0	0.02	0	0	0	0	0	0.06	0	0.03	0	0	0	0	0.01	0	0.09	0.01	0.05
Epinephelus_striatus	1.07	0.27	0.03	0.01	0.01	0.18	0.42	0.01	0.82	0.01	0.01	0.01	1.07	0.01	0.04	0.04	0.67	0.02	0.01	0.01	0.14	0.01	0.01	0.01	0.01	0.03	0.59	0.01	0.03	0.01	0.01	0.01	0.01	0.03	0.01	0.78	0.01	0.17
Epinephelus_summana	0.79	0.3	0.01	0	0.01	0.12	0.27	0.02	0.06	0.06	0.01	0	0.89	0	0.08	0.09	0.19	0.02	0.02	0.01	0.02	0.01	0.02	0	0	0.11	0.23	0	0.08	0.07	0	0	0.02	0.07	0.02	0.41	0.01	0.19
Epinephelus_tauvina	0.94	0.15	0.02	0	0.01	0.07	0.08	0	0.25	0	0	0	1.01	0	0.09	0.04	0.26	0.01	0	0.01	0.03	0.01	0	0	0	0.1	0.15	0	0.06	0.01	0	0	0.01	0.01	0	0.3	0.01	0.09
Epinephelus_timorensis	0.8	0.4	0.04	0	0	0.16	0.07	0	0.11	0	0	0.01	0.96	0.01	0.02	0.06	0.29	0.03	0	0.01	0.08	0.01	0.01	0	0	0.03	0.3	0	0.03	0.01	0	0.01	0	0.02	0.01	0.46	0.01	0.24
Epinephelus_trimaculatus	0.91	0.05	0.03	0	0	0.03	0.05	0	0.33	0.01	0	0	0.94	0.01	0.02	0.05	0.08	0.02	0.01	0.01	0.02	0.01	0	0	0	0.04	0.08	0	0.03	0.01	0	0	0	0.01	0	0.17	0.01	0.02
Epinephelus_tukula	1.02	0.01	0.01	0	0	0	0.04	0	0.48	0	0	0	1.01	0	0.04	0.04	0.03	0	0	0	0	0	0	0	0	0	0.01	0	0.01	0.01	0.01	0	0	0	0	0.11	0	0
Epinephelus_undulosus	0.93	0.08	0.02	0.02	0.01	0.05	0.22	0.01	0.24	0.01	0.01	0.01	0.97	0	0.11	0.03	0.18	0.01	0.02	0.01	0.01	0.01	0.01	0.01	0.01	0.03	0.2	0.01	0.02	0.02	0.01	0.01	0.01	0	0.01	0.28	0.02	0.06
Equetus_lanceolatus	0.52	0.62	0.02	0	0	0.2	0.17	0	0.03	0	0	0	0.88	0.02	0.04	0.08	0.32	0.04	0	0	0.04	0	0.01	0	0	0.04	0.54	0	0.03	0.03	0	0.01	0	0.02	0	0.21	0	0.53
Equetus_punctatus	0.67	0.71	0.04	0	0	0.27	0.26	0	0.05	0.01	0.01	0.02	0.94	0.04	0.05	0.12	0.49	0.06	0.01	0.01	0.05	0.01	0.04	0	0	0.06	0.72	0.01	0.04	0.04	0.01	0.02	0	0.03	0.02	0.3	0.02	0.69
Etelis_oculatus	0.74	0.24	0.21	0	0.02	0.13	0.31	0.13	0.44	0.1	0.09	0.01	0.87	0	0.28	0.06	0.3	0	0.03	0.05	0.11	0	0.17	0	0	0.04	0.21	0.01	0	0.15	0	0.11	0	0.23	0.02	0.53	0.16	0.26
Eubalichthys_bucephalus	0.21	0.5	0.61	0.04	0.09	0.55	0.58	0.39	0.04	0.12	0.24	0.02	0.71	0.1	0.4	0.43	0.56	0.15	0.03	0.04	0.39	0.06	0.43	0.14	0.01	0.48	0.47	0.21	0.14	0.53	0.03	0.06	0.03	0.17	0.02	0.15	0.46	0.46
Eubalichthys_caeruleoguttatus	0.25	0.53	0.71	0.07	0.1	0.7	0.51	0.36	0.05	0.25	0.27	0.04	0.77	0.13	0.52	0.38	0.65	0.17	0.04	0.08	0.47	0.09	0.53	0.23	0.03	0.56	0.54	0.24	0.15	0.65	0.04	0.06	0.03	0.19	0.04	0.12	0.52	0.47
Eubalichthys_cyanoura	0.06	0.34	0.77	0.02	0.04	0.62	0.75	0.59	0.03	0.05	0.22	0.02	0.55	0.15	0.4	0.32	0.39	0.08	0.02	0.13	0.32	0.01	0.47	0.04	0.02	0.53	0.47	0.2	0.04	0.63	0.01	0.02	0.02	0.07	0.01	0.05	0.52	0.49
Eubalichthys_mosaicus	0.22	0.5	0.59	0.04	0.09	0.55	0.57	0.38	0.04	0.12	0.24	0.02	0.71	0.09	0.4	0.41	0.56	0.13	0.03	0.04	0.39	0.06	0.41	0.14	0.01	0.48	0.47	0.21	0.14	0.51	0.03	0.06	0.04	0.17	0.02	0.15	0.46	0.46
Eucinostomus_argenteus	0.28	0.8	0.04	0	0	0.2	0.6	0	0.02	0.02	0	0	0.94	0.04	0.12	0.06	0.74	0.41	0.09	0.02	0.05	0.01	0.02	0	0	0.22	0.78	0	0.13	0.02	0.01	0.02	0.01	0.09	0	0.21	0.01	0.3
Eucinostomus_gula	0.3	0.81	0.04	0	0	0.21	0.6	0	0.04	0.02	0	0	0.95	0.04	0.14	0.06	0.74	0.4	0.09	0.02	0.05	0.01	0.01	0	0	0.24	0.78	0	0.13	0.02	0.01	0.02	0.01	0.09	0	0.23	0.02	0.3
Eucinostomus_jonesii	0.28	0.79	0.04	0	0	0.2	0.59	0	0.02	0.02	0	0.01	0.93	0.04	0.11	0.06	0.72	0.41	0.1	0.01	0.05	0.01	0.02	0.01	0	0.21	0.77	0	0.12	0.02	0.01	0.03	0	0.09	0	0.21	0.02	0.31
Eucinostomus_melanopterus	0.31	0.79	0.04	0	0	0.24	0.58	0	0.05	0.02	0	0	0.94	0.04	0.14	0.06	0.73	0.39	0.1	0.02	0.05	0.01	0.02	0	0	0.24	0.75	0	0.12	0.02	0.01	0.02	0	0.09	0	0.24	0.02	0.31
Eupetrichthys_angustipes	0.14	0.23	0.17	0	0	0.74	0.07	0	0.03	0	0	0	0.14	0.43	0.06	0.27	0.25	0.11	0	0	0.4	0.03	0.04	0	0	0.04	0.23	0.01	0.04	0.18	0	0.01	0	0.05	0	0.08	0.01	0.27
Eviota_abax	0.21	0.86	0.09	0.15	0	0.77	0.25	0.01	0.01	0.03	0	0	0.83	0.13	0.09	0.33	0.72	0.29	0.01	0.03	0.21	0.31	0.12	0.03	0	0.07	0.92	0.01	0.04	0.14	0	0.19	0	0.3	0.01	0.06	0.05	0.93
Eviota_albolineata	0.19	0.92	0.1	0.18	0.01	0.81	0.3	0.01	0.01	0.03	0	0.01	0.86	0.14	0.09	0.38	0.76	0.33	0.02	0.04	0.22	0.34	0.12	0.03	0.01	0.07	0.96	0.02	0.04	0.15	0.01	0.2	0	0.33	0.01	0.04	0.05	0.97
Eviota_bifasciata	0.27	0.61	0.1	0.09	0	0.62	0.34	0	0.02	0.01	0	0	0.61	0.29	0.1	0.34	0.63	0.4	0.03	0	0.25	0.17	0.11	0.03	0	0.09	0.7	0	0.18	0.2	0	0.18	0.02	0.22	0	0.13	0.03	0.82
Eviota_guttata	0.19	0.92	0.1	0.18	0.01	0.81	0.3	0.01	0.01	0.03	0	0.01	0.86	0.14	0.09	0.38	0.76	0.33	0.02	0.04	0.22	0.34	0.12	0.03	0.01	0.07	0.96	0.02	0.04	0.15	0.01	0.2	0	0.33	0.01	0.04	0.05	0.97
Eviota_masudai	0.25	0.74	0.14	0.09	0.01	0.64	0.35	0.02	0.02	0.03	0.01	0.01	0.74	0.3	0.11	0.35	0.71	0.4	0.03	0.03	0.22	0.29	0.14	0.07	0.01	0.12	0.87	0.01	0.17	0.2	0.01	0.26	0.02	0.26	0.01	0.12	0.04	0.95
Eviota_mikiae	0.3	0.61	0.13	0.1	0.01	0.54	0.22	0.01	0.02	0.02	0.01	0	0.6	0.25	0.09	0.27	0.6	0.31	0.02	0.03	0.18	0.19	0.12	0.03	0.01	0.09	0.74	0.01	0.13	0.18	0.01	0.17	0.01	0.24	0.01	0.17	0.04	0.8
Eviota_monostigma	0.14	0.49	0.14	0.08	0.02	0.35	0.33	0.02	0.06	0.05	0.02	0.03	0.92	0.57	0.08	0.37	0.76	0.71	0.01	0.03	0.55	0.28	0.12	0.03	0.02	0.08	0.92	0.04	0.52	0.54	0	0.16	0.01	0.22	0.01	0.12	0.07	1.02
Eviota_prasina	0.18	0.97	0.09	0.39	0.02	0.86	0.17	0.01	0.04	0.04	0.01	0.02	0.87	0.13	0.1	0.25	0.84	0.19	0.02	0.06	0.19	0.5	0.09	0.04	0.01	0.09	1	0.05	0.07	0.14	0.02	0.21	0.01	0.45	0.01	0.06	0.06	0.98
Evips_percinctus	0.65	0.6	0.08	0.01	0	0.25	0.07	0.01	0.02	0.01	0	0.01	0.83	0.08	0.04	0.15	0.23	0.11	0	0.01	0.08	0.04	0.05	0	0	0.04	0.56	0.02	0.05	0.06	0	0.04	0	0.1	0	0.41	0.03	0.43
Evorthodus_lyricus	0.16	0.45	0.06	0.01	0	0.79	0.24	0	0.03	0	0	0	0.51	0.34	0.04	0.28	0.52	0.28	0	0	0.14	0.19	0.05	0.02	0	0.02	0.84	0	0.04	0.05	0	0.2	0	0.05	0	0.07	0.02	0.92
Evynnis_cardinalis	0.34	0.58	0.09	0	0.01	0.65	0.43	0	0.06	0	0	0.01	0.91	0.08	0.3	0.11	0.65	0.07	0.01	0.07	0.09	0.02	0.06	0	0.01	0.16	0.41	0	0.12	0.07	0	0.01	0.01	0.16	0	0.15	0.04	0.44
Exallias_brevis	0.14	0.33	0.41	0.04	0.02	0.65	0.11	0.01	0.05	0.04	0.02	0.01	0.27	0.22	0.11	0.49	0.23	0.24	0.02	0.03	0.17	0.13	0.13	0.04	0.02	0.08	0.4	0.31	0.06	0.37	0.02	0.04	0.02	0.1	0.02	0.07	0.04	0.75
Exyrias_akihito	0.31	0.69	0.14	0.14	0.02	0.7	0.29	0.01	0.03	0.03	0.01	0	0.7	0.32	0.11	0.34	0.72	0.37	0.04	0.04	0.2	0.24	0.13	0.06	0.01	0.14	0.85	0.02	0.19	0.15	0.01	0.26	0.03	0.26	0.01	0.17	0.05	0.98
Exyrias_belissimus	0.32	0.98	0.06	0.09	0.01	0.87	0.59	0.03	0.04	0.05	0.01	0.02	0.98	0.15	0.05	0.35	0.97	0.3	0.02	0.05	0.22	0.6	0.09	0.36	0.01	0.06	1.01	0.03	0.1	0.1	0.01	0.58	0.02	0.11	0.02	0.05	0.06	1.03
Exyrias_ferrarisi	0.34	0.67	0.14	0.14	0.02	0.64	0.37	0.01	0.03	0.03	0.01	0.01	0.72	0.29	0.15	0.41	0.72	0.44	0.03	0.03	0.3	0.15	0.18	0.02	0.01	0.13	0.8	0.02	0.24	0.23	0.01	0.17	0.03	0.28	0.01	0.17	0.06	0.89
Exyrias_puntang	0.32	0.83	0.1	0.04	0.01	0.74	0.26	0.01	0.05	0.01	0.01	0.01	0.83	0.17	0.09	0.37	0.8	0.29	0.01	0.01	0.24	0.16	0.13	0.01	0.01	0.12	0.92	0.01	0.08	0.11	0.01	0.12	0.01	0.16	0.01	0.12	0.04	0.94
Favonigobius_gymnauchen	0.16	0.44	0.06	0.05	0	0.77	0.25	0	0.03	0.02	0	0.01	0.51	0.35	0.07	0.29	0.51	0.31	0.01	0.01	0.17	0.17	0.07	0.02	0	0.05	0.81	0.01	0.11	0.1	0	0.2	0.02	0.08	0	0.09	0.03	0.92
Favonigobius_opalescens	0.13	0.67	0.09	0.1	0.01	0.73	0.5	0.01	0.04	0.03	0.01	0.02	0.62	0.29	0.1	0.5	0.57	0.51	0.01	0.02	0.32	0.26	0.15	0	0.01	0.18	0.69	0.02	0.18	0.2	0	0.22	0.02	0.22	0	0.1	0.04	0.85
Favonigobius_reichei	0.45	0.97	0.07	0.16	0	0.91	0.66	0.02	0.04	0.04	0.02	0.01	0.96	0.31	0.08	0.67	0.95	0.65	0.02	0.03	0.37	0.6	0.23	0.13	0.01	0.11	1.03	0.02	0.17	0.23	0.01	0.57	0.02	0.27	0.01	0.07	0.03	1.04
Feia_nota	0.35	0.62	0.13	0.09	0.03	0.7	0.31	0.02	0.13	0.04	0.02	0.03	0.66	0.28	0.11	0.32	0.59	0.34	0.01	0.03	0.34	0.22	0.21	0.03	0.03	0.16	0.68	0.03	0.16	0.19	0.03	0.16	0.02	0.21	0.03	0.19	0.06	0.76
Feroxodon_multistriatus	0.38	0.46	0.39	0.06	0.08	0.62	0.41	0.09	0.08	0.08	0.08	0.03	0.78	0.19	0.32	0.36	0.52	0.21	0.02	0.05	0.24	0.1	0.25	0.04	0.02	0.23	0.47	0.05	0.12	0.34	0.01	0.07	0.03	0.14	0.01	0.11	0.27	0.46
Festucalex_cinctus	0.35	0.42	0.11	0.01	0	0.25	0.1	0	0.05	0.02	0.02	0.01	0.71	0.12	0.12	0.22	0.4	0.24	0.01	0.09	0.15	0.13	0.1	0.05	0.03	0.09	0.77	0.01	0.05	0.05	0	0.04	0	0.15	0	0.2	0.08	0.77
Festucalex_erythraeus	0.33	0.45	0.11	0.02	0	0.27	0.09	0	0.05	0.03	0.02	0.02	0.74	0.11	0.12	0.26	0.45	0.22	0.01	0.09	0.13	0.18	0.11	0.05	0.03	0.08	0.81	0.02	0.05	0.06	0.01	0.06	0.01	0.15	0.01	0.19	0.08	0.8
Festucalex_gibbsi	0.32	0.45	0.11	0.02	0	0.26	0.08	0	0.05	0.03	0.02	0.02	0.73	0.12	0.12	0.25	0.44	0.22	0.01	0.09	0.14	0.17	0.11	0.05	0.03	0.08	0.81	0.01	0.05	0.06	0.01	0.06	0.01	0.15	0.01	0.19	0.08	0.8
Festucalex_kulbickii	0.28	0.49	0.1	0.03	0	0.27	0.08	0	0.05	0.03	0.02	0.02	0.74	0.11	0.12	0.27	0.44	0.24	0.01	0.1	0.13	0.22	0.11	0.05	0.03	0.08	0.83	0.01	0.05	0.07	0.01	0.07	0.01	0.17	0.01	0.18	0.08	0.8
Festucalex_prolixus	0.28	0.49	0.1	0.03	0	0.27	0.08	0	0.05	0.03	0.02	0.02	0.74	0.11	0.12	0.27	0.44	0.24	0.01	0.1	0.13	0.22	0.11	0.05	0.03	0.07	0.83	0.01	0.05	0.07	0.01	0.07	0.01	0.17	0.01	0.18	0.08	0.8
Festucalex_scalaris	0.38	0.43	0.12	0.01	0	0.26	0.1	0.01	0.07	0.02	0.02	0.02	0.78	0.1	0.12	0.26	0.49	0.21	0.01	0.1	0.14	0.17	0.1	0.06	0.03	0.09	0.79	0.01	0.06	0.06	0.01	0.05	0.01	0.15	0.01	0.21	0.08	0.79
Festucalex_wassi	0.28	0.49	0.1	0.03	0	0.27	0.08	0	0.05	0.03	0.02	0.02	0.74	0.11	0.12	0.27	0.44	0.24	0.01	0.1	0.13	0.22	0.11	0.05	0.03	0.08	0.83	0.01	0.05	0.07	0.01	0.07	0.01	0.17	0.01	0.18	0.08	0.81
Filicampus_tigris	0.33	0.38	0.07	0.01	0.01	0.28	0.08	0.01	0.03	0.02	0.01	0.01	0.76	0.13	0.04	0.11	0.42	0.07	0.02	0.02	0.07	0.06	0.04	0.07	0.01	0.06	0.64	0.02	0.09	0.04	0.01	0.04	0.02	0.06	0.01	0.16	0.04	0.62
Fistularia_commersonii	0.74	0	0	0	0	0.01	0.05	0	0.04	0	0	0	0.45	0	0.04	0	0.03	0.02	0.01	0.01	0	0.02	0	0.01	0	0.01	0.09	0.01	0	0	0	0	0	0.02	0	0.1	0	0.06
Fistularia_petimba	0.73	0	0	0	0	0.01	0.05	0	0.03	0	0	0	0.37	0	0.03	0	0.02	0.01	0.01	0	0	0.02	0	0.01	0	0	0.08	0	0	0	0	0	0	0.01	0	0.08	0	0.05
Fistularia_tabacaria	0.73	0	0	0	0	0.01	0.05	0	0.03	0	0	0	0.37	0	0.03	0	0.02	0.01	0.01	0	0	0.02	0	0.01	0	0	0.08	0	0	0	0	0	0	0.01	0	0.08	0	0.05
Foa_albimaculosa	0.35	0.64	0.02	0	0	0.32	0.04	0	0.04	0	0	0	0.82	0.04	0.02	0.09	0.56	0.04	0	0	0.03	0.02	0	0.01	0	0.02	0.74	0.01	0.01	0	0	0.01	0	0.01	0	0.17	0	0.54
Foa_brachygramma	0.25	0.66	0.02	0.01	0	0.33	0.04	0	0.03	0	0	0	0.8	0.03	0.02	0.08	0.53	0.06	0	0	0.02	0.03	0	0.01	0	0.02	0.76	0.01	0	0.02	0	0.02	0	0.03	0	0.15	0	0.53
Foa_fo	0.25	0.66	0.02	0.01	0	0.33	0.04	0	0.03	0	0	0	0.8	0.03	0.02	0.08	0.53	0.06	0	0	0.02	0.03	0	0.01	0	0.02	0.76	0.01	0	0.02	0	0.02	0	0.03	0	0.15	0	0.53
Foa_hyalina	0.25	0.66	0.02	0.01	0	0.33	0.04	0	0.03	0	0	0	0.8	0.03	0.02	0.08	0.53	0.06	0	0	0.02	0.03	0	0.01	0	0.02	0.76	0.01	0	0.02	0	0.02	0	0.03	0	0.15	0	0.53
Foa_madagascariensis	0.25	0.66	0.02	0.01	0	0.33	0.04	0	0.03	0	0	0	0.8	0.03	0.02	0.08	0.53	0.06	0	0	0.02	0.03	0	0.01	0	0.02	0.76	0.01	0	0.02	0	0.02	0	0.03	0	0.15	0	0.53
Forcipiger_flavissimus	0.45	0.45	0.17	0.02	0.02	0.46	0.13	0.02	0.06	0.03	0.01	0.1	0.76	0.06	0.25	0.11	0.31	0.12	0.02	0.03	0.06	0.03	0.29	0.02	0.22	0.05	0.57	0.02	0.03	0.09	0.01	0.02	0.03	0.27	0.02	0.11	0.05	0.62
Forcipiger_longirostris	0.47	0.41	0.16	0.02	0.02	0.42	0.13	0.01	0.05	0.03	0.01	0.09	0.76	0.05	0.22	0.11	0.3	0.11	0.02	0.03	0.06	0.03	0.26	0.02	0.18	0.05	0.53	0.02	0.03	0.09	0.01	0.02	0.03	0.24	0.01	0.1	0.04	0.58
Fowleria_aurita	0.77	0.81	0.03	0	0	0.33	0.06	0	0.05	0	0	0	0.9	0.03	0.02	0.12	0.72	0.09	0.01	0	0.02	0.02	0.01	0	0	0.06	0.83	0.01	0.05	0.02	0	0.02	0	0.07	0	0.58	0	0.61
Fowleria_flammea	0.45	0.67	0.01	0	0	0.11	0.04	0	0.02	0	0	0	0.89	0.02	0.02	0.1	0.3	0.2	0	0	0.03	0.04	0.01	0	0	0.03	0.8	0	0.04	0.02	0	0.01	0	0.05	0	0.28	0	0.72
Fowleria_isostigma	0.35	0.74	0.06	0.01	0	0.36	0.02	0	0.07	0	0	0.01	0.83	0.04	0.01	0.14	0.57	0.15	0	0.01	0.07	0.1	0	0	0	0.02	0.8	0.01	0.06	0.07	0	0.01	0	0.05	0	0.35	0	0.69
Fowleria_marmorata	0.41	0.64	0.07	0.08	0	0.27	0.1	0.01	0.07	0.04	0.01	0.02	0.81	0.17	0.05	0.26	0.62	0.23	0.02	0.03	0.17	0.11	0.06	0.01	0	0.08	0.82	0.03	0.18	0.16	0	0.06	0.01	0.2	0	0.37	0.03	0.82
Fowleria_punctulata	0.47	0.73	0.03	0	0	0.08	0.04	0	0.02	0.01	0	0	0.91	0.02	0.02	0.04	0.2	0.17	0	0	0.04	0.04	0.01	0	0	0.03	0.8	0.01	0.03	0	0	0.01	0	0.06	0	0.28	0	0.66
Fowleria_vaiulae	0.25	0.66	0.02	0.01	0	0.33	0.04	0	0.03	0	0	0	0.8	0.03	0.02	0.08	0.53	0.06	0	0	0.02	0.03	0	0.01	0	0.02	0.76	0.01	0	0.02	0	0.02	0	0.03	0	0.16	0	0.53
Fowleria_variegata	0.32	0.62	0.01	0	0	0.33	0.06	0	0.04	0	0	0	0.78	0.04	0.03	0.08	0.5	0.07	0	0	0.04	0.02	0	0.01	0	0.04	0.74	0.01	0.01	0.01	0	0.01	0	0.01	0	0.17	0	0.56
Fraudella_carassiops	0.56	0.41	0.03	0.01	0	0.24	0.05	0	0.02	0.01	0	0.01	0.75	0.07	0.03	0.09	0.31	0.09	0	0	0.05	0.06	0.04	0	0	0.04	0.59	0.01	0.05	0.05	0	0.03	0.01	0.04	0	0.08	0.01	0.75
Fusigobius_aureus	0.24	0.76	0.09	0.07	0.01	0.66	0.22	0.02	0.02	0.03	0.01	0.01	0.7	0.17	0.08	0.3	0.62	0.25	0.01	0.03	0.19	0.31	0.11	0.05	0.01	0.09	0.85	0.04	0.06	0.14	0.01	0.27	0.01	0.22	0.01	0.09	0.05	0.84
Fusigobius_duospilus	0.23	1.03	0.16	0.53	0.05	0.97	0.89	0.05	0.08	0.09	0.06	0.07	1.05	0.86	0.18	0.99	1.03	1.03	0.07	0.07	0.86	0.6	0.72	0.1	0.05	0.21	1.11	0.08	0.63	0.77	0.05	0.72	0.07	0.76	0.05	0.18	0.11	1.1
Fusigobius_inframaculatus	0.23	1.03	0.16	0.53	0.05	0.97	0.89	0.05	0.07	0.09	0.06	0.07	1.05	0.86	0.18	0.99	1.03	1.03	0.07	0.07	0.86	0.6	0.72	0.1	0.05	0.21	1.1	0.08	0.63	0.77	0.05	0.72	0.07	0.76	0.05	0.18	0.11	1.1
Fusigobius_longispinus	0.17	0.31	0.06	0.01	0	0.64	0.08	0	0.02	0	0	0	0.36	0.33	0.05	0.15	0.5	0.18	0	0	0.11	0.07	0.03	0.03	0	0.02	0.44	0.01	0.02	0.05	0	0.03	0	0.06	0	0.03	0.01	0.77
Fusigobius_maximus	0.26	0.65	0.1	0.06	0	0.65	0.15	0.01	0.01	0.02	0.01	0	0.55	0.25	0.06	0.28	0.52	0.32	0.02	0.02	0.13	0.22	0.08	0.02	0	0.08	0.69	0	0.08	0.11	0	0.19	0.01	0.16	0	0.14	0.03	0.81
Fusigobius_melacron	0.26	0.95	0.09	0.1	0.01	0.81	0.38	0.02	0.08	0.03	0.02	0.04	0.94	0.34	0.09	0.57	0.87	0.48	0.02	0.02	0.32	0.46	0.22	0	0.02	0.11	0.99	0.03	0.11	0.26	0.01	0.37	0.03	0.31	0.01	0.14	0.04	1.01
Fusigobius_neophytus	0.25	0.97	0.16	0.54	0.05	0.98	0.8	0.05	0.07	0.09	0.06	0.05	1.01	0.85	0.19	0.91	1	0.95	0.07	0.07	0.87	0.51	0.74	0.11	0.05	0.21	1.06	0.07	0.66	0.8	0.05	0.72	0.06	0.78	0.05	0.18	0.11	1.05
Fusigobius_pallidus	0.29	0.93	0.06	0.09	0.01	0.74	0.43	0.02	0.05	0.04	0.02	0.03	0.89	0.22	0.04	0.43	0.82	0.4	0.01	0.04	0.26	0.52	0.11	0.07	0.01	0.09	0.98	0.03	0.12	0.17	0.01	0.41	0.02	0.23	0.01	0.07	0.04	0.96
Fusigobius_signipinnis	0.23	1.03	0.16	0.53	0.05	0.97	0.89	0.05	0.07	0.09	0.06	0.07	1.05	0.86	0.18	0.99	1.03	1.03	0.07	0.07	0.86	0.6	0.72	0.1	0.05	0.21	1.1	0.08	0.63	0.77	0.05	0.72	0.07	0.76	0.05	0.18	0.11	1.1
Genicanthus_bellus	0.17	0.18	0.46	0.01	0.03	0.75	0.09	0.06	0.1	0.23	0.01	0.01	0.2	0.24	0.11	0.11	0.18	0.27	0	0.03	0.1	0.05	0.43	0.02	0.01	0.05	0.41	0.19	0.04	0.55	0	0.03	0.01	0.09	0.01	0.13	0.35	0.52
Genicanthus_caudovittatus	0.17	0.18	0.46	0.01	0.03	0.76	0.09	0.06	0.1	0.23	0.01	0.01	0.21	0.24	0.11	0.11	0.18	0.27	0.01	0.04	0.1	0.05	0.43	0.02	0.01	0.06	0.41	0.19	0.05	0.55	0	0.03	0.01	0.09	0.01	0.13	0.35	0.52
Genicanthus_lamarck	0.19	0.19	0.39	0.02	0.04	0.71	0.11	0.08	0.1	0.17	0	0	0.23	0.27	0.11	0.13	0.19	0.3	0	0.04	0.1	0.05	0.37	0.02	0.01	0.06	0.33	0.22	0.05	0.5	0.01	0.02	0	0.1	0.01	0.15	0.28	0.43
Genicanthus_melanospilos	0.17	0.18	0.46	0.01	0.03	0.75	0.09	0.06	0.1	0.23	0.01	0.01	0.2	0.24	0.11	0.11	0.18	0.27	0	0.04	0.1	0.05	0.44	0.02	0.01	0.06	0.41	0.19	0.04	0.55	0	0.03	0.01	0.09	0.01	0.13	0.35	0.53
Genicanthus_personatus	0.17	0.18	0.44	0.01	0.03	0.75	0.09	0.06	0.1	0.22	0.01	0.01	0.21	0.25	0.11	0.11	0.18	0.27	0.01	0.04	0.1	0.05	0.42	0.02	0.02	0.06	0.39	0.2	0.05	0.54	0	0.03	0.01	0.09	0.01	0.13	0.33	0.5
Genicanthus_semicinctus	0.17	0.18	0.46	0.01	0.03	0.76	0.09	0.06	0.1	0.23	0.01	0.01	0.21	0.24	0.11	0.11	0.18	0.27	0.01	0.04	0.1	0.05	0.43	0.02	0.01	0.06	0.41	0.19	0.04	0.55	0	0.03	0.01	0.09	0.01	0.13	0.35	0.52
Genicanthus_semifasciatus	0.17	0.18	0.46	0.01	0.03	0.76	0.09	0.06	0.1	0.23	0.01	0.01	0.21	0.24	0.11	0.11	0.18	0.26	0.01	0.04	0.1	0.05	0.43	0.02	0.01	0.06	0.41	0.19	0.04	0.55	0	0.03	0.01	0.09	0.01	0.13	0.35	0.53
Genicanthus_spinus	0.22	0.14	0.45	0.01	0.03	0.71	0.1	0.06	0.11	0.23	0.01	0.01	0.26	0.22	0.11	0.09	0.18	0.24	0.01	0.04	0.09	0.04	0.42	0.02	0.01	0.06	0.31	0.19	0.05	0.54	0	0.03	0.01	0.09	0.01	0.13	0.36	0.41
Genicanthus_takeuchii	0.18	0.19	0.46	0.01	0.03	0.76	0.09	0.06	0.1	0.23	0.01	0.01	0.22	0.23	0.11	0.11	0.19	0.27	0.01	0.04	0.1	0.05	0.44	0.02	0.01	0.06	0.41	0.19	0.04	0.55	0	0.03	0.01	0.09	0.01	0.13	0.36	0.52
Genicanthus_watanabei	0.18	0.18	0.38	0.02	0.04	0.7	0.11	0.08	0.1	0.16	0	0	0.21	0.28	0.11	0.13	0.19	0.31	0	0.04	0.1	0.06	0.37	0.02	0	0.06	0.33	0.22	0.05	0.5	0.01	0.02	0	0.09	0.01	0.14	0.28	0.43
Gerres_cinereus	0.36	0.87	0.04	0.02	0.04	0.24	0.64	0.02	0.07	0.02	0.04	0.03	0.96	0.06	0.19	0.11	0.72	0.25	0.42	0.04	0.18	0.04	0.05	0.01	0.02	0.57	0.83	0.02	0.17	0.16	0.02	0.07	0.02	0.43	0.02	0.65	0.1	0.31
Gerres_erythrourus	0.47	0.63	0.01	0.08	0	0.26	0.37	0.02	0.14	0.04	0.02	0.01	0.87	0.01	0.18	0.11	0.57	0.2	0.16	0.07	0.1	0.03	0.02	0	0.01	0.28	0.72	0.03	0.16	0.1	0.01	0.06	0.03	0.24	0	0.48	0.03	0.52
Gerres_filamentosus	0.48	0.59	0	0.09	0	0.24	0.39	0.03	0.13	0.05	0.02	0.01	0.88	0.01	0.19	0.09	0.58	0.17	0.18	0.08	0.08	0.02	0	0.01	0.01	0.29	0.62	0.03	0.16	0.1	0.01	0.05	0.03	0.24	0.01	0.49	0.04	0.36
Gerres_longirostris	0.43	0.63	0	0.06	0.01	0.2	0.43	0.01	0.08	0.03	0.01	0.02	0.91	0	0.2	0.08	0.56	0.19	0.26	0.05	0.11	0.02	0	0.01	0.01	0.35	0.62	0.02	0.17	0.1	0.01	0.05	0.02	0.26	0.01	0.49	0.03	0.33
Gerres_nigri	0.42	0.68	0.02	0.06	0	0.21	0.4	0.01	0.08	0.03	0.01	0.02	0.89	0.01	0.17	0.11	0.55	0.23	0.24	0.04	0.14	0.03	0.02	0.01	0.01	0.33	0.73	0.02	0.18	0.1	0.01	0.06	0.02	0.27	0.01	0.47	0.02	0.52
Gerres_oblongus	0.48	0.65	0.01	0.1	0	0.26	0.38	0.02	0.17	0.06	0.02	0.01	0.87	0.01	0.18	0.1	0.61	0.19	0.16	0.09	0.1	0.05	0.02	0.01	0	0.27	0.75	0.02	0.16	0.11	0.01	0.07	0.02	0.26	0	0.53	0.05	0.53
Gerres_oyena	0.48	0.65	0.01	0.1	0	0.26	0.38	0.02	0.17	0.06	0.02	0.01	0.87	0.01	0.18	0.1	0.61	0.19	0.16	0.09	0.1	0.05	0.02	0.01	0	0.27	0.75	0.02	0.16	0.11	0.01	0.07	0.02	0.26	0	0.53	0.05	0.53
Giganthias_immaculatus	0.74	0.18	0	0	0	0.07	0.05	0	0.24	0.01	0	0	0.74	0	0.02	0.01	0.11	0	0	0	0.01	0	0	0	0	0.01	0.21	0	0.02	0.01	0	0	0	0.01	0	0.11	0	0
Girella_cyanea	0.53	0.4	0.03	0.02	0	0.26	0.13	0	0.07	0.03	0	0.01	0.79	0.03	0.05	0.09	0.27	0.05	0	0.02	0.07	0.01	0.04	0.01	0	0.09	0.55	0	0.04	0.06	0	0	0.02	0.07	0	0.17	0.01	0.51
Girella_freminvillii	0.54	0.3	0.03	0.01	0	0.22	0.14	0	0.07	0.03	0	0.01	0.76	0.02	0.06	0.07	0.25	0.03	0	0.02	0.04	0	0.03	0.01	0	0.08	0.39	0	0.04	0.05	0	0	0.02	0.06	0	0.18	0.02	0.29
Girella_stuebeli	0.53	0.39	0.03	0.02	0	0.26	0.13	0	0.07	0.03	0	0.01	0.78	0.03	0.05	0.09	0.27	0.05	0	0.02	0.06	0.01	0.04	0.01	0	0.08	0.54	0	0.04	0.06	0	0	0.02	0.07	0	0.17	0.01	0.51
Gladiogobius_ensifer	0.45	0.95	0.1	0.18	0.01	0.89	0.54	0.02	0.05	0.05	0.02	0.02	0.94	0.36	0.1	0.65	0.92	0.58	0.03	0.05	0.38	0.61	0.27	0.1	0.01	0.11	1.06	0.03	0.17	0.29	0.02	0.58	0.02	0.32	0.02	0.11	0.05	1.04
Gladiogobius_rex	0.44	0.95	0.1	0.18	0.01	0.89	0.55	0.02	0.05	0.05	0.02	0.02	0.94	0.37	0.1	0.65	0.93	0.59	0.03	0.05	0.38	0.61	0.27	0.1	0.01	0.11	1.07	0.03	0.16	0.29	0.01	0.58	0.02	0.32	0.01	0.11	0.05	1.04
Glenoglossa_wassi	0.51	0.41	0.09	0.01	0	0.24	0.09	0	0.06	0	0	0	0.66	0.1	0.08	0.19	0.35	0.11	0	0.01	0.16	0.04	0.06	0	0	0.07	0.41	0.01	0.05	0.08	0	0.02	0	0.11	0	0.15	0.03	0.48
Glossogobius_sparsipapillus	0.29	0.49	0.1	0.02	0.01	0.61	0.13	0.01	0.02	0.01	0.01	0	0.46	0.26	0.06	0.22	0.51	0.24	0.02	0	0.09	0.1	0.07	0.01	0	0.08	0.56	0	0.08	0.08	0.01	0.07	0.01	0.13	0.01	0.14	0.02	0.82
Glyptoparus_delicatulus	0.01	0.39	0.07	0.01	0	0.84	0	0	0.01	0.04	0	0.04	0.11	0.61	0	0.62	0.29	0.28	0	0	0.5	0.28	0.22	0	0	0.06	0.45	0.17	0.02	0.32	0	0.02	0	0.06	0	0	0.03	0.53
Gnathanodon_speciosus	0.92	0.09	0	0	0	0.09	0.05	0	0.13	0	0	0	0.95	0	0.04	0.05	0.18	0.01	0	0.04	0.01	0.01	0	0	0	0.01	0.45	0.01	0	0.01	0	0	0	0	0	0.23	0	0.41
Gnathodentex_aureolineatus	0.65	0.98	0.08	0.04	0.02	0.96	0.43	0.04	0.08	0.04	0.03	0.02	1	0.06	0.56	0.39	0.91	0.2	0.07	0.27	0.19	0.06	0.06	0.02	0.02	0.39	0.79	0.03	0.41	0.14	0.02	0.35	0.02	0.14	0.02	0.2	0.25	0.92
Gnatholepis_anjerensis	0.17	0.31	0.06	0.01	0	0.64	0.08	0	0.02	0	0	0	0.36	0.33	0.05	0.15	0.5	0.18	0	0	0.1	0.07	0.03	0.03	0	0.02	0.44	0.01	0.02	0.05	0	0.03	0	0.06	0	0.03	0.01	0.77
Gnatholepis_cauerensis	0.15	0.75	0.06	0.05	0.01	0.85	0.46	0.01	0.03	0.02	0.01	0.02	0.75	0.33	0.05	0.52	0.7	0.58	0.01	0.02	0.16	0.48	0.07	0.02	0.01	0.03	0.97	0.01	0.08	0.14	0.01	0.38	0.02	0.15	0.01	0.07	0.02	1
Gnatholepis_gymnocara	0.23	0.97	0.07	0.04	0.02	0.75	0.35	0.02	0.04	0.04	0.02	0.04	0.88	0.17	0.09	0.47	0.8	0.4	0.02	0.03	0.26	0.37	0.12	0.01	0.02	0.09	1.01	0.03	0.05	0.12	0.01	0.24	0.02	0.19	0.02	0.09	0.04	1
Gnatholepis_pascuensis	0.16	0.66	0.09	0.07	0	0.68	0.21	0	0.01	0.02	0	0	0.63	0.2	0.07	0.32	0.57	0.32	0.01	0.02	0.17	0.25	0.08	0.04	0	0.05	0.78	0.01	0.06	0.11	0	0.19	0	0.17	0	0.07	0.05	0.88
Gnatholepis_thompsoni	0.11	0.43	0.05	0.01	0	0.8	0.21	0	0.02	0.01	0	0	0.47	0.37	0.03	0.25	0.46	0.27	0	0	0.12	0.18	0.05	0.02	0	0.02	0.86	0	0.04	0.05	0	0.19	0	0.05	0	0.05	0.01	0.93
Gnatholepis_yoshinoi	0.13	0.92	0.09	0.05	0	0.83	0.39	0	0.02	0.03	0	0.01	0.85	0.16	0.11	0.61	0.83	0.55	0.01	0.01	0.29	0.2	0.28	0.01	0	0.12	1.02	0.01	0.05	0.14	0	0.15	0.01	0.18	0	0.06	0.03	1
Gobiodon_acicularis	0.04	0.28	0.27	0.02	0.01	0.6	0.13	0.01	0.02	0.01	0.01	0	0.17	0.23	0.04	0.14	0.1	0.44	0.01	0.01	0.07	0.14	0.05	0.01	0.01	0.07	0.31	0.01	0.02	0.06	0.01	0.04	0.01	0.07	0.01	0.02	0.01	0.79
Gobiodon_atrangulatus	0.03	0.35	0.25	0.02	0.01	0.55	0.14	0.01	0.02	0.01	0.01	0	0.21	0.23	0.04	0.14	0.15	0.4	0.01	0.01	0.07	0.13	0.05	0.01	0.01	0.06	0.37	0.01	0.02	0.06	0.01	0.05	0.01	0.07	0.01	0.02	0.02	0.79
Gobiodon_axillaris	0.04	0.35	0.23	0.02	0.01	0.54	0.13	0.01	0.02	0.01	0.01	0	0.21	0.24	0.04	0.14	0.14	0.39	0.01	0.01	0.07	0.13	0.05	0.01	0.01	0.06	0.38	0.01	0.02	0.06	0.01	0.05	0.01	0.06	0.01	0.02	0.02	0.79
Gobiodon_ceramensis	0.03	0.3	0.27	0.02	0.01	0.6	0.14	0.01	0.02	0.01	0.01	0	0.18	0.23	0.04	0.14	0.12	0.44	0.01	0.01	0.07	0.14	0.05	0.01	0.01	0.07	0.33	0	0.02	0.06	0.01	0.05	0.01	0.07	0.01	0.02	0.01	0.79
Gobiodon_citrinus	0.03	0.26	0.28	0.02	0	0.61	0.14	0.01	0.02	0.01	0.01	0	0.15	0.22	0.04	0.14	0.09	0.45	0.01	0.01	0.07	0.14	0.05	0.01	0.01	0.07	0.29	0	0.02	0.06	0.01	0.05	0.01	0.07	0.01	0.02	0.01	0.79
Gobiodon_fulvus	0.03	0.3	0.28	0.02	0.01	0.6	0.14	0.01	0.02	0.01	0.01	0	0.18	0.23	0.04	0.14	0.12	0.45	0.01	0.01	0.07	0.14	0.05	0.01	0.01	0.07	0.33	0	0.02	0.06	0.01	0.05	0.01	0.07	0.01	0.02	0.01	0.79
Gobiodon_heterospilos	0.03	0.32	0.27	0.02	0.01	0.58	0.14	0.01	0.02	0.01	0.01	0	0.2	0.24	0.04	0.14	0.14	0.42	0.01	0.01	0.07	0.14	0.05	0.01	0.01	0.07	0.35	0.01	0.02	0.06	0.01	0.05	0.01	0.07	0.01	0.02	0.02	0.8
Gobiodon_histrio	0.03	0.33	0.26	0.02	0.01	0.58	0.14	0.01	0.02	0.01	0.01	0	0.2	0.24	0.04	0.14	0.14	0.42	0.01	0.01	0.07	0.14	0.05	0.01	0.01	0.07	0.36	0.01	0.02	0.06	0.01	0.05	0.01	0.07	0.01	0.02	0.02	0.8
Gobiodon_micropus	0.04	0.36	0.23	0.02	0.01	0.54	0.13	0.01	0.02	0.01	0.01	0	0.22	0.24	0.04	0.14	0.15	0.39	0.01	0.01	0.07	0.13	0.05	0.01	0.01	0.06	0.38	0.01	0.02	0.06	0.01	0.05	0.01	0.06	0.01	0.02	0.02	0.79
Gobiodon_multilineatus	0.02	0.31	0.27	0.02	0.01	0.59	0.14	0.01	0.02	0.01	0.01	0	0.19	0.24	0.04	0.14	0.13	0.43	0.01	0.01	0.07	0.14	0.05	0.01	0.01	0.07	0.34	0.01	0.02	0.06	0.01	0.05	0.01	0.07	0.01	0.02	0.02	0.8
Gobiodon_oculolineatus	0.05	0.55	0.09	0.01	0	0.42	0.1	0	0.01	0.01	0	0	0.34	0.28	0.04	0.12	0.18	0.25	0	0.01	0.07	0.08	0.03	0	0	0.05	0.63	0	0.01	0.04	0	0.04	0	0.06	0	0.01	0.01	0.83
Gobiodon_okinawae	0.03	0.27	0.27	0.02	0.01	0.6	0.14	0.01	0.02	0.01	0.01	0	0.15	0.23	0.04	0.14	0.1	0.45	0.01	0.01	0.07	0.14	0.05	0.01	0.01	0.07	0.3	0	0.02	0.06	0.01	0.05	0.01	0.07	0.01	0.02	0.01	0.79
Gobiodon_prolixus	0.05	0.51	0.1	0.01	0	0.43	0.1	0	0.01	0.01	0	0	0.31	0.28	0.04	0.11	0.16	0.28	0	0.01	0.06	0.09	0.03	0.01	0	0.05	0.58	0	0.01	0.04	0	0.04	0	0.05	0	0.01	0.01	0.82
Gobiodon_quinquestrigatus	0.05	0.51	0.1	0.01	0	0.43	0.1	0	0.01	0.01	0	0	0.31	0.28	0.04	0.11	0.16	0.28	0	0.01	0.06	0.09	0.03	0.01	0	0.05	0.58	0	0.01	0.04	0	0.04	0	0.05	0	0.01	0.01	0.82
Gobiodon_rivulatus	0.05	0.55	0.09	0.01	0	0.42	0.1	0	0.01	0.01	0	0	0.33	0.28	0.04	0.12	0.17	0.25	0	0.01	0.07	0.08	0.03	0	0	0.05	0.63	0	0.01	0.04	0	0.04	0	0.05	0	0.01	0.01	0.83
Gobiodon_spilophthalmus	0.04	0.28	0.27	0.02	0.01	0.6	0.13	0.01	0.02	0.01	0.01	0	0.17	0.23	0.04	0.14	0.1	0.44	0.01	0.01	0.07	0.14	0.05	0.01	0.01	0.07	0.31	0.01	0.02	0.06	0.01	0.04	0.01	0.07	0.01	0.02	0.01	0.79
Gobioides_africanus	0.42	0.5	0.17	0.03	0	0.46	0.21	0.02	0.03	0.04	0.02	0	0.62	0.27	0.13	0.3	0.48	0.28	0.01	0.01	0.19	0.15	0.12	0	0	0.15	0.67	0.01	0.14	0.17	0	0.09	0.01	0.19	0	0.18	0.07	0.81
Gobioides_sagitta	0.49	0.45	0.16	0.02	0	0.41	0.22	0.02	0.05	0.03	0.01	0	0.72	0.24	0.14	0.26	0.48	0.23	0.02	0.02	0.17	0.12	0.09	0	0	0.17	0.53	0.01	0.14	0.16	0	0.07	0.01	0.18	0	0.2	0.08	0.54
Gobionellus_occidentalis	0.21	0.31	0.07	0.01	0	0.64	0.09	0	0.03	0	0	0	0.38	0.31	0.05	0.16	0.52	0.18	0	0	0.1	0.07	0.02	0.03	0	0.02	0.44	0.01	0.03	0.04	0	0.02	0	0.06	0	0.04	0.01	0.76
Gobiopsis_angustifrons	0.13	0.91	0.08	0.07	0	0.83	0.44	0.01	0.01	0.02	0	0	0.8	0.18	0.11	0.5	0.81	0.46	0	0.02	0.33	0.27	0.11	0.04	0	0.15	0.97	0.01	0.04	0.13	0.01	0.25	0	0.23	0.01	0.05	0.03	0.99
Gobiopsis_aporia	0.13	0.91	0.08	0.07	0	0.83	0.44	0.01	0.01	0.02	0	0	0.8	0.18	0.11	0.49	0.81	0.46	0	0.02	0.33	0.27	0.12	0.04	0	0.15	0.97	0.01	0.05	0.13	0.01	0.25	0	0.23	0.01	0.05	0.03	0.99
Gobiopsis_atrata	0.28	0.88	0.08	0.04	0	0.8	0.27	0.01	0.02	0.01	0	0	0.84	0.2	0.1	0.31	0.81	0.27	0.01	0	0.28	0.23	0.08	0.03	0	0.13	0.95	0.01	0.06	0.11	0.01	0.21	0.01	0.2	0.01	0.1	0.03	0.97
Gobiopsis_bravoi	0.21	0.97	0.06	0.05	0	0.82	0.35	0.02	0.01	0.01	0	0.02	0.9	0.2	0.09	0.41	0.85	0.37	0.02	0.01	0.27	0.34	0.07	0.01	0	0.12	1.01	0.02	0.06	0.12	0.02	0.26	0.02	0.22	0.02	0.08	0.02	1.02
Gobiopsis_canalis	0.13	0.9	0.08	0.06	0	0.82	0.39	0.02	0.01	0.02	0	0	0.81	0.18	0.12	0.46	0.81	0.43	0	0.02	0.31	0.28	0.11	0.05	0	0.14	0.97	0.01	0.03	0.13	0.01	0.25	0	0.23	0.01	0.05	0.03	1
Gobiopsis_exigua	0.22	0.89	0.1	0.05	0	0.8	0.4	0.02	0.02	0.02	0	0	0.83	0.19	0.12	0.47	0.85	0.4	0	0.02	0.31	0.24	0.12	0.05	0	0.14	0.96	0.01	0.05	0.11	0.02	0.22	0	0.19	0.02	0.07	0.04	1
Gobiopsis_pinto	0.13	0.91	0.08	0.07	0	0.83	0.44	0.01	0.01	0.02	0	0	0.8	0.18	0.11	0.49	0.81	0.46	0	0.02	0.33	0.27	0.12	0.04	0	0.15	0.97	0.01	0.05	0.13	0.01	0.25	0	0.23	0.01	0.05	0.03	1
Gobiopsis_springeri	0.13	0.91	0.08	0.07	0	0.83	0.44	0.01	0.01	0.02	0	0	0.8	0.18	0.11	0.5	0.81	0.46	0	0.02	0.33	0.27	0.11	0.04	0	0.15	0.97	0.01	0.04	0.13	0.01	0.25	0	0.23	0.01	0.05	0.03	0.99
Gobiopsis_woodsi	0.13	0.9	0.08	0.06	0	0.82	0.39	0.01	0	0.01	0	0	0.81	0.18	0.11	0.46	0.81	0.42	0	0.01	0.3	0.26	0.11	0.04	0	0.13	0.97	0.01	0.03	0.13	0.01	0.24	0	0.23	0.01	0.05	0.03	1
Gobiopterus_birtwistlei	0.27	1.02	0.18	0.23	0.03	0.86	0.4	0.03	0.06	0.05	0.04	0.03	0.95	0.67	0.15	0.75	0.91	0.73	0.05	0.04	0.65	0.62	0.65	0.05	0.03	0.17	1.04	0.04	0.25	0.62	0.03	0.56	0.03	0.68	0.03	0.16	0.12	1.02
Gobiopterus_panayensis	0.27	1.02	0.18	0.23	0.03	0.86	0.4	0.03	0.06	0.05	0.04	0.03	0.95	0.67	0.15	0.75	0.91	0.73	0.05	0.04	0.65	0.62	0.65	0.05	0.03	0.17	1.04	0.04	0.25	0.62	0.03	0.56	0.03	0.68	0.03	0.16	0.12	1.02
Gobiosoma_chiquita	0.25	0.98	0.07	0.13	0.01	0.77	0.56	0.02	0.05	0.05	0.02	0.03	0.92	0.25	0.06	0.55	0.87	0.53	0.02	0.04	0.35	0.54	0.15	0.1	0.01	0.1	1.03	0.03	0.16	0.21	0.01	0.46	0.02	0.28	0.01	0.07	0.04	0.99
Gobiosoma_hemigymnum	0.26	0.99	0.07	0.15	0.02	0.77	0.56	0.03	0.05	0.05	0.02	0.04	0.91	0.25	0.07	0.56	0.87	0.53	0.02	0.05	0.36	0.54	0.16	0.1	0.02	0.1	1.03	0.04	0.17	0.22	0.02	0.47	0.02	0.28	0.02	0.07	0.04	0.99
Gobiosoma_nudum	0.25	0.98	0.07	0.13	0.01	0.77	0.56	0.02	0.05	0.05	0.02	0.03	0.92	0.25	0.06	0.55	0.87	0.53	0.02	0.04	0.35	0.54	0.15	0.1	0.01	0.1	1.03	0.03	0.16	0.21	0.01	0.46	0.02	0.28	0.01	0.07	0.04	0.99
Gobiosoma_paradoxum	0.25	0.98	0.07	0.13	0.01	0.77	0.56	0.02	0.05	0.05	0.02	0.03	0.91	0.25	0.06	0.55	0.87	0.53	0.02	0.04	0.36	0.54	0.15	0.1	0.01	0.1	1.03	0.04	0.17	0.21	0.01	0.46	0.02	0.28	0.01	0.07	0.04	0.99
Gobiosoma_robustum	0.26	0.99	0.07	0.15	0.02	0.77	0.56	0.03	0.05	0.05	0.02	0.04	0.91	0.25	0.07	0.56	0.87	0.53	0.02	0.05	0.36	0.54	0.16	0.1	0.02	0.1	1.03	0.04	0.17	0.22	0.02	0.47	0.02	0.28	0.02	0.07	0.04	0.99
Gobiosoma_spes	0.25	0.98	0.07	0.12	0.01	0.77	0.56	0.02	0.05	0.05	0.02	0.03	0.92	0.25	0.06	0.55	0.87	0.53	0.02	0.04	0.35	0.54	0.15	0.1	0.01	0.1	1.03	0.03	0.16	0.21	0.01	0.46	0.02	0.28	0.01	0.07	0.04	0.99
Gobius_ateriformis	0.16	0.61	0.1	0.04	0.02	0.68	0.3	0.01	0.04	0.03	0.01	0.02	0.55	0.26	0.1	0.29	0.48	0.35	0.02	0.02	0.21	0.26	0.1	0.03	0.02	0.15	0.63	0.02	0.06	0.12	0.02	0.17	0.03	0.16	0.02	0.07	0.04	0.84
Gobius_cobitis	0.37	0.72	0.11	0.16	0.02	0.82	0.56	0.02	0.06	0.05	0.01	0.03	0.75	0.32	0.08	0.52	0.7	0.5	0.02	0.04	0.37	0.34	0.25	0.09	0.02	0.12	0.8	0.02	0.25	0.25	0.02	0.35	0.01	0.21	0.03	0.1	0.07	0.89
Gobius_cruentatus	0.32	0.59	0.1	0.04	0.02	0.65	0.41	0.01	0.04	0.03	0.01	0.03	0.65	0.27	0.14	0.35	0.57	0.37	0.02	0.03	0.32	0.26	0.16	0.05	0.03	0.17	0.67	0.02	0.12	0.15	0.02	0.17	0.03	0.18	0.02	0.09	0.06	0.82
Gobius_fallax	0.33	0.65	0.1	0.08	0.02	0.7	0.51	0.01	0.05	0.04	0	0.03	0.7	0.28	0.14	0.44	0.61	0.46	0.03	0.03	0.33	0.29	0.18	0.08	0.02	0.16	0.69	0.02	0.13	0.18	0.02	0.21	0.02	0.2	0.02	0.08	0.08	0.86
Gobius_gasteveni	0.23	0.49	0.14	0.05	0.02	0.58	0.34	0.01	0.04	0.04	0.01	0.01	0.43	0.41	0.12	0.36	0.39	0.46	0.02	0.03	0.3	0.24	0.23	0.03	0.01	0.23	0.49	0.02	0.14	0.22	0.01	0.14	0.02	0.27	0.01	0.1	0.06	0.81
Gobius_niger	0.34	0.64	0.1	0.08	0.02	0.7	0.5	0.01	0.04	0.03	0	0.03	0.7	0.27	0.15	0.43	0.6	0.45	0.03	0.03	0.33	0.29	0.18	0.09	0.02	0.15	0.68	0.01	0.13	0.17	0.02	0.2	0.02	0.19	0.02	0.08	0.08	0.85
Gobius_rubropunctatus	0.33	0.73	0.11	0.17	0.03	0.83	0.56	0.03	0.06	0.05	0.01	0.03	0.74	0.33	0.08	0.52	0.68	0.51	0.02	0.04	0.37	0.35	0.26	0.09	0.02	0.12	0.8	0.03	0.25	0.25	0.03	0.36	0.01	0.22	0.03	0.08	0.06	0.9
Gobius_senegambiensis	0.32	0.52	0.17	0.08	0.02	0.48	0.25	0.03	0.05	0.07	0.03	0.03	0.65	0.3	0.13	0.28	0.49	0.37	0.01	0.04	0.26	0.21	0.16	0.03	0.02	0.16	0.65	0.03	0.2	0.26	0.01	0.14	0.01	0.18	0.02	0.15	0.1	0.74
Gobius_tetrophthalmus	0.31	0.69	0.1	0.29	0.02	0.72	0.55	0.03	0.06	0.06	0.02	0.02	0.77	0.69	0.09	0.58	0.72	0.66	0.03	0.06	0.61	0.55	0.54	0.11	0.02	0.13	0.74	0.03	0.38	0.56	0.02	0.59	0.03	0.55	0.02	0.12	0.08	0.9
Gobius_xanthocephalus	0.32	0.6	0.13	0.12	0.03	0.68	0.29	0.02	0.07	0.05	0.02	0.03	0.63	0.31	0.11	0.35	0.57	0.36	0.02	0.04	0.33	0.23	0.22	0.03	0.03	0.15	0.66	0.04	0.17	0.2	0.03	0.18	0.02	0.24	0.03	0.12	0.06	0.78
Gobulus_crescentalis	0.14	0.7	0.05	0.08	0.01	0.78	0.42	0.01	0.02	0.02	0.01	0.03	0.68	0.31	0.05	0.48	0.61	0.56	0.02	0.02	0.16	0.46	0.05	0.01	0.01	0.04	0.88	0.02	0.12	0.14	0.01	0.34	0.01	0.16	0.01	0.06	0.01	0.98
Gobulus_hancocki	0.15	0.7	0.05	0.08	0.01	0.78	0.42	0.01	0.02	0.02	0.01	0.03	0.68	0.31	0.05	0.47	0.6	0.56	0.02	0.02	0.15	0.46	0.05	0.02	0.01	0.04	0.88	0.02	0.12	0.14	0.01	0.34	0.01	0.16	0.01	0.06	0.01	0.97
Gobulus_myersi	0.16	0.4	0.05	0.04	0	0.75	0.23	0	0.02	0.01	0	0	0.47	0.33	0.04	0.27	0.47	0.29	0	0	0.13	0.16	0.04	0.01	0	0.04	0.78	0	0.09	0.06	0	0.17	0	0.06	0	0.06	0.01	0.91
Gomphosus_caeruleus	0.68	0.9	0.18	0.02	0.02	0.81	0.48	0.01	0.05	0.06	0.01	0.02	0.95	0.08	0.33	0.32	0.91	0.2	0.02	0.02	0.16	0.04	0.08	0.01	0.01	0.2	0.86	0.02	0.17	0.34	0.01	0.07	0.02	0.19	0.01	0.17	0.08	0.86
Gomphosus_varius	0.68	0.9	0.18	0.02	0.01	0.81	0.48	0.01	0.05	0.06	0.02	0.02	0.95	0.08	0.32	0.32	0.91	0.2	0.02	0.02	0.17	0.05	0.08	0.01	0.01	0.2	0.87	0.02	0.16	0.34	0.01	0.08	0.02	0.19	0.01	0.17	0.08	0.86
Gonioplectrus_hispanus	0.75	0.28	0.05	0.02	0	0.18	0.18	0	0.08	0.03	0	0	0.81	0	0.09	0.05	0.19	0.01	0.01	0.02	0	0	0	0	0	0.11	0.3	0	0.07	0.02	0	0	0.02	0.06	0	0.43	0	0.22
Gorgasia_barnesi	0.58	0.23	0.05	0.01	0.01	0.13	0.09	0.01	0.08	0.01	0	0.01	0.83	0.06	0.12	0.05	0.13	0.05	0.01	0.01	0.04	0.02	0.03	0.01	0.01	0.03	0.24	0.01	0.02	0.04	0	0	0.01	0.08	0.01	0.21	0.03	0.24
Gorgasia_galzini	0.53	0.26	0.06	0	0	0.15	0.08	0.01	0.04	0.01	0	0	0.8	0.08	0.09	0.07	0.12	0.06	0.01	0.01	0.05	0.02	0.03	0	0.01	0.05	0.28	0.01	0.03	0.04	0	0	0	0.09	0	0.2	0.03	0.28
Gorgasia_hawaiiensis	0.53	0.26	0.06	0.01	0.01	0.15	0.08	0.01	0.04	0.01	0	0.01	0.8	0.08	0.09	0.07	0.12	0.06	0.01	0.01	0.06	0.03	0.04	0.01	0.01	0.05	0.28	0.01	0.04	0.05	0	0.01	0.01	0.1	0.01	0.2	0.03	0.28
Gorgasia_japonica	0.57	0.22	0.05	0.01	0.01	0.13	0.09	0.01	0.07	0.01	0	0.01	0.82	0.06	0.12	0.05	0.12	0.05	0.01	0.01	0.04	0.02	0.03	0.01	0.01	0.03	0.24	0.01	0.02	0.04	0	0.01	0.01	0.08	0.01	0.21	0.03	0.24
Gorgasia_maculata	0.53	0.25	0.06	0.01	0.01	0.15	0.08	0.01	0.04	0.01	0	0.01	0.8	0.08	0.09	0.07	0.12	0.06	0.01	0.01	0.06	0.02	0.03	0.01	0.01	0.04	0.27	0.01	0.03	0.05	0	0.01	0.01	0.1	0.01	0.2	0.03	0.27
Gorgasia_naeocepaea	0.53	0.25	0.06	0.01	0.01	0.15	0.08	0.01	0.04	0.01	0	0.01	0.8	0.08	0.09	0.07	0.12	0.06	0.01	0.01	0.06	0.02	0.03	0.01	0.01	0.04	0.27	0.01	0.03	0.05	0	0.01	0.01	0.1	0.01	0.21	0.03	0.27
Gorgasia_preclara	0.52	0.27	0.05	0	0	0.16	0.07	0.01	0.04	0	0	0	0.79	0.07	0.08	0.07	0.13	0.06	0.01	0.01	0.05	0.02	0.03	0	0.01	0.04	0.28	0.01	0.03	0.04	0	0	0	0.08	0	0.19	0.03	0.3
Gorgasia_punctata	0.53	0.26	0.06	0	0	0.15	0.08	0.01	0.04	0.01	0	0	0.8	0.08	0.08	0.07	0.13	0.06	0.01	0.01	0.05	0.02	0.03	0	0.01	0.05	0.28	0.01	0.03	0.04	0	0	0	0.09	0	0.2	0.03	0.28
Gorgasia_sillneri	0.56	0.24	0.05	0.01	0.01	0.14	0.09	0.01	0.07	0.01	0	0	0.81	0.06	0.12	0.05	0.12	0.05	0.01	0.01	0.04	0.02	0.03	0	0.01	0.03	0.26	0.01	0.02	0.04	0	0	0.01	0.08	0	0.21	0.03	0.26
Gorgasia_taiwanensis	0.53	0.26	0.06	0.01	0.01	0.15	0.08	0.01	0.04	0.01	0	0.01	0.8	0.08	0.09	0.07	0.12	0.06	0.01	0.01	0.06	0.02	0.03	0.01	0.01	0.04	0.27	0.01	0.03	0.05	0	0.01	0.01	0.1	0.01	0.21	0.03	0.27
Gorgasia_thamani	0.58	0.23	0.05	0.01	0.01	0.13	0.09	0.01	0.07	0.01	0	0.01	0.83	0.06	0.12	0.05	0.13	0.05	0.01	0.01	0.04	0.02	0.03	0.01	0.01	0.03	0.24	0.01	0.02	0.04	0	0.01	0.01	0.08	0.01	0.21	0.03	0.24
Gorogobius_nigricinctus	0.31	0.52	0.17	0.08	0.02	0.48	0.25	0.03	0.05	0.07	0.03	0.03	0.65	0.3	0.13	0.29	0.49	0.37	0.01	0.04	0.26	0.22	0.16	0.03	0.02	0.16	0.65	0.03	0.2	0.26	0	0.14	0.01	0.18	0.02	0.15	0.1	0.73
Gracila_albomarginata	0.92	0.01	0	0	0	0	0.03	0	0.04	0	0	0	0.9	0	0.01	0	0.01	0.01	0	0	0.05	0	0	0	0	0.02	0.02	0	0.01	0	0	0	0	0	0	0.14	0	0.01
Grammatobothus_pennatus	0.69	0.07	0.01	0	0	0.09	0.05	0	0.02	0	0	0	0.82	0	0.01	0.05	0.11	0	0	0	0	0	0	0	0	0	0.2	0	0.01	0	0	0	0	0	0	0.06	0	0.21
Grammatobothus_polyophthalmus	0.7	0.07	0.01	0	0	0.09	0.05	0	0.02	0	0	0	0.82	0	0.01	0.05	0.11	0	0	0	0	0	0	0	0	0	0.2	0	0.01	0	0	0	0	0	0	0.06	0	0.2
Grammistes_sexlineatus	0.82	0.08	0.04	0	0	0.09	0.06	0	0.06	0	0	0	0.89	0.04	0.02	0.03	0.09	0.03	0	0	0.03	0	0	0	0	0.03	0.21	0	0	0.03	0	0	0	0.02	0	0.56	0.02	0.15
Grammistops_ocellatus	0.76	0.13	0.04	0	0	0.12	0.06	0	0.06	0	0	0	0.88	0.05	0.02	0.06	0.13	0.04	0	0	0.04	0	0	0	0	0.04	0.31	0	0.01	0.03	0	0	0	0.03	0	0.48	0.02	0.22
Guentheridia_formosa	0.5	0.92	0.34	0.01	0.18	0.95	0.81	0.04	0.11	0.05	0.03	0.02	0.97	0.42	0.62	0.37	0.58	0.21	0.25	0.04	0.31	0.08	0.35	0.04	0.02	0.57	1.06	0.04	0.31	0.43	0.01	0.07	0.02	0.17	0.04	0.11	0.65	0.97
Gunnellichthys_copleyi	0.15	0.56	0.06	0.02	0	0.66	0.23	0	0.02	0.01	0	0	0.52	0.26	0.03	0.28	0.53	0.33	0	0	0.2	0.16	0.06	0.02	0	0.04	0.74	0	0.07	0.11	0	0.17	0	0.09	0	0.04	0.01	0.92
Gunnellichthys_curiosus	0.19	0.55	0.05	0.01	0	0.65	0.19	0	0.03	0	0	0	0.55	0.24	0.02	0.25	0.54	0.28	0	0	0.15	0.14	0.05	0.02	0	0.03	0.73	0	0.07	0.09	0	0.14	0	0.06	0	0.05	0	0.91
Gunnellichthys_irideus	0.11	0.59	0.05	0.04	0	0.67	0.2	0	0.01	0.01	0	0	0.59	0.23	0.02	0.24	0.56	0.35	0	0	0.15	0.21	0.06	0.03	0	0.03	0.75	0	0.09	0.13	0	0.22	0	0.14	0	0.01	0	0.91
Gunnellichthys_monostigma	0.19	0.55	0.05	0.01	0	0.65	0.19	0	0.03	0	0	0	0.55	0.24	0.02	0.25	0.55	0.28	0	0	0.15	0.14	0.05	0.02	0	0.03	0.73	0	0.07	0.09	0	0.13	0	0.06	0	0.04	0	0.91
Gunnellichthys_pleurotaenia	0.19	0.55	0.07	0.01	0	0.66	0.23	0	0.03	0	0	0	0.54	0.25	0.03	0.29	0.55	0.32	0	0	0.19	0.15	0.05	0.02	0	0.04	0.73	0	0.07	0.1	0	0.15	0	0.08	0	0.06	0.01	0.91
Gunnellichthys_viridescens	0.19	0.55	0.07	0.01	0	0.66	0.23	0	0.03	0	0	0	0.54	0.25	0.03	0.29	0.55	0.32	0	0	0.19	0.15	0.06	0.02	0	0.04	0.73	0	0.07	0.1	0	0.15	0	0.08	0	0.06	0.01	0.91
Gymnapogon_africanus	0.26	0.71	0.08	0.02	0.01	0.24	0.02	0	0.12	0.01	0.01	0.01	0.66	0.04	0.02	0.28	0.41	0.14	0.01	0.01	0.04	0.08	0.01	0	0.01	0.02	0.84	0.02	0.05	0.04	0.01	0.03	0.01	0.05	0.01	0.39	0.01	0.83
Gymnapogon_annona	0.25	0.71	0.08	0.02	0.01	0.24	0.02	0	0.12	0.01	0.01	0.01	0.66	0.03	0.02	0.27	0.4	0.14	0.01	0.01	0.04	0.08	0.01	0	0.01	0.02	0.84	0.01	0.05	0.04	0.01	0.03	0.01	0.05	0.01	0.38	0	0.83
Gymnapogon_japonicus	0.25	0.71	0.08	0.02	0.01	0.24	0.02	0	0.12	0.01	0.01	0.01	0.66	0.03	0.02	0.27	0.4	0.14	0.01	0.01	0.04	0.08	0.01	0	0.01	0.02	0.84	0.01	0.05	0.04	0.01	0.03	0.01	0.05	0.01	0.38	0	0.83
Gymnapogon_philippinus	0.26	0.71	0.08	0.02	0.01	0.24	0.02	0	0.12	0.01	0.01	0.01	0.66	0.04	0.02	0.28	0.41	0.14	0.01	0.01	0.04	0.08	0.01	0	0.01	0.02	0.84	0.02	0.05	0.04	0.01	0.03	0.01	0.05	0.01	0.39	0.01	0.83
Gymneleotris_seminuda	0.22	0.7	0.12	0.09	0	0.69	0.27	0	0.01	0.02	0	0	0.72	0.29	0.08	0.29	0.68	0.35	0.03	0.02	0.17	0.28	0.09	0.06	0	0.11	0.86	0	0.17	0.16	0	0.24	0.03	0.22	0	0.11	0.03	0.94
Gymnocranius_audleyi	0.56	0.8	0.05	0.03	0.02	0.77	0.44	0.03	0.06	0.04	0.02	0.02	0.91	0.03	0.48	0.26	0.76	0.18	0.09	0.25	0.17	0.02	0.02	0.02	0.02	0.36	0.62	0.02	0.34	0.14	0.02	0.3	0.02	0.13	0.02	0.26	0.23	0.68
Gymnocranius_elongatus	0.58	0.82	0.05	0.03	0.02	0.79	0.42	0.03	0.06	0.04	0.02	0.02	0.91	0.03	0.47	0.28	0.76	0.19	0.08	0.25	0.18	0.03	0.02	0.02	0.02	0.35	0.64	0.03	0.34	0.14	0.02	0.31	0.02	0.13	0.02	0.25	0.23	0.73
Gymnocranius_euanus	0.53	0.78	0.05	0.03	0.02	0.74	0.45	0.04	0.06	0.04	0.02	0.02	0.91	0.03	0.48	0.24	0.73	0.17	0.09	0.27	0.17	0.02	0.02	0.02	0.02	0.37	0.59	0.02	0.32	0.14	0.02	0.28	0.02	0.13	0.02	0.26	0.25	0.67
Gymnocranius_frenatus	0.58	0.82	0.05	0.03	0.02	0.79	0.42	0.03	0.06	0.04	0.02	0.02	0.91	0.03	0.46	0.28	0.76	0.19	0.08	0.25	0.18	0.03	0.02	0.02	0.02	0.35	0.64	0.03	0.34	0.14	0.02	0.31	0.02	0.13	0.02	0.25	0.23	0.73
Gymnocranius_grandoculis	0.52	0.77	0.05	0.04	0.03	0.74	0.5	0.04	0.09	0.04	0.02	0.02	0.95	0.03	0.55	0.22	0.76	0.17	0.1	0.3	0.16	0.03	0.03	0.02	0.02	0.38	0.52	0.03	0.29	0.15	0.02	0.26	0.02	0.13	0.02	0.26	0.29	0.64
Gymnocranius_griseus	0.58	0.83	0.06	0.03	0.02	0.8	0.42	0.04	0.07	0.04	0.03	0.02	0.94	0.04	0.47	0.29	0.77	0.2	0.08	0.25	0.18	0.03	0.03	0.02	0.02	0.35	0.65	0.03	0.34	0.15	0.02	0.31	0.02	0.14	0.02	0.26	0.24	0.75
Gymnocranius_microdon	0.53	0.78	0.05	0.03	0.02	0.74	0.45	0.04	0.06	0.04	0.02	0.02	0.91	0.03	0.48	0.24	0.73	0.17	0.09	0.27	0.17	0.02	0.02	0.02	0.02	0.37	0.59	0.02	0.32	0.14	0.02	0.28	0.02	0.13	0.02	0.26	0.25	0.67
Gymnocrotaphus_curvidens	0.34	0.62	0.07	0.02	0.01	0.63	0.68	0.01	0.06	0.01	0	0.01	0.95	0.09	0.5	0.17	0.74	0.11	0.01	0.22	0.1	0	0.01	0	0	0.32	0.42	0	0.15	0.06	0	0.02	0.02	0.27	0	0.27	0.03	0.41
Gymnomuraena_zebra	0.63	0.22	0.04	0.01	0.01	0.15	0.1	0	0.18	0.01	0.01	0.01	0.89	0.04	0.1	0.07	0.26	0.03	0.01	0.02	0.03	0.05	0.01	0	0	0.03	0.24	0.01	0.02	0.03	0	0.01	0.01	0.05	0	0.21	0.03	0.18
Gymnothorax_afer	0.76	0.09	0	0	0.01	0.05	0.03	0	0.11	0	0	0	0.97	0	0.05	0.03	0.06	0	0	0	0.01	0.02	0	0	0	0	0.07	0.01	0	0.01	0	0	0	0.02	0	0.15	0.01	0.04
Gymnothorax_albimarginatus	0.44	0.45	0	0.01	0	0.17	0.03	0.01	0.06	0	0	0	0.87	0.01	0.05	0.01	0.21	0	0.01	0.01	0.01	0.01	0	0.01	0.01	0	0.39	0.01	0	0.01	0	0	0	0.01	0	0.07	0.01	0.24
Gymnothorax_angusticauda	0.57	0.41	0.04	0	0	0.2	0.09	0	0.14	0	0	0	0.9	0.04	0.06	0.14	0.38	0.02	0	0	0.09	0.01	0	0	0	0.04	0.31	0	0.03	0.03	0	0	0	0.06	0	0.14	0.01	0.29
Gymnothorax_angusticeps	0.38	0.52	0.02	0	0	0.22	0.04	0.01	0.02	0	0	0	0.85	0.02	0.02	0.03	0.22	0.02	0	0.01	0.02	0.01	0.01	0	0	0.02	0.48	0.01	0.01	0.01	0	0	0	0.02	0	0.09	0.01	0.31
Gymnothorax_annasona	0.68	0.51	0.03	0	0.01	0.22	0.04	0.01	0.28	0.01	0	0.01	0.95	0.03	0.04	0.12	0.4	0.04	0.01	0.01	0.05	0.02	0	0.01	0	0.04	0.29	0.01	0.04	0.02	0.01	0.01	0	0.03	0.01	0.15	0.01	0.25
Gymnothorax_annulatus	0.65	0.18	0.02	0	0	0.07	0.04	0	0.08	0	0	0	0.94	0.01	0.01	0.06	0.1	0.01	0	0	0.01	0.01	0	0.01	0	0.01	0.16	0	0.01	0.01	0.01	0.01	0	0.03	0	0.29	0	0.12
Gymnothorax_atolli	0.54	0.46	0.04	0.01	0	0.35	0.06	0	0.1	0.01	0	0.01	0.8	0.04	0.03	0.13	0.28	0.06	0	0	0.05	0.02	0.02	0	0	0.03	0.45	0.01	0.02	0.04	0	0.02	0	0.05	0	0.22	0.01	0.5
Gymnothorax_australicola	0.54	0.4	0.05	0.02	0.01	0.27	0.08	0.01	0.1	0.01	0.01	0.01	0.85	0.04	0.07	0.14	0.3	0.06	0.01	0.01	0.05	0.02	0.02	0	0	0.05	0.38	0.01	0.04	0.04	0.01	0.01	0	0.07	0	0.22	0.03	0.35
Gymnothorax_bacalladoi	0.62	0.38	0.03	0	0	0.21	0.06	0	0.1	0.02	0	0.01	0.85	0.02	0.02	0.14	0.24	0.04	0	0	0.07	0.01	0.02	0.01	0	0.03	0.31	0.01	0.02	0.03	0.01	0.02	0.01	0.04	0	0.23	0.01	0.28
Gymnothorax_berndti	0.61	0.37	0.02	0	0	0.19	0.09	0	0.18	0	0	0	0.92	0.03	0.09	0.12	0.38	0.01	0	0.01	0.07	0.01	0	0	0	0.03	0.27	0	0.02	0.03	0	0	0	0.05	0	0.13	0.01	0.25
Gymnothorax_breedeni	0.72	0.49	0.01	0	0.01	0.21	0.04	0.01	0.32	0.01	0	0.01	0.97	0.02	0.07	0.11	0.41	0.02	0.01	0.01	0.03	0.02	0	0.01	0	0.02	0.25	0.01	0.02	0.02	0.01	0.01	0	0.02	0.01	0.15	0.01	0.22
Gymnothorax_buroensis	0.75	0.14	0.01	0	0	0.08	0.03	0	0.1	0.01	0	0	0.94	0.01	0.01	0.08	0.07	0.01	0	0	0.02	0.02	0	0	0	0.02	0.13	0.01	0.01	0.02	0.01	0	0	0.04	0	0.35	0.01	0.11
Gymnothorax_castaneus	0.67	0.12	0	0	0	0.07	0.05	0	0.08	0	0	0	0.95	0	0.05	0.02	0.08	0	0	0	0	0	0	0	0	0	0.07	0	0	0.01	0	0	0	0	0	0.09	0	0.03
Gymnothorax_castlei	0.58	0.69	0.05	0.01	0	0.37	0.04	0.01	0.34	0	0.01	0	0.86	0.04	0.02	0.17	0.55	0.07	0	0	0.07	0.02	0.03	0.01	0.01	0.03	0.53	0.01	0.04	0.03	0.01	0.02	0	0.04	0.01	0.12	0.01	0.59
Gymnothorax_chilospilus	0.41	0.5	0.01	0.01	0	0.21	0.03	0.01	0.04	0	0	0	0.85	0.02	0.02	0.04	0.22	0.02	0.01	0.01	0.02	0.01	0	0.01	0.01	0.02	0.46	0.01	0.02	0.01	0	0	0	0.03	0	0.11	0.01	0.3
Gymnothorax_chlamydatus	0.63	0.35	0.02	0	0.01	0.19	0.06	0	0.15	0	0	0	0.86	0.02	0.04	0.11	0.28	0.03	0	0.01	0.06	0	0	0	0	0.03	0.23	0.01	0.02	0.02	0	0	0	0.03	0	0.2	0.01	0.18
Gymnothorax_cribroris	0.69	0.25	0.01	0	0.01	0.1	0.04	0.01	0.27	0	0	0	0.95	0.02	0.05	0.06	0.23	0.03	0	0.01	0.02	0.03	0	0.01	0	0.02	0.18	0.01	0.03	0.01	0.01	0.01	0	0.06	0.01	0.2	0.01	0.17
Gymnothorax_dorsalis	0.71	0.49	0.01	0	0.01	0.21	0.04	0.01	0.32	0	0	0	0.97	0.02	0.07	0.11	0.41	0.02	0.01	0.01	0.03	0.02	0	0.01	0	0.02	0.26	0.01	0.02	0.02	0.01	0.01	0	0.02	0.01	0.15	0.01	0.23
Gymnothorax_dovii	0.62	0.12	0	0	0.01	0.03	0.03	0	0.15	0	0	0.01	0.91	0	0.04	0.03	0.1	0	0	0	0	0.02	0	0.01	0	0	0.09	0.01	0	0	0.01	0	0	0.02	0	0.18	0	0.06
Gymnothorax_elegans	0.6	0.29	0.03	0	0.01	0.18	0.05	0	0.13	0.01	0	0	0.87	0.03	0.04	0.09	0.2	0.03	0.01	0	0.03	0.01	0	0.01	0	0.03	0.22	0.01	0.02	0.04	0.01	0.01	0.01	0.04	0	0.21	0.01	0.19
Gymnothorax_enigmaticus	0.62	0.18	0.01	0	0	0.09	0.04	0	0.04	0	0	0	0.94	0.01	0.02	0.05	0.08	0.01	0	0	0.02	0	0	0	0	0.02	0.16	0.01	0.01	0.01	0	0	0	0.02	0	0.12	0	0.1
Gymnothorax_eurostus	0.61	0.55	0.04	0.01	0.01	0.25	0.04	0	0.21	0	0.01	0.01	0.96	0.04	0.04	0.1	0.44	0.03	0.01	0.01	0.02	0.02	0.02	0	0.01	0.04	0.37	0.01	0.03	0.03	0	0.01	0	0.03	0	0.13	0.02	0.31
Gymnothorax_favagineus	0.72	0.21	0	0	0.01	0.11	0.04	0	0.25	0	0	0.01	0.93	0.01	0.07	0.04	0.2	0.01	0	0.01	0.01	0.01	0	0	0	0.01	0.12	0.01	0.01	0.02	0	0	0	0.01	0	0.14	0.01	0.09
Gymnothorax_fimbriatus	0.64	0.52	0.03	0.02	0.01	0.23	0.04	0	0.24	0	0.01	0.01	0.98	0.02	0.07	0.08	0.43	0.01	0.01	0.01	0.01	0.02	0.01	0	0.01	0.03	0.33	0.01	0.02	0.02	0	0.01	0	0.02	0	0.13	0.01	0.28
Gymnothorax_flavimarginatus	0.67	0.11	0	0	0	0.06	0.04	0	0.08	0	0	0	0.94	0	0.05	0.02	0.06	0	0	0	0	0	0	0	0	0	0.07	0.01	0	0.01	0	0	0	0	0	0.09	0	0.02
Gymnothorax_flavoculus	0.63	0.35	0.02	0	0	0.2	0.05	0	0.14	0	0	0	0.86	0.02	0.04	0.11	0.28	0.03	0	0.01	0.06	0	0	0	0	0.03	0.24	0.01	0.02	0.02	0	0	0	0.03	0	0.2	0.01	0.2
Gymnothorax_formosus	0.75	0.14	0.01	0	0	0.08	0.04	0	0.1	0.01	0	0	0.95	0.01	0.02	0.08	0.07	0.01	0	0	0.02	0.02	0	0	0	0.01	0.12	0.01	0.01	0.02	0.01	0	0	0.04	0	0.35	0.01	0.09
Gymnothorax_funebris	0.78	0.12	0	0.01	0.01	0.06	0.04	0	0.33	0	0	0.01	0.93	0.01	0.07	0.04	0.1	0.01	0	0.01	0.01	0.02	0	0	0	0.01	0.07	0.01	0	0.02	0	0	0	0.03	0	0.18	0	0.06
Gymnothorax_fuscomaculatus	0.53	0.46	0.04	0.01	0	0.35	0.06	0	0.1	0.01	0	0.01	0.79	0.04	0.03	0.13	0.3	0.06	0	0	0.05	0.02	0.02	0	0	0.03	0.47	0.01	0.02	0.04	0	0.02	0	0.05	0	0.22	0.01	0.5
Gymnothorax_gracilicauda	0.37	0.61	0.02	0.01	0	0.35	0.03	0.01	0.04	0	0	0.01	0.78	0.03	0.02	0.08	0.29	0.05	0	0	0.03	0.01	0.01	0.01	0.01	0.02	0.63	0.01	0.03	0.02	0.01	0	0	0.03	0	0.12	0.02	0.58
Gymnothorax_griseus	0.41	0.5	0.01	0.01	0	0.21	0.03	0.01	0.04	0	0	0	0.85	0.02	0.02	0.04	0.22	0.02	0.01	0.01	0.02	0.01	0	0.01	0.01	0.02	0.46	0.01	0.02	0.01	0	0	0	0.02	0	0.11	0.01	0.3
Gymnothorax_hepaticus	0.76	0.09	0	0	0.01	0.05	0.03	0	0.11	0	0	0	0.97	0	0.05	0.03	0.06	0	0	0	0.01	0.02	0	0	0	0	0.07	0.01	0	0.01	0	0	0	0.02	0	0.15	0.01	0.04
Gymnothorax_herrei	0.57	0.35	0.03	0	0	0.24	0.05	0	0.08	0.01	0	0.01	0.84	0.02	0.01	0.11	0.2	0.04	0	0	0.04	0.03	0.02	0.01	0	0.02	0.39	0.01	0.02	0.03	0.01	0.02	0.01	0.05	0	0.3	0.01	0.42
Gymnothorax_hubbsi	0.37	0.62	0.02	0.01	0	0.35	0.03	0.01	0.03	0	0	0.01	0.78	0.03	0.02	0.08	0.3	0.05	0	0	0.03	0.02	0.02	0.01	0.01	0.02	0.63	0.02	0.02	0.02	0.01	0.01	0	0.03	0	0.11	0.02	0.58
Gymnothorax_isingteena	0.71	0.21	0	0	0.01	0.11	0.04	0	0.25	0	0	0.01	0.93	0.01	0.07	0.04	0.2	0.01	0	0.01	0.01	0.01	0	0	0	0.01	0.12	0.01	0.01	0.02	0	0	0	0.01	0	0.14	0.01	0.09
Gymnothorax_javanicus	0.68	0.5	0.02	0.02	0.01	0.22	0.04	0	0.28	0	0.01	0.01	0.96	0.02	0.08	0.07	0.44	0.01	0.01	0.01	0.01	0.03	0.02	0	0.01	0.03	0.28	0.01	0.02	0.02	0	0.01	0	0.02	0	0.12	0.01	0.24
Gymnothorax_johnsoni	0.75	0.49	0.01	0	0.01	0.2	0.05	0.01	0.36	0.01	0	0	0.96	0.02	0.07	0.1	0.43	0.02	0	0.01	0.03	0.03	0	0.01	0	0.02	0.23	0.01	0.03	0.02	0.01	0.01	0	0.02	0.01	0.14	0.01	0.2
Gymnothorax_kidako	0.45	0.46	0	0.01	0	0.18	0.03	0.01	0.07	0	0	0	0.87	0.01	0.05	0.02	0.21	0.01	0.01	0.01	0.01	0.01	0	0.01	0.01	0	0.41	0.01	0	0.01	0	0	0	0.01	0	0.11	0.01	0.25
Gymnothorax_kontodontos	0.44	0.36	0.01	0	0	0.18	0.02	0	0.09	0	0	0	0.77	0.02	0	0.1	0.19	0.04	0	0	0.03	0.02	0.01	0.01	0	0	0.42	0.01	0.01	0.01	0.01	0.01	0	0.05	0	0.18	0	0.45
Gymnothorax_longinquus	0.37	0.14	0.01	0	0	0.04	0.02	0	0	0	0	0	0.87	0.01	0	0.04	0.02	0	0	0	0.01	0	0	0	0	0.01	0.13	0	0.01	0.01	0	0	0	0.01	0	0.09	0	0.07
Gymnothorax_mareei	0.7	0.6	0.04	0.02	0.01	0.25	0.04	0.01	0.36	0.01	0.01	0.01	0.96	0.03	0.04	0.13	0.53	0.05	0.01	0.01	0.05	0.02	0.02	0.01	0.01	0.04	0.33	0.01	0.04	0.03	0.01	0.01	0	0.03	0.01	0.13	0.02	0.31
Gymnothorax_margaritophorus	0.41	0.5	0.01	0.01	0	0.21	0.03	0.01	0.04	0	0	0	0.86	0.02	0.02	0.04	0.22	0.02	0.01	0.01	0.02	0.01	0	0.01	0.01	0.02	0.46	0.01	0.02	0.01	0	0	0	0.02	0	0.11	0.01	0.29
Gymnothorax_marshallensis	0.44	0.36	0.01	0	0	0.18	0.02	0	0.09	0	0	0	0.77	0.02	0	0.1	0.19	0.04	0	0	0.03	0.02	0.01	0.01	0	0	0.42	0.01	0.01	0.01	0.01	0.01	0	0.05	0	0.18	0	0.45
Gymnothorax_melatremus	0.55	0.5	0.03	0	0	0.34	0.05	0	0.14	0.01	0	0.01	0.79	0.04	0.04	0.15	0.34	0.06	0	0	0.07	0.01	0.02	0	0	0.03	0.45	0.01	0.02	0.03	0	0.02	0	0.05	0	0.2	0.01	0.47
Gymnothorax_meleagris	0.77	0.08	0	0	0.01	0.05	0.03	0	0.11	0	0	0	0.95	0	0.05	0.03	0.06	0	0	0	0.01	0.02	0	0	0	0	0.05	0.01	0	0.01	0	0	0	0.02	0	0.15	0	0.02
Gymnothorax_microstictus	0.58	0.41	0.02	0	0	0.25	0.04	0.01	0.25	0.01	0	0	0.85	0.04	0.04	0.09	0.31	0.06	0	0.01	0.04	0.04	0.01	0.01	0	0.03	0.42	0.01	0.03	0.02	0.01	0.02	0	0.07	0.01	0.2	0.01	0.47
Gymnothorax_miliaris	0.75	0.14	0.01	0	0	0.08	0.04	0	0.1	0	0	0	0.95	0.01	0.02	0.08	0.07	0.01	0	0	0.02	0.02	0	0	0	0.01	0.12	0.01	0.01	0.02	0.01	0	0	0.04	0	0.34	0.01	0.09
Gymnothorax_minor	0.63	0.34	0.02	0	0.01	0.19	0.06	0	0.15	0	0	0	0.87	0.02	0.04	0.11	0.28	0.03	0	0.01	0.06	0	0	0	0	0.03	0.23	0.01	0.02	0.02	0	0	0	0.03	0	0.2	0.01	0.19
Gymnothorax_moluccensis	0.49	0.17	0	0	0	0.06	0.02	0	0.01	0	0	0	0.9	0.01	0.01	0.04	0.04	0	0	0	0.01	0	0	0	0	0.01	0.16	0	0.01	0	0	0	0	0.01	0	0.1	0	0.09
Gymnothorax_monochrous	0.68	0.14	0	0	0	0.05	0.04	0	0.11	0	0	0	0.96	0	0.04	0.04	0.09	0	0	0	0	0.01	0	0.01	0	0	0.12	0	0	0.01	0.01	0	0	0.02	0	0.28	0	0.08
Gymnothorax_monostigma	0.68	0.52	0.03	0	0.01	0.22	0.04	0.01	0.28	0.01	0	0.01	0.95	0.03	0.04	0.12	0.4	0.04	0.01	0.01	0.05	0.02	0	0.01	0	0.04	0.29	0.01	0.04	0.02	0.01	0.01	0	0.03	0.01	0.15	0.01	0.25
Gymnothorax_mordax	0.41	0.47	0	0	0	0.19	0.04	0.01	0.07	0	0	0	0.86	0	0.06	0	0.24	0	0	0.01	0	0.02	0	0	0	0.01	0.39	0.01	0	0.01	0	0	0	0	0	0.07	0.01	0.23
Gymnothorax_moringa	0.78	0.12	0	0.01	0.01	0.05	0.04	0	0.35	0	0	0.01	0.93	0.01	0.07	0.04	0.09	0.01	0	0.01	0.01	0.03	0	0	0	0.01	0.07	0.01	0.01	0.02	0	0	0	0.03	0	0.18	0.01	0.06
Gymnothorax_nasuta	0.35	0.54	0.02	0	0	0.22	0.03	0.01	0.02	0	0	0	0.85	0.01	0.02	0.03	0.23	0.02	0	0.01	0.01	0.01	0.01	0	0	0.02	0.49	0.01	0.01	0.01	0	0	0	0.01	0	0.09	0.01	0.3
Gymnothorax_neglectus	0.4	0.47	0	0.01	0	0.19	0.04	0.01	0.06	0	0	0	0.85	0	0.06	0.01	0.23	0	0	0.01	0	0.01	0.01	0	0	0.01	0.39	0.01	0	0.01	0	0	0	0	0	0.07	0.01	0.23
Gymnothorax_nigromarginatus	0.45	0.44	0	0.01	0	0.18	0.03	0.01	0.07	0	0	0	0.87	0.01	0.05	0.02	0.22	0.01	0.01	0.01	0.01	0.01	0	0.01	0.01	0	0.39	0.01	0	0.01	0	0	0	0.01	0	0.1	0.01	0.24
Gymnothorax_niphostigmus	0.65	0.28	0.02	0	0.01	0.18	0.05	0	0.12	0.01	0	0	0.9	0.02	0.03	0.09	0.17	0.02	0.01	0	0.03	0	0	0.01	0	0.02	0.22	0.01	0.02	0.03	0.01	0.01	0	0.04	0	0.24	0.01	0.17
Gymnothorax_nubilus	0.7	0.17	0	0	0	0.08	0.04	0	0.12	0	0	0	0.97	0	0.06	0.03	0.13	0	0	0	0	0	0	0	0	0.01	0.12	0	0	0.01	0	0	0	0.01	0	0.14	0	0.09
Gymnothorax_nudivomer	0.66	0.21	0.01	0.01	0.01	0.14	0.06	0	0.18	0.01	0	0	0.85	0.01	0.07	0.07	0.18	0.01	0.01	0	0.02	0.01	0	0.01	0	0.01	0.12	0.01	0.01	0.03	0.01	0.01	0.01	0.02	0	0.18	0.01	0.1
Gymnothorax_ocellatus	0.67	0.3	0.01	0	0	0.16	0.06	0	0.18	0	0	0	0.89	0	0.07	0.08	0.27	0.01	0	0.01	0.04	0	0	0	0	0.01	0.18	0.01	0	0.02	0	0	0	0.01	0	0.19	0.01	0.14
Gymnothorax_panamensis	0.36	0.14	0.01	0	0	0.04	0.02	0	0	0	0	0	0.87	0.01	0	0.04	0.02	0	0	0	0.01	0	0	0	0	0.01	0.13	0	0.01	0.01	0	0	0	0.01	0	0.09	0	0.07
Gymnothorax_phasmatodes	0.41	0.5	0.01	0.01	0	0.21	0.03	0.01	0.04	0	0	0	0.85	0.02	0.02	0.04	0.21	0.02	0	0	0.02	0.01	0	0	0.01	0.02	0.45	0.01	0.02	0.01	0.01	0	0	0.02	0	0.11	0.02	0.3
Gymnothorax_philippinus	0.62	0.33	0.03	0	0.01	0.16	0.06	0	0.11	0.01	0	0	0.87	0.02	0.02	0.12	0.22	0.03	0	0.01	0.06	0	0.01	0.01	0	0.03	0.23	0	0.02	0.03	0.01	0.01	0.01	0.04	0	0.24	0.01	0.17
Gymnothorax_pictus	0.66	0.11	0	0	0	0.06	0.05	0	0.08	0	0	0	0.95	0	0.05	0.02	0.07	0	0	0	0	0	0	0	0	0	0.07	0	0	0.01	0	0	0	0	0	0.09	0	0.03
Gymnothorax_pikei	0.67	0.17	0.04	0	0	0.09	0.04	0.03	0.09	0	0	0	0.94	0	0.04	0.09	0.13	0.01	0.03	0	0.01	0.01	0	0	0	0.01	0.15	0	0.01	0.05	0.04	0	0.02	0.03	0	0.31	0	0.11
Gymnothorax_pindae	0.58	0.2	0	0	0	0.06	0.02	0	0.1	0	0	0	0.9	0.01	0	0.06	0.12	0	0	0	0.01	0.01	0	0	0	0	0.19	0.01	0.01	0	0	0	0	0.04	0	0.2	0	0.15
Gymnothorax_polygonius	0.45	0.44	0	0.01	0	0.18	0.03	0.01	0.07	0	0	0	0.87	0.01	0.05	0.02	0.22	0.01	0.01	0.01	0.01	0.01	0	0.01	0.01	0	0.39	0.01	0	0.01	0	0	0	0.01	0	0.1	0.01	0.24
Gymnothorax_porphyreus	0.78	0.09	0	0	0	0.05	0.04	0	0.13	0.01	0	0	0.97	0	0.05	0.05	0.07	0	0	0	0.01	0.02	0	0	0	0	0.06	0.01	0	0.02	0.01	0	0	0.03	0	0.32	0.01	0.05
Gymnothorax_prasinus	0.68	0.45	0.02	0.01	0.01	0.23	0.05	0.01	0.29	0.01	0	0.01	0.97	0.01	0.06	0.09	0.37	0.03	0.01	0.02	0.01	0.01	0	0.01	0	0.01	0.28	0.01	0.02	0.03	0.02	0.01	0.01	0.01	0.01	0.16	0.01	0.24
Gymnothorax_prionodon	0.46	0.44	0	0.01	0	0.18	0.04	0.01	0.09	0	0	0	0.86	0.01	0.05	0.02	0.22	0.01	0.01	0.01	0.01	0.01	0	0.01	0.01	0	0.36	0.01	0	0.01	0	0	0	0.01	0	0.09	0.01	0.22
Gymnothorax_prismodon	0.69	0.25	0.01	0	0	0.1	0.04	0.01	0.26	0	0	0	0.95	0.02	0.05	0.05	0.23	0.03	0	0.01	0.02	0.03	0	0.01	0	0.02	0.19	0.01	0.03	0.01	0.01	0	0	0.06	0.01	0.2	0.01	0.18
Gymnothorax_pseudoherrei	0.68	0.46	0.02	0.01	0.01	0.23	0.05	0.01	0.29	0.01	0	0.01	0.97	0.01	0.06	0.09	0.36	0.03	0.01	0.02	0.01	0.01	0	0.01	0	0.01	0.29	0.01	0.02	0.03	0.02	0.01	0.01	0.01	0.01	0.16	0.01	0.24
Gymnothorax_pseudothyrsoideus	0.71	0.55	0.03	0.02	0.01	0.25	0.05	0.01	0.37	0.01	0.01	0.01	1	0.02	0.07	0.09	0.51	0.03	0.01	0.02	0.01	0.02	0.02	0.01	0.01	0.02	0.31	0.01	0.02	0.03	0.01	0.01	0	0.02	0.01	0.14	0.01	0.27
Gymnothorax_punctatofasciatus	0.7	0.19	0.01	0	0.01	0.09	0.03	0	0.14	0	0	0	0.94	0.01	0.03	0.06	0.16	0.02	0	0	0.02	0.02	0	0	0	0.02	0.16	0.01	0.01	0.01	0	0	0	0.04	0	0.2	0.01	0.17
Gymnothorax_punctatus	0.72	0.55	0.03	0.02	0.01	0.25	0.05	0.01	0.37	0.01	0.01	0.01	1	0.02	0.07	0.09	0.52	0.03	0.01	0.02	0.01	0.02	0.02	0.01	0.01	0.02	0.29	0.01	0.02	0.03	0.02	0.01	0	0.02	0.01	0.14	0.01	0.26
Gymnothorax_randalli	0.75	0.13	0	0	0.01	0.06	0.04	0	0.31	0	0	0.01	0.95	0.01	0.07	0.05	0.1	0.01	0.01	0.01	0.01	0.03	0	0	0	0.01	0.11	0.01	0.01	0.02	0	0	0	0.04	0	0.19	0.01	0.08
Gymnothorax_reevesii	0.61	0.55	0.04	0.01	0.01	0.25	0.04	0	0.22	0	0.01	0.01	0.96	0.04	0.05	0.1	0.44	0.02	0.01	0.01	0.02	0.02	0.02	0	0.01	0.04	0.37	0.01	0.03	0.03	0	0.01	0	0.03	0	0.13	0.01	0.31
Gymnothorax_reticularis	0.61	0.55	0.04	0.01	0.01	0.25	0.04	0	0.21	0	0.01	0.01	0.96	0.04	0.04	0.1	0.44	0.03	0.01	0.01	0.02	0.02	0.02	0	0.01	0.04	0.37	0.01	0.03	0.03	0	0.01	0	0.04	0	0.14	0.02	0.32
Gymnothorax_richardsonii	0.38	0.56	0.02	0.01	0	0.28	0.03	0.01	0.02	0	0	0	0.84	0.01	0.02	0.05	0.25	0.03	0	0	0.02	0.02	0.01	0	0.01	0.02	0.53	0.01	0.02	0.01	0.01	0.01	0	0.01	0	0.09	0.02	0.43
Gymnothorax_robinsi	0.31	0.62	0.02	0.01	0	0.35	0.03	0.01	0.01	0	0	0	0.76	0.02	0.01	0.08	0.3	0.05	0	0	0.03	0.02	0.02	0	0.01	0.02	0.66	0.01	0.02	0.02	0.01	0.02	0	0.03	0	0.08	0.02	0.61
Gymnothorax_rueppelliae	0.66	0.48	0.01	0	0.01	0.23	0.05	0	0.28	0	0	0.01	0.97	0.02	0.08	0.08	0.41	0.01	0.01	0.01	0.01	0.03	0	0	0	0.03	0.31	0.01	0.02	0.02	0	0.01	0	0.03	0	0.14	0.01	0.26
Gymnothorax_saxicola	0.63	0.35	0.02	0	0.01	0.19	0.06	0	0.15	0	0	0	0.87	0.02	0.04	0.11	0.28	0.03	0	0.01	0.06	0	0	0	0	0.03	0.23	0.01	0.02	0.02	0	0	0	0.03	0	0.2	0.01	0.18
Gymnothorax_serratidens	0.65	0.3	0.02	0	0	0.14	0.06	0	0.14	0.01	0	0	0.89	0	0.05	0.1	0.22	0.01	0	0.01	0.05	0	0.01	0	0	0.01	0.2	0	0	0.03	0.01	0.01	0.01	0.02	0	0.23	0.01	0.14
Gymnothorax_steindachneri	0.66	0.25	0.01	0	0.01	0.16	0.05	0	0.14	0.01	0	0	0.9	0.01	0.06	0.07	0.2	0.01	0.01	0	0.02	0	0	0	0	0.01	0.19	0.01	0.01	0.03	0.01	0	0	0.02	0	0.2	0.01	0.15
Gymnothorax_thyrsoideus	0.66	0.19	0.01	0	0.01	0.1	0.03	0	0.12	0	0	0	0.93	0.01	0.04	0.06	0.15	0.02	0	0	0.02	0	0	0	0	0.02	0.16	0.01	0.01	0.01	0	0	0	0.03	0	0.15	0	0.13
Gymnothorax_undulatus	0.78	0.58	0.03	0.02	0.01	0.23	0.05	0.01	0.44	0.01	0.01	0.01	0.98	0.02	0.07	0.11	0.57	0.03	0	0.01	0.04	0.03	0.01	0.01	0.01	0.02	0.25	0.01	0.02	0.02	0.01	0.01	0	0.01	0.01	0.12	0.01	0.24
Gymnothorax_unicolor	0.66	0.24	0.01	0.01	0.01	0.16	0.05	0	0.15	0.01	0	0	0.9	0.02	0.06	0.07	0.2	0.01	0.01	0.01	0.02	0	0	0	0	0.01	0.17	0.01	0.01	0.03	0.01	0.01	0	0.02	0	0.19	0.01	0.14
Gymnothorax_vicinus	0.78	0.12	0	0	0.01	0.06	0.05	0	0.35	0	0	0.01	0.94	0.01	0.07	0.04	0.11	0.01	0	0.01	0.01	0.03	0	0	0	0.01	0.07	0.01	0.01	0.02	0	0	0	0.03	0	0.18	0.01	0.06
Gymnothorax_woodwardi	0.67	0.26	0.01	0	0.01	0.18	0.06	0	0.15	0	0	0	0.92	0.01	0.07	0.06	0.21	0.01	0	0.01	0.02	0	0	0	0	0.01	0.18	0.01	0	0.02	0	0	0	0.02	0	0.23	0.01	0.15
Gymnothorax_zonipectis	0.42	0.5	0.01	0.01	0	0.21	0.03	0.01	0.04	0	0	0	0.85	0.02	0.02	0.04	0.22	0.02	0.01	0.01	0.02	0.01	0	0.01	0.01	0.02	0.46	0.01	0.02	0.01	0	0	0	0.03	0	0.12	0.02	0.3
Haemulon_album	0.92	0.92	0.21	0.07	0.12	0.12	0.9	0.57	0.32	0.17	0.07	0.07	1.02	0.08	0.95	0.12	0.94	0.1	0.61	0.37	0.09	0.06	0.09	0.08	0.07	0.92	0.89	0.06	0.83	0.5	0.48	0.06	0.73	0.9	0.07	0.83	0.19	0.3
Haemulon_aurolineatum	0.45	0.79	0.07	0.02	0.02	0.22	0.4	0.05	0.06	0.05	0.01	0.01	0.79	0.05	0.12	0.09	0.67	0.08	0.07	0.1	0.06	0.02	0.05	0.02	0.01	0.12	0.8	0.01	0.12	0.06	0.02	0.02	0.31	0.17	0.01	0.16	0.04	0.77
Haemulon_bonariense	0.26	0.88	0.59	0.02	0.03	0.1	0.76	0.07	0.07	0.06	0.02	0.02	0.96	0.04	0.36	0.05	0.85	0.05	0.04	0.63	0.04	0.02	0.05	0.02	0.02	0.77	0.85	0.02	0.13	0.07	0.02	0.02	0.67	0.18	0.01	0.76	0.08	0.2
Haemulon_boschmae	0.55	0.92	0.11	0.04	0.05	0.16	0.6	0.18	0.32	0.23	0.04	0.04	0.85	0.07	0.79	0.11	0.82	0.1	0.14	0.38	0.08	0.05	0.08	0.05	0.04	0.8	0.87	0.04	0.7	0.13	0.08	0.05	0.52	0.79	0.04	0.53	0.13	0.44
Haemulon_carbonarium	0.8	0.94	0.07	0.01	0.03	0.11	0.45	0.13	0.17	0.36	0.01	0	1.01	0.03	0.83	0.05	0.91	0.04	0.09	0.19	0.03	0.02	0.03	0.01	0	0.84	0.91	0.01	0.68	0.08	0.05	0.02	0.32	0.79	0	0.38	0.1	0.29
Haemulon_chrysargyreum	0.69	0.86	0.22	0	0	0.38	0.55	0.15	0.45	0.15	0.1	0	0.9	0.08	0.11	0.21	0.81	0.1	0.01	0.03	0.17	0.05	0.2	0	0	0.1	0.94	0.01	0.08	0.2	0	0.13	0.04	0.45	0	0.51	0.18	0.92
Haemulon_flaviguttatum	0.67	0.9	0.13	0.03	0.06	0.11	0.78	0.31	0.46	0.22	0.04	0.03	1.02	0.04	0.87	0.07	0.87	0.07	0.26	0.48	0.06	0.03	0.06	0.04	0.03	0.88	0.87	0.03	0.74	0.19	0.15	0.04	0.65	0.83	0.03	0.7	0.18	0.33
Haemulon_flavolineatum	0.53	0.94	0.13	0.04	0.05	0.16	0.76	0.25	0.46	0.19	0.04	0.04	0.9	0.06	0.87	0.09	0.86	0.09	0.22	0.52	0.07	0.04	0.07	0.04	0.03	0.88	0.9	0.04	0.77	0.2	0.12	0.05	0.68	0.85	0.03	0.71	0.15	0.45
Haemulon_macrostomum	0.12	0.21	0.05	0.01	0.01	0.04	0.15	0.02	0.03	0.01	0	0.01	0.83	0.01	0.46	0.02	0.17	0.02	0.01	0.05	0.01	0.01	0.01	0	0.01	0.15	0.21	0.01	0.05	0.02	0	0.01	0.07	0.07	0	0.13	0.04	0.08
Haemulon_maculicauda	0.54	0.94	0.12	0.04	0.05	0.16	0.73	0.25	0.44	0.2	0.04	0.04	0.9	0.06	0.86	0.09	0.86	0.09	0.22	0.49	0.07	0.04	0.07	0.04	0.03	0.87	0.89	0.04	0.75	0.19	0.12	0.05	0.65	0.84	0.04	0.68	0.15	0.46
Haemulon_melanurum	0.7	0.94	0.16	0.05	0.09	0.17	0.77	0.36	0.3	0.17	0.06	0.06	0.87	0.07	0.84	0.11	0.83	0.11	0.4	0.39	0.09	0.05	0.09	0.07	0.06	0.86	0.87	0.06	0.74	0.32	0.25	0.06	0.62	0.82	0.06	0.65	0.17	0.5
Haemulon_parra	0.26	0.88	0.6	0.02	0.03	0.1	0.77	0.07	0.07	0.06	0.02	0.02	0.96	0.04	0.36	0.05	0.85	0.05	0.04	0.63	0.04	0.02	0.05	0.02	0.01	0.77	0.85	0.02	0.12	0.07	0.02	0.02	0.68	0.18	0.01	0.76	0.08	0.2
Haemulon_plumierii	0.85	0.88	0.15	0.04	0.07	0.12	0.81	0.22	0.21	0.14	0.04	0.04	0.99	0.06	0.81	0.07	0.83	0.07	0.47	0.49	0.07	0.03	0.08	0.05	0.04	0.8	0.82	0.04	0.66	0.21	0.14	0.04	0.41	0.75	0.04	0.48	0.15	0.31
Haemulon_sciurus	0.9	0.96	0.12	0.03	0.05	0.15	0.87	0.61	0.64	0.13	0.03	0.03	1.01	0.05	0.93	0.07	0.95	0.06	0.15	0.25	0.06	0.03	0.06	0.03	0.03	0.92	0.97	0.03	0.44	0.14	0.05	0.04	0.77	0.9	0.03	0.85	0.53	0.7
Haemulon_scudderii	0.7	0.92	0.13	0.04	0.07	0.12	0.77	0.29	0.34	0.18	0.05	0.05	0.96	0.05	0.86	0.08	0.86	0.09	0.35	0.47	0.07	0.04	0.07	0.05	0.05	0.87	0.86	0.05	0.76	0.23	0.18	0.05	0.62	0.83	0.04	0.65	0.16	0.38
Haemulon_serrula	0.42	0.55	0.19	0	0.04	0.35	0.3	0.1	0.17	0.08	0.01	0.02	0.76	0.07	0.21	0.08	0.52	0.09	0.06	0.14	0.05	0.03	0.16	0.02	0.02	0.2	0.57	0.02	0.11	0.16	0.02	0.01	0.14	0.25	0.02	0.28	0.18	0.44
Haemulon_sexfasciatum	0.88	0.93	0.16	0.05	0.1	0.11	0.9	0.44	0.33	0.16	0.06	0.06	1.03	0.06	0.92	0.07	0.91	0.08	0.52	0.42	0.08	0.05	0.08	0.06	0.06	0.92	0.9	0.05	0.82	0.37	0.34	0.05	0.66	0.9	0.06	0.75	0.17	0.31
Haemulon_squamipinna	0.43	0.59	0.32	0.06	0.12	0.24	0.4	0.07	0.14	0.08	0.05	0.12	0.73	0.13	0.3	0.24	0.65	0.37	0.16	0.13	0.12	0.09	0.13	0.06	0.05	0.37	0.84	0.06	0.23	0.23	0.05	0.09	0.19	0.35	0.04	0.48	0.17	0.82
Haemulon_steindachneri	0.56	0.95	0.13	0.04	0.05	0.16	0.77	0.26	0.42	0.19	0.04	0.04	0.9	0.06	0.86	0.09	0.86	0.1	0.27	0.51	0.08	0.04	0.07	0.05	0.04	0.87	0.89	0.04	0.76	0.21	0.15	0.05	0.67	0.85	0.04	0.69	0.15	0.46
Haemulon_striatum	0.58	0.68	0.04	0	0	0.18	0.24	0.03	0.05	0.03	0	0	0.6	0.03	0.14	0.05	0.46	0.04	0.06	0.1	0.03	0	0.03	0	0	0.14	0.55	0	0.11	0.03	0.02	0	0.13	0.15	0	0.13	0.02	0.64
Haemulon_vittatum	0.56	0.66	0.04	0	0	0.16	0.2	0.01	0.03	0.01	0	0	0.55	0.03	0.09	0.05	0.43	0.04	0.04	0.07	0.03	0	0.02	0	0	0.09	0.51	0	0.08	0.03	0	0	0.1	0.12	0	0.08	0.01	0.65
Halicampus_boothae	0.27	0.28	0.06	0.01	0.01	0.17	0.11	0.01	0.06	0.01	0.01	0.01	0.64	0.08	0.04	0.22	0.37	0.24	0	0.01	0.18	0.13	0.03	0.02	0.01	0.05	0.74	0.01	0.04	0.03	0	0.01	0	0.08	0	0.1	0.02	0.75
Halicampus_brocki	0.3	0.32	0.06	0.01	0.02	0.2	0.11	0.02	0.06	0.02	0.02	0.02	0.72	0.09	0.04	0.3	0.5	0.21	0.01	0.02	0.14	0.22	0.04	0.03	0.02	0.04	0.82	0.02	0.05	0.04	0	0.03	0.01	0.08	0	0.1	0.03	0.82
Halicampus_dunckeri	0.27	0.27	0.04	0.01	0.02	0.15	0.09	0.02	0.06	0.02	0.02	0.02	0.76	0.11	0.03	0.29	0.49	0.19	0.01	0.02	0.13	0.22	0.04	0.03	0.02	0.03	0.81	0.02	0.08	0.03	0	0.03	0.01	0.06	0	0.08	0.03	0.76
Halicampus_edmondsoni	0.27	0.3	0.06	0.01	0.01	0.17	0.1	0.01	0.05	0.01	0.01	0.01	0.63	0.09	0.03	0.23	0.37	0.25	0	0.01	0.18	0.15	0.04	0.02	0.01	0.04	0.76	0.02	0.04	0.03	0	0.02	0	0.09	0	0.1	0.02	0.77
Halicampus_grayi	0.31	0.31	0.06	0.02	0.02	0.19	0.12	0.02	0.06	0.02	0.02	0.02	0.72	0.07	0.04	0.29	0.49	0.2	0.01	0.02	0.15	0.21	0.04	0.03	0.02	0.05	0.8	0.02	0.05	0.04	0	0.03	0.01	0.08	0	0.11	0.03	0.8
Halicampus_macrorhynchus	0.27	0.26	0.04	0.01	0.02	0.14	0.09	0.02	0.06	0.02	0.02	0.02	0.76	0.11	0.03	0.28	0.49	0.18	0.01	0.02	0.13	0.22	0.03	0.03	0.02	0.04	0.8	0.02	0.08	0.03	0	0.03	0.01	0.06	0	0.08	0.03	0.75
Halicampus_marquesensis	0.17	0.32	0.03	0.03	0.02	0.15	0.07	0.01	0.04	0.02	0.02	0.02	0.73	0.12	0.02	0.29	0.45	0.22	0.01	0.02	0.13	0.26	0.04	0.03	0.02	0.02	0.84	0.03	0.07	0.05	0	0.04	0.01	0.08	0	0.05	0.02	0.77
Halicampus_mataafae	0.3	0.32	0.06	0.01	0.02	0.2	0.11	0.02	0.06	0.02	0.02	0.02	0.72	0.08	0.04	0.3	0.5	0.21	0.01	0.02	0.14	0.22	0.04	0.03	0.02	0.04	0.82	0.02	0.05	0.03	0	0.03	0.01	0.08	0	0.1	0.03	0.82
Halicampus_nitidus	0.17	0.32	0.03	0.03	0.02	0.15	0.07	0.02	0.04	0.02	0.02	0.02	0.73	0.12	0.02	0.29	0.45	0.22	0.01	0.02	0.13	0.26	0.04	0.03	0.02	0.02	0.84	0.03	0.07	0.05	0	0.04	0.01	0.08	0	0.05	0.02	0.76
Halicampus_spinirostris	0.27	0.28	0.04	0.01	0.02	0.14	0.09	0.01	0.05	0.02	0.02	0.01	0.76	0.12	0.03	0.29	0.49	0.19	0.01	0.02	0.12	0.22	0.04	0.03	0.02	0.03	0.82	0.02	0.08	0.03	0	0.03	0.01	0.06	0	0.08	0.03	0.76
Halicampus_zavorensis	0.26	0.28	0.04	0.01	0.02	0.14	0.08	0.01	0.05	0.02	0.02	0.01	0.76	0.12	0.03	0.29	0.48	0.19	0.01	0.02	0.13	0.23	0.04	0.03	0.02	0.03	0.83	0.03	0.07	0.03	0	0.03	0.01	0.07	0	0.08	0.03	0.77
Halichoeres_adustus	0.61	0.88	0.09	0	0	0.24	0.86	0.02	0.02	0.06	0.01	0.01	0.88	0.06	0.83	0.28	0.99	0.16	0.01	0.07	0.12	0.05	0.04	0	0	0.75	0.38	0.01	0.75	0.09	0	0.13	0.04	0.56	0.01	0.38	0.07	0.26
Halichoeres_argus	0.21	1.04	0.56	0.1	0.06	0.99	0.81	0.07	0.08	0.67	0.46	0.07	1	0.5	0.37	1.03	1	0.99	0.05	0.61	0.85	0.15	0.15	0.06	0.05	0.31	1.03	0.12	0.9	0.82	0.05	0.25	0.1	0.94	0.08	0.26	0.21	1.02
Halichoeres_bathyphilus	0.38	0.99	0.21	0.07	0.03	0.6	0.62	0.04	0.06	0.2	0.04	0.04	1.05	0.11	0.42	0.54	1.01	0.47	0.02	0.09	0.35	0.09	0.12	0.06	0.02	0.28	1	0.04	0.47	0.34	0.04	0.16	0.13	0.32	0.04	0.42	0.16	0.85
Halichoeres_bicolor	0.54	0.66	0.1	0.02	0.01	0.57	0.33	0	0.03	0.03	0.01	0.02	0.83	0.08	0.37	0.13	0.72	0.11	0.01	0.01	0.07	0.09	0.04	0.01	0.01	0.3	0.77	0.02	0.32	0.08	0.01	0.05	0.01	0.37	0.01	0.07	0.01	0.79
Halichoeres_binotopsis	0.2	1.06	0.57	0.1	0.06	0.99	0.82	0.07	0.08	0.67	0.46	0.06	1	0.51	0.37	1.04	0.99	1	0.05	0.61	0.86	0.16	0.16	0.06	0.05	0.31	1.05	0.12	0.91	0.82	0.05	0.25	0.1	0.94	0.08	0.28	0.21	1.03
Halichoeres_biocellatus	0.31	0.83	0.21	0.03	0.03	0.84	0.36	0.02	0.07	0.1	0.05	0.03	0.61	0.18	0.5	0.74	0.65	0.64	0.03	0.1	0.32	0.09	0.09	0.03	0.03	0.46	0.89	0.29	0.27	0.26	0.02	0.13	0.03	0.56	0.02	0.24	0.35	0.89
Halichoeres_bivittatus	0.75	0.82	0.12	0	0	0.27	0.82	0.02	0.04	0.07	0.01	0.01	0.91	0.06	0.83	0.58	0.87	0.2	0.01	0.14	0.18	0.03	0.03	0	0	0.74	0.41	0.01	0.75	0.14	0	0.07	0.02	0.4	0.02	0.67	0.1	0.27
Halichoeres_bleekeri	0.57	0.99	0.55	0.11	0.01	0.92	0.44	0.02	0.08	0.57	0.02	0.01	0.95	0.15	0.69	0.87	0.98	0.56	0.01	0.14	0.75	0.25	0.11	0.01	0.01	0.44	1.01	0.05	0.66	0.5	0.01	0.43	0.04	0.49	0.02	0.6	0.31	1.04
Halichoeres_brasiliensis	0.43	0.77	0.07	0	0	0.16	0.83	0.01	0.02	0.04	0	0	0.95	0.04	0.84	0.2	0.86	0.12	0.01	0.05	0.09	0.02	0.03	0	0	0.74	0.27	0	0.72	0.07	0	0.06	0.04	0.37	0.01	0.54	0.07	0.11
Halichoeres_brownfieldi	0.26	1.04	0.29	0.04	0	0.92	0.52	0.01	0.02	0.57	0.13	0.01	0.99	0.17	0.33	0.97	0.98	0.77	0	0.48	0.7	0.06	0.05	0.01	0.01	0.26	1.05	0.1	0.75	0.63	0.01	0.21	0.04	0.78	0.03	0.27	0.17	1.03
Halichoeres_caudalis	0.21	1.02	0.52	0.08	0.04	0.99	0.68	0.05	0.05	0.67	0.34	0.05	0.98	0.4	0.36	1	0.96	0.88	0.04	0.6	0.76	0.11	0.12	0.04	0.04	0.3	1.03	0.11	0.83	0.73	0.04	0.19	0.08	0.89	0.06	0.25	0.21	1.01
Halichoeres_chierchiae	0.58	0.87	0.08	0	0	0.23	0.85	0.02	0.02	0.06	0.01	0.01	0.88	0.06	0.83	0.26	0.98	0.16	0.01	0.06	0.14	0.05	0.04	0	0	0.75	0.37	0.01	0.76	0.09	0	0.13	0.04	0.54	0.02	0.41	0.07	0.25
Halichoeres_chlorocephalus	0.37	0.4	0.17	0.03	0	0.37	0.48	0	0	0	0	0	0.34	0.08	0.16	0.69	0.7	0.26	0	0	0.15	0.08	0.05	0	0	0	0.75	0.03	0.07	0.1	0	0.06	0.04	0.12	0.04	0.06	0.07	0.81
Halichoeres_chloropterus	0.49	0.35	0.09	0.03	0.02	0.3	0.14	0.02	0.03	0.09	0.03	0.02	0.76	0.08	0.12	0.22	0.32	0.19	0.02	0.08	0.17	0.05	0.05	0.02	0.01	0.12	0.39	0.06	0.16	0.17	0.02	0.08	0.02	0.19	0.02	0.1	0.1	0.4
Halichoeres_chrysus	0.34	0.78	0.21	0.02	0.01	0.79	0.38	0.01	0.06	0.06	0.01	0.02	0.64	0.16	0.49	0.68	0.67	0.54	0.02	0.04	0.29	0.07	0.11	0.02	0.01	0.42	0.85	0.21	0.25	0.22	0.01	0.08	0.02	0.46	0.01	0.24	0.28	0.85
Halichoeres_claudia	0.44	0.98	0.15	0.07	0.01	0.79	0.66	0.02	0.08	0.13	0.02	0.01	0.94	0.09	0.58	0.44	0.82	0.19	0.01	0.1	0.22	0.16	0.08	0.01	0.01	0.66	0.64	0.03	0.18	0.11	0.01	0.2	0.02	0.47	0.01	0.09	0.21	0.64
Halichoeres_cosmetus	0.27	0.8	0.25	0.03	0.03	0.86	0.33	0.03	0.06	0.13	0.05	0.03	0.56	0.19	0.55	0.78	0.62	0.67	0.03	0.09	0.34	0.09	0.09	0.03	0.03	0.48	0.9	0.34	0.28	0.25	0.03	0.11	0.04	0.6	0.03	0.23	0.41	0.92
Halichoeres_cyanocephalus	0.65	0.89	0.08	0	0	0.25	0.88	0.01	0.02	0.04	0	0.01	0.91	0.04	0.87	0.27	0.99	0.13	0	0.05	0.11	0.02	0.03	0	0	0.8	0.37	0	0.76	0.08	0	0.09	0.03	0.54	0.01	0.42	0.07	0.24
Halichoeres_dimidiatus	0.15	0.22	0.18	0	0	0.75	0.08	0	0.04	0	0	0.01	0.16	0.43	0.08	0.27	0.25	0.1	0	0	0.4	0.02	0.04	0	0	0.05	0.22	0.01	0.04	0.19	0	0.01	0	0.05	0.01	0.09	0.02	0.26
Halichoeres_discolor	0.58	0.88	0.08	0	0	0.23	0.85	0.02	0.02	0.06	0.01	0.01	0.88	0.07	0.82	0.27	0.98	0.17	0.01	0.06	0.14	0.05	0.04	0	0	0.74	0.38	0.01	0.75	0.09	0	0.13	0.04	0.53	0.02	0.41	0.07	0.26
Halichoeres_dispilus	0.38	0.99	0.21	0.06	0.03	0.6	0.62	0.04	0.06	0.2	0.04	0.03	1.05	0.11	0.41	0.54	1.01	0.47	0.02	0.09	0.35	0.09	0.12	0.06	0.02	0.28	1	0.04	0.46	0.34	0.04	0.16	0.13	0.31	0.04	0.42	0.16	0.85
Halichoeres_erdmanni	0.39	0.93	0.06	0.03	0	0.25	0.83	0.02	0	0.07	0.01	0	0.83	0.07	0.81	0.29	0.91	0.21	0.01	0.07	0.14	0.11	0.06	0	0	0.72	0.4	0.02	0.75	0.12	0	0.16	0.04	0.5	0.02	0.44	0.06	0.28
Halichoeres_garnoti	0.66	0.88	0.08	0	0	0.23	0.89	0.02	0.02	0.06	0	0.01	0.89	0.05	0.86	0.27	1	0.14	0.01	0.06	0.12	0.04	0.03	0	0	0.77	0.36	0	0.77	0.08	0	0.11	0.04	0.59	0.01	0.37	0.06	0.24
Halichoeres_hartzfeldii	0.51	0.99	0.25	0.23	0	0.93	0.62	0	0.03	0.23	0.04	0	0.86	0.11	0.55	0.97	0.95	0.61	0	0.15	0.69	0.24	0.08	0	0	0.37	0.99	0.09	0.62	0.37	0	0.52	0.1	0.53	0.09	0.43	0.19	1
Halichoeres_hortulanus	0.37	1.01	0.22	0.02	0	0.86	0.84	0.01	0.03	0.09	0.06	0.01	1.02	0.14	0.68	0.88	1	0.68	0.01	0.09	0.32	0.05	0.09	0	0	0.54	1.02	0.02	0.65	0.26	0	0.05	0.05	0.62	0.03	0.33	0.12	0.98
Halichoeres_insularis	0.14	0.81	0.19	0.06	0.02	0.52	0.53	0.03	0.01	0.16	0.08	0.02	0.83	0.14	0.28	0.39	0.9	0.54	0	0.1	0.25	0.09	0.12	0.05	0.01	0.12	0.89	0.01	0.36	0.26	0.02	0.04	0.09	0.24	0.02	0.33	0.09	0.76
Halichoeres_iridis	0.34	0.78	0.21	0.02	0.01	0.79	0.38	0.01	0.06	0.06	0.01	0.02	0.64	0.16	0.49	0.68	0.67	0.54	0.02	0.04	0.3	0.08	0.11	0.02	0.01	0.42	0.85	0.21	0.25	0.22	0.01	0.09	0.02	0.46	0.01	0.24	0.28	0.85
Halichoeres_kallochroma	0.15	0.54	0.37	0.03	0.01	0.49	0.28	0.02	0.02	0.17	0.03	0.02	0.61	0.08	0.53	0.33	0.78	0.19	0.01	0.04	0.14	0.12	0.07	0.02	0.02	0.15	0.64	0.04	0.2	0.12	0.02	0.13	0.08	0.21	0.02	0.08	0.09	0.63
Halichoeres_lapillus	0.36	0.69	0.19	0.02	0.01	0.74	0.36	0.01	0.04	0.04	0.03	0.02	0.68	0.19	0.3	0.6	0.76	0.46	0.01	0.04	0.28	0.07	0.11	0.01	0.01	0.22	0.77	0.03	0.22	0.22	0.01	0.05	0.02	0.27	0.01	0.2	0.12	0.77
Halichoeres_leptotaenia	0.2	1.05	0.57	0.1	0.06	0.99	0.81	0.07	0.08	0.68	0.46	0.07	1	0.51	0.37	1.04	0.99	1	0.05	0.61	0.87	0.16	0.16	0.06	0.05	0.31	1.04	0.12	0.91	0.83	0.05	0.25	0.1	0.96	0.08	0.26	0.21	1.03
Halichoeres_leucoxanthus	0.34	0.78	0.21	0.02	0.01	0.78	0.36	0.01	0.06	0.05	0.01	0.01	0.63	0.15	0.49	0.66	0.66	0.53	0.02	0.04	0.27	0.07	0.11	0.02	0.01	0.42	0.84	0.21	0.23	0.21	0.01	0.08	0.02	0.45	0.01	0.23	0.28	0.84
Halichoeres_leucurus	0.21	1.04	0.56	0.1	0.06	0.99	0.81	0.07	0.08	0.67	0.45	0.06	1	0.5	0.37	1.03	1	0.99	0.05	0.61	0.85	0.15	0.15	0.06	0.05	0.31	1.03	0.11	0.9	0.82	0.05	0.25	0.1	0.94	0.08	0.26	0.2	1.02
Halichoeres_maculipinna	0.33	0.78	0.17	0.03	0.03	0.33	0.69	0.02	0.41	0.08	0.02	0.02	0.88	0.17	0.27	0.22	0.92	0.1	0.03	0.05	0.18	0.05	0.07	0.03	0.02	0.13	0.91	0.02	0.53	0.09	0.02	0.06	0.49	0.5	0.02	0.15	0.04	0.8
Halichoeres_malpelo	0.3	0.91	0.31	0.05	0.02	0.87	0.47	0.02	0.06	0.42	0.1	0.02	0.94	0.21	0.32	0.79	0.95	0.57	0.02	0.37	0.55	0.09	0.1	0.02	0.02	0.21	0.94	0.02	0.53	0.48	0.01	0.19	0.06	0.62	0.03	0.18	0.12	0.92
Halichoeres_margaritaceus	0.57	0.87	0.12	0.02	0.02	0.56	0.27	0.02	0.03	0.04	0	0	0.89	0.1	0.18	0.6	0.85	0.26	0	0.03	0.19	0.04	0.08	0	0	0.13	0.9	0.02	0.36	0.15	0	0.08	0	0.21	0.02	0.16	0.08	0.9
Halichoeres_marginatus	0.19	1.02	0.3	0.05	0.01	0.95	0.46	0.02	0.02	0.63	0.12	0.01	0.97	0.16	0.28	0.96	0.95	0.8	0.01	0.55	0.75	0.07	0.05	0.01	0.01	0.21	1.02	0.09	0.78	0.7	0.01	0.18	0.04	0.83	0.03	0.2	0.15	1.01
Halichoeres_melanochir	0.29	0.97	0.22	0.07	0.03	0.8	0.87	0.06	0.06	0.5	0.05	0.04	1.01	0.16	0.37	0.83	1	0.81	0.03	0.08	0.66	0.12	0.15	0.04	0.03	0.61	1.06	0.06	0.72	0.71	0.03	0.11	0.11	0.68	0.04	0.39	0.17	0.97
Halichoeres_melanotis	0.25	0.79	0.21	0.04	0.01	0.45	0.58	0.02	0.06	0.19	0.07	0.02	0.86	0.12	0.29	0.39	1.01	0.5	0	0.09	0.23	0.08	0.12	0.05	0	0.14	0.9	0	0.37	0.25	0.01	0.03	0.13	0.23	0	0.35	0.08	0.76
Halichoeres_melanurus	0.21	1.06	0.57	0.1	0.06	0.99	0.84	0.07	0.08	0.68	0.46	0.07	1.01	0.51	0.37	1.05	1.01	1	0.05	0.61	0.87	0.16	0.16	0.06	0.05	0.31	1.04	0.12	0.91	0.83	0.05	0.25	0.1	0.96	0.08	0.28	0.21	1.03
Halichoeres_melas	0.12	0.16	0.15	0	0	0.87	0.07	0	0.05	0.01	0.01	0.01	0.13	0.53	0.08	0.56	0.18	0.11	0	0.01	0.51	0.04	0.05	0	0	0.03	0.2	0.02	0.05	0.22	0	0.01	0	0.06	0	0.08	0.01	0.23
Halichoeres_melasmapomus	0.27	0.79	0.22	0.02	0.02	0.85	0.3	0.01	0.04	0.13	0.05	0.02	0.55	0.16	0.54	0.74	0.57	0.63	0.02	0.09	0.33	0.06	0.06	0.02	0.01	0.46	0.88	0.33	0.27	0.24	0.01	0.11	0.02	0.57	0.02	0.21	0.4	0.9
Halichoeres_miniatus	0.56	0.85	0.13	0.02	0.02	0.57	0.29	0.02	0.03	0.04	0	0.01	0.88	0.1	0.2	0.59	0.84	0.28	0	0.03	0.21	0.05	0.08	0	0	0.14	0.88	0.02	0.34	0.17	0	0.08	0.01	0.22	0.02	0.17	0.09	0.88
Halichoeres_nebulosus	0.31	0.92	0.18	0.02	0.01	0.87	0.71	0.01	0.04	0.12	0.06	0.01	0.95	0.12	0.21	0.87	0.92	0.8	0.01	0.1	0.7	0.07	0.08	0.01	0.01	0.19	0.93	0.04	0.7	0.66	0.01	0.47	0.01	0.75	0.01	0.55	0.11	0.92
Halichoeres_nicholsi	0.7	0.78	0.13	0	0	0.25	0.82	0.02	0.04	0.06	0	0.01	0.92	0.05	0.83	0.53	0.85	0.2	0.01	0.15	0.17	0.03	0.03	0	0	0.73	0.38	0	0.73	0.14	0	0.07	0.02	0.4	0.01	0.66	0.11	0.21
Halichoeres_nigrescens	0.21	1.04	0.56	0.1	0.06	0.99	0.8	0.07	0.08	0.67	0.45	0.06	1	0.5	0.37	1.02	1	0.99	0.05	0.61	0.85	0.15	0.15	0.06	0.05	0.31	1.03	0.11	0.9	0.82	0.05	0.25	0.1	0.94	0.08	0.26	0.2	1.02
Halichoeres_notospilus	0.62	0.88	0.08	0	0	0.23	0.88	0.01	0.02	0.06	0	0.01	0.89	0.05	0.85	0.27	0.99	0.14	0.01	0.07	0.12	0.04	0.03	0	0	0.78	0.38	0	0.77	0.09	0	0.12	0.04	0.56	0.01	0.41	0.07	0.26
Halichoeres_orientalis	0.03	0.19	0.17	0.01	0	0.79	0.04	0	0.02	0	0	0.01	0.1	0.4	0.06	0.26	0.13	0.12	0	0	0.38	0.04	0.03	0	0	0.03	0.21	0.02	0.02	0.25	0	0.02	0	0.07	0	0.04	0.01	0.22
Halichoeres_ornatissimus	0.25	0.79	0.23	0.02	0.02	0.85	0.3	0.02	0.04	0.13	0.06	0.02	0.52	0.17	0.56	0.78	0.55	0.68	0.02	0.1	0.34	0.06	0.07	0.02	0.02	0.49	0.89	0.37	0.27	0.25	0.01	0.11	0.03	0.61	0.02	0.21	0.43	0.91
Halichoeres_pallidus	0.53	0.67	0.1	0.02	0.01	0.57	0.32	0	0.02	0.03	0.01	0.02	0.83	0.08	0.37	0.14	0.71	0.12	0.01	0.01	0.07	0.09	0.05	0.01	0.01	0.3	0.78	0.02	0.32	0.08	0.01	0.06	0.01	0.37	0.01	0.07	0.01	0.79
Halichoeres_papilionaceus	0.22	1.06	0.57	0.1	0.06	0.99	0.84	0.07	0.08	0.67	0.46	0.06	1.01	0.51	0.38	1.04	1.01	1	0.05	0.61	0.87	0.16	0.16	0.06	0.05	0.32	1.04	0.11	0.91	0.81	0.05	0.25	0.1	0.94	0.08	0.28	0.21	1.03
Halichoeres_pardaleocephalus	0.62	0.93	0.17	0.07	0.02	0.6	0.44	0.02	0.33	0.18	0.03	0.02	0.93	0.1	0.36	0.45	0.67	0.22	0.02	0.13	0.28	0.15	0.09	0.01	0.01	0.57	0.8	0.03	0.24	0.14	0.02	0.24	0.02	0.58	0.01	0.18	0.21	0.8
Halichoeres_pelicieri	0.38	1	0.23	0.26	0.01	0.91	0.61	0.01	0.06	0.25	0.05	0.01	0.85	0.14	0.52	0.96	0.95	0.65	0.01	0.16	0.65	0.29	0.12	0.02	0.01	0.39	1.01	0.09	0.58	0.41	0	0.54	0.14	0.57	0.06	0.39	0.19	0.99
Halichoeres_penrosei	0.21	0.53	0.06	0	0	0.3	0.06	0	0.02	0.01	0	0	0.81	0.04	0.07	0.13	0.65	0.1	0	0	0.03	0.23	0.03	0	0	0.03	0.56	0.01	0.05	0.06	0	0.07	0.01	0.06	0	0.06	0.01	0.51
[truncated: 2,555 more rows]
